# Supplementary material for: The genomic origin of the unique chaetognath body plan
Source: Nature. 2025 Aug 13;645(8082):964–73. doi: 10.1038/s41586-025-09403-2 (PMC12460157; doi:10.1038/s41586-025-09403-2)
Supplement: Supplementary file 3 — Supplementary Tables 1–12 [file 41586_2025_9403_MOESM3_ESM.xlsx]

## Sheet: Supp Table 1
Supplementary Table 1 - List of genes with annotated features
gid	chrm	start	end	gname	n_iso	n_intr	pfam	repFree	FPKM	gnames	SL	operon	phylostrata	OG	chae_dup	panther	panther_n	sc_clust	tau_re
PG09022	chr1	940	3667	Unchar_4471	1	3		Yes	33.9273	Unchar_4471					No			Ciliated.7,Ciliated.21	0.682728
PG07330	chr1	4928	11823	Tlk1	1	5	Pkinase	Yes	10.3666	Tlk1			Metazoa	OG_1640	No	PTHR22974:SF23	tousled-like kinase, isoform g	Neuron.26,Eye.29	0.593193
PG07315	chr1	13573	36258	Unchar_3623	2	11		Yes	13.8272	Unchar_3623	SL6,SL1		Chaetognatha	OG_15834	No	PTHR23202	wasp interacting protein-related		0.416139
PG07970	chr1	40654	44933	Anx12-1	1	9	Annexin	Yes	11.9522	Anx12-1	SL6,SL1		Metazoa	OG_8507	Yes	PTHR10502:SF102	annexin a7	Epidermis.2,Papillae.15,Papillae.25	0.864119
PG08058	chr1	45450	50673	Anx12-2	1	8	Annexin	Yes	33.5585	Anx12-2	SL6,SL1		Metazoa	OG_8507	Yes	PTHR10502:SF175	annexin a13	Epidermis.2,Papillae.15,Chaete.18,Papillae.25,Gut.30	0.746172
PG08740	chr1	50972	53820	Sup9-2	1	6	Ion_trans_2	Yes	0.394472	Sup9-2			Bilateria	OG_11040	No	PTHR11003	potassium channel, subfamily k		0.832381
PG08337	chr1	59370	62743	Unchar_4123	1	4		Yes	1.29034	Unchar_4123	SL6,SL1		Metazoa	OG_8360	Yes			Tbx2.10,Neuron.26	0.933241
PG08950	chr1	62264	70648	Unchar_4437	3	7	Ion_trans_2	Yes	0.520667	Unchar_4437			Bilateria	OG_11040	No	PTHR11003	potassium channel, subfamily k		0.944962
PG07300	chr1	76594	78865	Unchar_3617	1	3		Yes	0.617061	Unchar_3617					No			g.31	0.959043
PG09139	chr1	87053	92174	Unchar_4529	1	2		No	0	Unchar_4529					No
PG08357	chr1	111664	113058	Unchar_4136	1	1	Tetraspannin	Yes	4.03402	Unchar_4136			Bilateria	OG_3044	Yes	PTHR19282:SF490		Fmar.13,Muscle.19,g.24,Eye.29	0.937886
PG07710	chr1	114866	115409	Unchar_3824	1	1		No	0	Unchar_3824					No
PG07052	chr1	141636	155866	Unchar_3493	1	2		No	0	Unchar_3493					No	PTHR43939:SF44			0.964856
PG06900	chr1	155928	166438	Unchar_3425	1	2		Yes	0	Unchar_3425					No				0.943481
PG08588	chr1	173960	183229	S28a3-4	1	11	Gate,Nucleos_tra2_C,Nucleos_tra2_N	Yes	3.76923	S28a3-4			Eumetazoa	OG_7384	Yes	PTHR10590:SF4	concentrative nucleoside transporter 1-related	Epidermis.8,Epidermis.20,g.24,g.28	0.9343
PG09134	chr1	183858	199736	Rhbl3-2	1	16	EF-hand_1,EF-hand_5,EF-hand_6,EF-hand_7,EF-hand_8,Rhomboid	Yes	1.53898	Rhbl3-2	SL6,SL1		Bilateria	OG_9799	Yes	PTHR45840	family not named	Tbx2.10,g.24,Neuron.26	0.920887
PG07859	chr1	200057	211012	Pkn1	1	16	HR1,Pkinase,Pkinase_C	Yes	1.6013	Pkn1			Eumetazoa	OG_5046	No	PTHR24356:SF246	serine/threonine-protein kinase n1	g.24,Neuron.26,Eye.29	0.950579
PG07836	chr1	213833	217292	Unchar_3883	2	4		Yes	6.21911	Unchar_3883					No			g.0,Ciliated.21	0.776985
PG07363	chr1	216182	221635	Unchar_3647	1	5		Yes	9.7268	Unchar_3647			Chaetognatha	OG_12732	No	PTHR24394:SF12	subfamily not named	Stem.16,Stem.32	0.801766
PG07937	chr1	221980	223791	Unchar_3929	1	2		No	5.17097	Unchar_3929			Chaetognatha	OG_16827	No			Fmar.13,Epidermis.20,Papillae.25,g.28,Gut.30	0.890882
PG07290	chr1	226262	229508	Unchar_3613	1	5	ANF_receptor,Lig_chan,Lig_chan-Glu_bd	Yes	0.235673	Unchar_3613			Protostomia	OG_4713	Yes	PTHR18966:SF354	subfamily not named	g.23	0.922338
PG08871	chr1	230406	233431	Unchar_4402	1	5	ANF_receptor,Lig_chan,Lig_chan-Glu_bd,SBP_bac_3	Yes	0.116087	Unchar_4402			Protostomia	OG_4713	Yes	PTHR18966:SF370	subfamily not named
PG08819	chr1	236205	242499	Bnc2-2	1	10	zf-C2H2,zf-met	Yes	0.783095	Bnc2-2	SL6,SL1		Bilateria	OG_10135	Yes	PTHR15021	disconnected-related	Fmar.13,Muscle.19,Neuron.26	0.934936
PG07605	chr1	318723	318930	Unchar_3770	1	1		Yes	0	Unchar_3770					No
PG06939	chr1	341973	367201	Unchar_3445	4	11	7tm_1	Yes	1.38978	Unchar_3445	SL6,SL1		Eumetazoa	OG_4515	No	PTHR24249	histamine receptor-related g-protein coupled receptor	Neuron.11,g.23	0.933726
PG08658	chr1	367743	372165	Adcy5-2	1	7	AC_N,DUF1053,Guanylate_cyc	Yes	2.5431	Adcy5-2	SL6,SL1		Eumetazoa	OG_4977	No	PTHR45627:SF1	adenylate cyclase type 8	Epidermis.2,Tbx2.10,g.23,Neuron.26	0.893609
PG08553	chr1	372716	373502	Unchar_4231	1	1		Yes	0.287824	Unchar_4231					No
PG08388	chr1	373932	375088	Unchar_4150	1	2		Yes	2.782	Unchar_4150			Phragmophora	OG_9691	No				0.969697
PG07735	chr1	376460	392335	Adcy5-1	1	28	AC_N,DUF1053,Guanylate_cyc	Yes	1.31487	Adcy5-1			Eumetazoa	OG_4977	No	PTHR45627	family not named	Tbx2.10,Neuron.11,g.24,Neuron.26,Stem.32	0.929935
PG08626	chr1	418579	424437	Tekt2-2	2	10	Tektin	Yes	2.81268	Tekt2-2			Metazoa	OG_147	Yes	PTHR19960:SF7	tektin-2	Tbx2.10,Gut.14,Gut.22,g.24,Neuron.26	0.9144
PG07074	chr1	424536	428337	Z385b	2	8	zf-met	Yes	18.8917	Z385b	SL6,SL1		Metazoa	OG_7262	No	PTHR45762:SF12		Stem.16,Stem.32	0.737247
PG07966	chr1	429675	435274	Mot10-2	1	15	MFS_1	Yes	0.52722	Mot10-2	SL6,SL1	operon743	Eumetazoa	OG_10939	No	PTHR11360:SF119	monocarboxylate transporter 10
PG07130	chr1	434829	442853	Mot10-1	1	8	MFS_1	Yes	1.42028	Mot10-1	SL6,SL1	operon743	Eumetazoa	OG_10939	No	PTHR11360:SF251	subfamily not named	Neuron.11,g.23,Neuron.26,Eye.29	0.910191
PG08085	chr1	435018	439341	Bcl3-1	2	10	Ank,Ank_2,Ank_3,Ank_4	Yes	1.01573	Bcl3-1			Bilateria	OG_10458	Yes	PTHR24193	ankyrin repeat protein	g.23,Papillae.25	0.838084
PG07978	chr1	443243	445823	Sgt1-1	1	5	CS,SGS,TPR_1,TPR_2	Yes	0.898873	Sgt1-1	SL6,SL1		Chaetognatha	OG_7989	No	PTHR45862:SF1	protein sgt1 homolog		0.888631
PG07594	chr1	447193	449898	Unchar_3764	1	9		Yes	29.6507	Unchar_3764			Chaetognatha	OG_8146	No	PTHR13627:SF31	fukutin-related protein	g.0,g.9,Ciliated.21	0.722827
PG09005	chr1	451239	453458	Mp2k3	1	8	Pkinase	Yes	11.8232	Mp2k3			Lophotrochozoa	OG_8886	No	PTHR48013:SF17		Hemocytes.4,Chaete.18,Gut.22	0.801119
PG06836	chr1	454205	463615	Mrp1-14	1	14	ABC_membrane,ABC_tran	Yes	14.7343	Mrp1-14	SL6,SL1,SLs1				No	PTHR24223:SF176	canalicular multispecific organic anion transporter 1		0.408332
PG07645	chr1	464289	469028	Gl8d1	1	17	Glyco_transf_8	Yes	43.8378	Gl8d1	SL6,SL1,SLs1		Metazoa	OG_3217	No	PTHR13778:SF3	glycosyltransferase 8 domain-containing protein 1	Stem.16,Stem.32	0.612143
PG08435	chr1	469803	472160	Mp2k5	1	8	Pkinase	Yes	33.2406	Mp2k5	SL6,SL1		Metazoa	OG_4328	No	PTHR47238:SF4		g.1	0.620301
PG09116	chr1	472945	488484	Lrk1	2	47	Ank,Ank_2,Ank_3,Ank_4,COR,LRR_4,LRR_8,Pkinase,Pkinase_Tyr,Roc	Yes	20.6819	Lrk1			Metazoa	OG_8321	No	PTHR24198:SF169	subfamily not named	Stem.16	0.540822
PG07104	chr1	489413	492578	Cg025	1	8	DUF1308	Yes	40.1815	Cg025	SL6,SL1,SLs1		Metazoa	OG_19097	No	PTHR13379	uncharacterized duf1308	Stem.32	0.590703
PG07737	chr1	495916	500337	Mrp1-18	1	4	ABC_membrane,ABC_tran	No	0.346812	Mrp1-18			Metazoa	OG_1917	No	PTHR24223:SF436			0.857155
PG08140	chr1	501311	506938	Unchar_4024	2	2		Yes	11.1405	Unchar_4024	SL6,SL1		Metazoa	OG_5438	No	PTHR15405:SF0	subfamily not named	Epidermis.2,Tbx2.10,Neuron.11,Epidermis.17,g.23,Papillae.25,Neuron.26,g.28,Eye.29	0.541111
PG08812	chr1	507417	523974	Rnf44-2	3	12	zf-RING_2	Yes	5.06841	Rnf44-2			Metazoa	OG_3926	No	PTHR46171	family not named	Epidermis.2,Tbx2.10,Neuron.11,g.23,Neuron.26	0.679681
PG09151	chr1	519427	519754	Unchar_4536	1	1		Yes	0	Unchar_4536					No				0.953022
PG07455	chr1	529448	580958	Rgrf1-1	1	8	PH,RasGEF,RasGEF_N,RhoGEF	Yes	1.13993	Rgrf1-1			Metazoa	OG_1200	Yes	PTHR22902	ph domain-containing	Neuron.11,g.23,Neuron.26	0.925275
PG07784	chr1	590410	590842	Unchar_3860	1	2		No	0	Unchar_3860					No
PG08446	chr1	591390	591903	Unchar_4185	1	1		No	0	Unchar_4185					No
PG08461	chr1	596553	615751	Unchar_4194	1	10	AKAP28	Yes	40.9316	Unchar_4194			Metazoa	OG_13922	Yes	PTHR35075:SF1	a-kinase anchor protein 14	Ciliated.7,g.9,Neuron.11,Ciliated.21	0.626236
PG08059	chr1	638251	663282	Unchar_3982	1	15		Yes	59.2301	Unchar_3982			Chaetognatha	OG_19465	No			Epidermis.8,Tbx2.10,Fmar.13,Epidermis.20,Neuron.26,g.27,Eye.29	0.811597
PG08632	chr1	664109	676442	Rgrf1-2	2	14	PH,RasGEF,RasGEF_N,RhoGEF	Yes	1.41129	Rgrf1-2			Metazoa	OG_1200	No	PTHR23113:SF355		Neuron.11,g.23,Neuron.26	0.908835
PG07069	chr1	683033	696017	Unchar_3502	1	8		Yes	0.998891	Unchar_3502			Eumetazoa	OG_2544	No	PTHR24243	g-protein coupled receptor	Hemocytes.4,Neuron.11	0.851231
PG07571	chr1	720689	742347	Rgrf2-2	1	16	PH,RasGEF,RasGEF_N,RhoGEF	Yes	1.69207	Rgrf2-2			Metazoa	OG_1200	No	PTHR23113:SF355		Neuron.11,g.23	0.9233
PG08397	chr1	735787	736611	Unchar_4157	1	2		Yes	0.156128	Unchar_4157					No
PG08939	chr1	743127	746939	P63-1	2	7	P53,P53_tetramer,SAM_2	Yes	14.9102	P63-1	SL6,SL1,SLs1		Metazoa	OG_7395	Yes	PTHR11447:SF16	p53 protein long form variant 1	Epidermis.2,Papillae.15	0.658131
PG07348	chr1	750058	760286	Rgrf2-1	1	14	PH,RasGEF,RasGEF_N,RhoGEF	Yes	2.29171	Rgrf2-1			Metazoa	OG_1200	Yes	PTHR23113:SF355		Neuron.11,g.23,Neuron.26	0.894565
PG07881	chr1	762103	772058	Ecr-3	1	11	Hormone_recep,zf-C4	Yes	0.107944	Ecr-3	SL6,SL1	operon744	Bilateria	OG_6271	Yes	PTHR48092:SF9		Neuron.11,g.31	0.913704
PG07551	chr1	772081	773189	Unchar_3746	1	3		Yes	0	Unchar_3746		operon744	Bilateria	OG_6271	Yes
PG08594	chr1	778498	781683	Nr1h4	1	4	Hormone_recep,zf-C4	Yes	0	Nr1h4			Bilateria	OG_6271	Yes	PTHR48092:SF9
PG08107	chr1	833876	844065	Ecr-4	1	7	Hormone_recep,zf-C4	Yes	9.38067	Ecr-4			Bilateria	OG_6271	Yes	PTHR48092:SF9		Epidermis.2,Epidermis.6,g.23,Neuron.26	0.716589
PG07593	chr1	844441	844860	Unchar_3763	1	2		Yes	5.38643	Unchar_3763	SL6,SL1				No
PG07097	chr1	845500	875623	Unchar_3515	2	9		Yes	6.18268	Unchar_3515					No			Epidermis.2,Epidermis.6,Tbx2.10,g.23,Neuron.26	0.75607
PG08895	chr1	877019	883072	Kcab3-1	1	7	Aldo_ket_red	Yes	5.39737	Kcab3-1			Metazoa	OG_10193	No	PTHR42686	family not named	Muscle.12,Muscle.19	0.950007
PG08399	chr1	883946	891288	Sox17	2	11	HMG_box,Sox17_18_mid	Yes	5.56837	Sox17	SL6,SL1				No	PTHR10270	sox transcription factor	Epidermis.2,Chaete.18,Muscle.19,g.23,Neuron.26,g.27	0.714032
PG07980	chr1	892820	901859	Unchar_3943	1	11		Yes	31.8494	Unchar_3943			Lophotrochozoa	OG_19347	No	PTHR34441	family not named	Ciliated.7,Ciliated.21	0.695843
PG08530	chr1	901693	938798	Lrmp	1	22	MRVI1	Yes	0.508188	Lrmp			Metazoa	OG_15167	No	PTHR15352	lymphoid-restricted membrane protein, jaw1	Neuron.11,g.27	0.922847
PG08153	chr1	905685	909666	Unchar_4030	1	7	7tm_1	Yes	2.6884	Unchar_4030			Eumetazoa	OG_2552	No	PTHR46641	family not named	g.27	0.955039
PG07657	chr1	910851	913346	Unchar_3795	1	4	7TM_GPCR_Srw,7tm_1	Yes	0.226004	Unchar_3795			Eumetazoa	OG_2552	No	PTHR46641	family not named	Neuron.11	0.95757
PG08316	chr1	913887	918880	Unchar_4112	1	6		Yes	0.397229	Unchar_4112			Chaetognatha	OG_15924	No	PTHR46662:SF28			0.954779
PG07015	chr1	956738	973762	Unchar_3479	3	10	-	Yes	0.32707	Unchar_3479			Chaetognatha	OG_11066	Yes	PTHR46104:SF1	subfamily not named	Chaete.18	0.954624
PG07728	chr1	976422	985476	Unchar_3833	1	22	DUF1298,WES_acyltransf	Yes	0.229015	Unchar_3833			Eumetazoa	OG_4801	No	PTHR31650:SF1	subfamily not named	Neuron.11,g.23,Neuron.26	0.917545
PG07031	chr1	988459	989725	Sgsm1-1	1	4	RUN,RabGAP-TBC	Yes	1.33076	Sgsm1-1			Metazoa	OG_4423	No	PTHR22957:SF355	tbc (tre-2/bub2/cdc16) domain family	Neuron.26	0.891271
PG07592	chr1	990451	1004598	Lact2-1	1	11	Beta-lactamase,Peptidase_M6	Yes	1.59298	Lact2-1			Bilateria	OG_9627	Yes	PTHR43319	family not named	Hemocytes.4,Tbx2.10,Neuron.26	0.93998
PG07910	chr1	1034060	1065851	Sgsm2	2	17	RUN,RabGAP-TBC	Yes	1.37431	Sgsm2			Metazoa	OG_4423	No	PTHR22957:SF355	tbc (tre-2/bub2/cdc16) domain family	Hemocytes.4,Neuron.11	0.91609
PG08583	chr1	1068851	1071527	Acha4	1	1	Neur_chan_LBD,Neur_chan_memb	Yes	0.30193	Acha4					No	PTHR18945:SF890		Neuron.11,Neuron.26,Gut.30	0.915462
PG08962	chr1	1090061	1091279	Unchar_4443	1	3		No	1.71386	Unchar_4443					No
PG07338	chr1	1109079	1118935	Sik2	4	18	Pkinase	Yes	12.9251	Sik2			Metazoa	OG_10400	No	PTHR24343:SF338	subfamily not named	g.9,Ciliated.21,Stem.32	0.727598
PG07672	chr1	1183089	1184392	Unchar_3803	1	3		Yes	4.3413	Unchar_3803					No			g.28,Gut.30	0.900251
PG06890	chr1	1184869	1186635	Rdhe2-1	2	4	adh_short	Yes	48.0956	Rdhe2-1			Metazoa	OG_9773	Yes	PTHR24322	family not named		0.912686
PG08360	chr1	1186650	1190991	Rdhe2-3	1	10	adh_short	Yes	35.7994	Rdhe2-3			Metazoa	OG_9773	Yes	PTHR24322	family not named	Ciliated.21	0.673321
PG08166	chr1	1192537	1196218	Rdhe2-2	1	6	adh_short	Yes	21.7925	Rdhe2-2			Metazoa	OG_9773	Yes	PTHR24322	family not named	Epidermis.8,Fmar.13,Gut.14,Epidermis.20,g.24,g.27,Eye.29	0.755716
PG07963	chr1	1196264	1199149	Sgsm1-2	1	5	RUN,RabGAP-TBC	Yes	0.367256	Sgsm1-2			Metazoa	OG_8900	No	PTHR22957:SF194	small g protein signaling modulator 2		0.967341
PG07202	chr1	1201812	1204436	Co6a4-3	1	5	Col_cuticle_N,Collagen,VWA,fn3	Yes	0.974103	Co6a4-3			Metazoa	OG_4498	No	PTHR22588	uncharacterized	Neuron.11,g.23,Neuron.26	0.893253
PG08687	chr1	1205665	1212119	Ano1-2	5	23	Anoct_dimer,Anoctamin	Yes	8.47942	Ano1-2	SL6,SL1	operon746	Metazoa	OG_8063	Yes	PTHR12308:SF83		Hemocytes.4,Chaete.18,Stem.32	0.810175
PG08483	chr1	1212205	1214735	Ano6-1	1	4	Anoct_dimer,Anoctamin	Yes	17.5883	Ano6-1		operon746			No	PTHR12308:SF83		Hemocytes.4,Neuron.11,g.28	0.769136
PG07062	chr1	1220694	1222571	Fabp2	1	4	Lipocalin	Yes	15.3626	Fabp2	SL6,SL1		Bilateria	OG_739	Yes	PTHR11955:SF135	subfamily not named	Ciliated.21,Neuron.26	0.710802
PG08572	chr1	1226339	1232253	Unchar_4244	1	4	LRR_4	Yes	26.986	Unchar_4244			Lophotrochozoa	OG_12344	No	PTHR18849	leucine rich repeat protein	g.0,Ciliated.21	0.728305
PG09033	chr1	1248889	1249418	Unchar_4479	1	2		No	0	Unchar_4479					No	PTHR31717:SF91
PG08488	chr1	1251969	1253150	Unchar_4203	1	3		No	0	Unchar_4203					No	PTHR24023:SF1048
PG06811	chr1	1275858	1278196	Unchar_3384	1	2		Yes	0.0883021	Unchar_3384					No
PG08763	chr1	1286568	1288739	Unchar_4348	1	3		No	0.203261	Unchar_4348					No	PTHR36526:SF1	transmembrane protein 154
PG08112	chr1	1334334	1353003	Unchar_4009	1	9	IQ	Yes	1.70472	Unchar_4009			Metazoa	OG_5052	No	PTHR10699:SF27		Neuron.11	0.884238
PG07226	chr1	1339880	1349582	Morn1	1	17	MORN	Yes	12.6261	Morn1			Metazoa	OG_10062	No	PTHR23084	phosphatidylinositol-4-phosphate 5-kinase related	g.9,Neuron.11,Ciliated.21,Stem.32	0.795623
PG08418	chr1	1353060	1355329	Unchar_4170	1	2		Yes	2.4594	Unchar_4170					No				0.715865
PG08538	chr1	1354707	1368437	Unchar_4223	3	9		Yes	4.13958	Unchar_4223	SL6,SL1	operon747	Eumetazoa	OG_6212	No	PTHR23202	wasp interacting protein-related	Epidermis.2,Neuron.26	0.755309
PG06892	chr1	1368578	1369656	Ubc9a	1	4	UQ_con	Yes	123.013	Ubc9a	SL6,SL1,SLs1	operon747	Metazoa	OG_1619	No	PTHR24067:SF280			0.327271
PG08270	chr1	1369674	1371930	Iqck	2	5	IQ	Yes	25.0831	Iqck		operon748	Metazoa	OG_2261	Yes	PTHR34927	family not named	Tbx2.10,g.23,Neuron.26	0.88985
PG08898	chr1	1372118	1374367	Unchar_4419	1	2		Yes	1.70763	Unchar_4419	SL6,SL1	operon748			No			Fmar.13,Papillae.15,Epidermis.20,Eye.29,g.31	0.797725
PG08533	chr1	1374151	1377135	Uckl1-2	1	10	PRK,UPRTase	Yes	26.9413	Uckl1-2	SL6,SL1		Metazoa	OG_900	Yes	PTHR10285:SF68	uridine-cytidine kinase-like 1		0.469668
PG09066	chr1	1377587	1378594	Mlf1	1	4	Mlf1IP	Yes	258.078	Mlf1	SL6,SL1,SLs1		Metazoa	OG_2948	No	PTHR13105:SF15		Ciliated.7	0.370624
PG07218	chr1	1379124	1380965	Unchar_3577	1	4		Yes	40.0061	Unchar_3577	SL6,SL1,SLs1		Metazoa	OG_8680	No	PTHR14938	family not named	Stem.16,Stem.32	0.62308
PG07727	chr1	1380982	1392305	Ada2b	1	16	7tm_1	Yes	1.75101	Ada2b	SL6,SL1		Metazoa	OG_4507	No	PTHR24248:SF174		Neuron.11,Fmar.13	0.924359
PG08157	chr1	1435211	1449117	Unchar_4032	1	5		Yes	30.8495	Unchar_4032	SL6,SL1				No			Epidermis.2,Epidermis.6	0.867375
PG08381	chr1	1459454	1461087	Unchar_4146	1	1	EamA	Yes	2.81031	Unchar_4146			Eumetazoa	OG_2420	Yes	PTHR22911:SF6	transport protein ypl264c-related	Epidermis.2,Epidermis.6	0.879506
PG06813	chr1	1469746	1480288	Unchar_3385	1	13	DUF229	Yes	15.8303	Unchar_3385			Metazoa	OG_5513	No	PTHR10974:SF71		Gut.14,g.23,g.24,Gut.30	0.847225
PG07650	chr1	1502877	1504226	Unchar_3791	1	2		Yes	5.47059	Unchar_3791	SL6,SL1				No	PTHR48125		Hemocytes.4,Epidermis.8,Neuron.11,Epidermis.20,g.23,g.28	0.748006
PG07523	chr1	1505502	1506908	S43a3-2	1	2	MFS_1	Yes	1.4476	S43a3-2			Eumetazoa	OG_4007	No	PTHR20765	family not named	Fmar.13,g.23,Eye.29	0.898488
PG07023	chr1	1507139	1509982	S43a3-1	1	7	TRAPPC9-Trs120	Yes	1.63606	S43a3-1			Eumetazoa	OG_4007	No	PTHR20765	family not named
PG09027	chr1	1519058	1521205	Unchar_4475	1	2	AMP-binding,AMP-binding_C,Condensation,PP-binding	Yes	2.92398	Unchar_4475			Eumetazoa	OG_4125	Yes	PTHR28037	family not named	Neuron.26	0.802008
PG08032	chr1	1521784	1526393	Unchar_3972	1	4		Yes	3.16932	Unchar_3972			Phragmophora	OG_17270	No	PTHR31802:SF3	32 kda heat shock protein	g.9,Stem.16,Stem.32	0.9182
PG07705	chr1	1526645	1528318	Scmh1-1	1	5	MBT,RBR,SAM_1,SLED,zf-FCS	Yes	3.02557	Scmh1-1			Metazoa	OG_9158	No	PTHR12247:SF84	sex comb on midleg-like protein 2	Fmar.13,Epidermis.20,g.28	0.898635
PG07198	chr1	1528823	1545791	Unchar_3567	1	14		Yes	43.4258	Unchar_3567			Metazoa	OG_10722	Yes	PTHR46452:SF1	transcription initiation factor tfiid subunit 3	Ciliated.7,Ciliated.21,Stem.32	0.690181
PG08182	chr1	1545950	1546283	Unchar_4042	1	1		Yes	47.847	Unchar_4042					No			Ciliated.21,g.24,Stem.32	0.89533
PG07679	chr1	1546976	1551424	Unchar_3807	2	7		Yes	7.76841	Unchar_3807	SL6,SL1		Chaetognatha	OG_16287	No	PTHR10258:SF8	subfamily not named	Hemocytes.4,Gut.14,g.23	0.821884
PG07356	chr1	1551768	1556643	Lfg1-3	1	7	Bax1-I	Yes	3.31594	Lfg1-3			Metazoa	OG_9085	Yes	PTHR23291:SF81	x-box promoter element regulated	Epidermis.2,Hemocytes.4,Epidermis.6,Gut.14,g.23	0.819691
PG08608	chr1	1568626	1711751	Scml2-2	1	14	MBT,RBR,SAM_1,SLED,zf-FCS	Yes	26.7301	Scml2-2	SL6,SL1		Protostomia	OG_19069	No	PTHR12247:SF84	sex comb on midleg-like protein 2	Ciliated.21	0.585225
PG07459	chr1	1722222	1722429	Unchar_3707	1	1		Yes	0	Unchar_3707					No
PG08014	chr1	1726645	1735189	Unchar_3962	1	4		Yes	0.455191	Unchar_3962					No	PTHR23121	family not named	Neuron.26	0.886758
PG08692	chr1	1735651	1737154	Aukbb-1	1	4	Pkinase	Yes	36.41	Aukbb-1			Metazoa	OG_78	Yes	PTHR24350:SF4	aurora kinase b	g.1	0.651249
PG23858	chr1	1742766	1743403	Egfla-4	1	2	EGF,Laminin_G_1,Laminin_G_2,fn3,hEGF	No	0.190235	Egfla-4					No	PTHR10913:SF78
PG23859	chr1	1744196	1744578	Egfla-5	1	1	EGF,Laminin_G_1,Laminin_G_2,fn3,hEGF	No	0.190235	Egfla-5			Eumetazoa	OG_8248	Yes	PTHR10913:SF78
PG23860	chr1	1745405	1746395	Unchar_10463	1	1		No	0.190235	Unchar_10463					No	PTHR31802	family not named		0.940432
PG08297	chr1	1765460	1770626	Unchar_4102	1	8		Yes	1.95127	Unchar_4102			Chaetognatha	OG_13403	No	PTHR48147:SF1		Tbx2.10,Neuron.26	0.939101
PG08977	chr1	1769975	1774294	Unchar_4448	1	2		Yes	2.49564	Unchar_4448					No	PTHR24200	family not named	Hemocytes.4,Gut.22,g.28	0.914391
PG06921	chr1	1777507	1784272	Unchar_3435	1	11	DUF229	Yes	2.58297	Unchar_3435	SL1		Metazoa	OG_5513	No	PTHR10974:SF71		Epidermis.2,Epidermis.6,g.23	0.873562
PG07458	chr1	1784768	1788936	Unchar_3706	1	7	DUF229	Yes	0.489675	Unchar_3706			Metazoa	OG_5513	No	PTHR10974	uncharacterized	Epidermis.2,Epidermis.6	0.875406
PG08262	chr1	1789769	1795514	Unchar_4085	2	9	DUF229	Yes	66.6686	Unchar_4085	SL6,SL1		Metazoa	OG_5513	No	PTHR10974:SF71		Epidermis.2,Epidermis.6	0.843551
PG07205	chr1	1796175	1798920	Unchar_3570	1	6		Yes	0.487215	Unchar_3570			Chaetognatha	OG_22076	No			Epidermis.20	0.965668
PG07820	chr1	1806586	1820911	Unchar_3876	2	10		Yes	7.43004	Unchar_3876	SL6,SL1		Chaetognatha	OG_14791	Yes			Fmar.13,Papillae.15,g.27	0.906311
PG08420	chr1	1819598	1823567	Spns3	1	7	MFS_1	Yes	1.1113	Spns3			Gnathifera	OG_12165	No	PTHR23505:SF92
PG09104	chr1	1828244	1830207	Unchar_4516	1	4	LRR_8,PDZ	Yes	238.46	Unchar_4516			Metazoa	OG_4403	No	PTHR23119:SF28	disks large 1 tumor suppressor protein	Ciliated.7,Ciliated.21,Stem.32	0.602569
PG06840	chr1	1834522	1835606	Unchar_3396	1	4	DEP,DIX,Dishevelled,Dsh_C,PDZ	Yes	45.3284	Unchar_3396			Metazoa	OG_4403	No	PTHR23119:SF51			0.926511
PG07609	chr1	1845299	1853480	Unchar_3771	1	4	zf-CCCH	Yes	1.27207	Unchar_3771			Metazoa	OG_9143	No	PTHR12547:SF18	protein tis11
PG08271	chr1	1860530	1868382	Unchar_4088	1	4		Yes	0.874237	Unchar_4088					No			Tbx2.10,Neuron.26	0.951778
PG08343	chr1	1896040	1955626	Syt7-1	1	12	C2	Yes	0.213929	Syt7-1			Metazoa	OG_10568	No	PTHR10024:SF227	synaptotagmin 1	Neuron.11,g.23,Neuron.26	0.911428
PG08999	chr1	1960907	1961408	Myoc	1	3	Collagen,I-set,Ig_3,OLF	Yes	0.579186	Myoc			Bilateria	OG_4601	No	PTHR23192:SF5	gliomedin		0.948115
PG07308	chr1	1962606	1967593	Ach3-2	1	5	Neur_chan_LBD,Neur_chan_memb	Yes	1.99509	Ach3-2			Bilateria	OG_10852	Yes	PTHR18945:SF471	acetylcholine receptor subunit beta-type unc-29	Muscle.12,Fmar.13,Muscle.19,g.31	0.879849
PG07443	chr1	1967361	1969008	Unchar_3699	1	3	Collagen,I-set,Ig_3,OLF	Yes	0.234192	Unchar_3699			Bilateria	OG_4601	No	PTHR23192:SF5	gliomedin	g.23	0.940344
PG07007	chr1	1975523	1978000	Unchar_3474	1	2		No	2.09861	Unchar_3474					No			g.23	0.819828
PG07893	chr1	1978820	1979177	Unchar_3911	1	1		No	0.452641	Unchar_3911					No
PG08404	chr1	1979330	1980014	Unchar_4163	1	2		No	0.504978	Unchar_4163					No
PG07611	chr1	1980157	1990171	Unchar_3772	2	10		Yes	20.6363	Unchar_3772	SL6,SL1	operon752			No	PTHR43939:SF44		Ciliated.7	0.70608
PG08110	chr1	1990204	1999200	Unchar_4007	1	7		Yes	7.13175	Unchar_4007		operon752			No	PTHR45868:SF74		g.9,Ciliated.21	0.656334
PG09006	chr1	2012262	2016352	Unchar_4459	1	2	Collagen,OLF	Yes	0.291158	Unchar_4459			Bilateria	OG_4601	No	PTHR23192:SF5	gliomedin
PG07178	chr1	2020091	2024030	Tm145-1	1	3	GpcrRhopsn4	Yes	1.54315	Tm145-1			Metazoa	OG_4615	Yes	PTHR23252:SF24	transmembrane protein 145	g.23,Stem.32	0.95506
PG07913	chr1	2047166	2081815	Unchar_3921	1	11		Yes	0.157104	Unchar_3921					No	PTHR24637	family not named	Neuron.11	0.955714
PG08484	chr1	2085845	2090716	Unchar_4200	1	3		Yes	16.2647	Unchar_4200	SL6,SL1		Chaetognatha	OG_16247	No			Hemocytes.4,Neuron.11,Chaete.18,Muscle.19,g.23,Neuron.26,g.27,Eye.29	0.72662
PG09096	chr1	2100995	2104099	Unchar_4509	2	4	Thyroglobulin_1	Yes	2.00404	Unchar_4509			Metazoa	OG_5518	No	PTHR48125		g.23,Gut.30	0.949374
PG08696	chr1	2107594	2110893	Unchar_4313	1	6		Yes	0.484778	Unchar_4313			Chaetognatha	OG_14791	Yes	PTHR15549	paired immunoglobulin-like type 2 receptor		0.917863
PG07971	chr1	2111883	2114075	Coia1-1	1	5	Collagen,DUF959,Endostatin,Fz,Laminin_G_3	Yes	4.54413	Coia1-1			Metazoa	OG_9849	No	PTHR24023:SF1028		Epidermis.8,Epidermis.20	0.945822
PG08031	chr1	2114253	2116240	Morn3	1	4	MORN	Yes	29.0246	Morn3			Metazoa	OG_9364	No	PTHR46511	family not named	Ciliated.7,Ciliated.21,Neuron.26	0.656287
PG08903	chr1	2121904	2136385	Gpm6b	7	9	Myelin_PLP	Yes	6.6213	Gpm6b	SL6,SL1		Metazoa	OG_8278	No	PTHR11683:SF12	m6, isoform f	Tbx2.10,Neuron.11,g.23,Neuron.26,g.28	0.826685
PG07281	chr1	2137138	2160287	Unchar_3607	1	9	7tm_1	Yes	0.320162	Unchar_3607			Phragmophora	OG_19585	No	PTHR24247:SF210	histamine h2 receptor	Neuron.11,Neuron.26	0.930777
PG07329	chr1	2206539	2223052	Unchar_3633	1	2	-	Yes	11.6207	Unchar_3633			Metazoa	OG_16510	Yes			g.1,Papillae.25,Eye.29	0.675902
PG07964	chr1	2228602	2230754	Unchar_3938	1	3	-	Yes	13.7189	Unchar_3938	SL6,SL1		Metazoa	OG_16510	Yes	PTHR34846:SF7			0.94662
PG07639	chr1	2262111	2283552	Unchar_3784	1	9	Ank,Ank_2,Ank_4	Yes	0.410114	Unchar_3784			Metazoa	OG_11912	Yes	PTHR24180	family not named		0.954084
PG08987	chr1	2286536	2287877	Unchar_4451	1	4		Yes	0	Unchar_4451			Metazoa	OG_11912	Yes	PTHR46224	family not named
PG06978	chr1	2287966	2289067	Unchar_3461	1	2	Ank,Ank_2,Ank_5,EGF,EGF_CA,NOD,NODP,Notch,hEGF	Yes	0	Unchar_3461			Metazoa	OG_11912	Yes	PTHR24180	family not named
PG07113	chr1	2288693	2290252	Unchar_3523	2	2	Ank,Ank_2,Ank_3,Ank_4,DHHC	Yes	0	Unchar_3523			Metazoa	OG_11912	Yes	PTHR24180	family not named
PG08891	chr1	2299793	2308266	Unchar_4415	2	10		Yes	1.08342	Unchar_4415			Chaetognatha	OG_11952	No	PTHR16024:SF6	xk-related protein	Epidermis.2,Epidermis.6,Epidermis.17,Neuron.26	0.81233
PG08369	chr1	2308502	2314654	Unchar_4140	1	2		Yes	6.25846	Unchar_4140			Chaetognatha	OG_16139	No	PTHR12766:SF8		Epidermis.2,Epidermis.20,Papillae.25,Neuron.26	0.746197
PG07261	chr1	2316765	2331790	Unchar_3599	1	7		Yes	9.21838	Unchar_3599			Metazoa	OG_7687	No			Epidermis.2,Epidermis.6,Fmar.13,Epidermis.20,g.23,Papillae.25,Neuron.26,Gut.30	0.776237
PG09067	chr1	2333206	2341515	Unchar_4492	1	11		Yes	11.9932	Unchar_4492			Phragmophora	OG_17271	No			Ciliated.21,Stem.32	0.779468
PG08522	chr1	2344173	2363325	Unchar_4217	1	10		Yes	8.33556	Unchar_4217			Metazoa	OG_7687	No	PTHR24189:SF50	myotrophin	Epidermis.2,Tbx2.10,Epidermis.20,g.23,g.24,Neuron.26	0.839502
PG07985	chr1	2357449	2365189	Unchar_3946	4	4		Yes	1.78431	Unchar_3946	SL6,SL1	operon755	Metazoa	OG_4804	Yes			g.28	0.939195
PG08117	chr1	2365318	2366335	Unchar_4014	1	2		Yes	2.45994	Unchar_4014		operon755	Phragmophora	OG_17272	No	PTHR43670:SF34			0.961343
PG08620	chr1	2376541	2378093	Unchar_4269	1	2		Yes	1.20032	Unchar_4269					No	PTHR31802	family not named	Epidermis.2,Tbx2.10,g.23,Neuron.26	0.875338
PG09115	chr1	2382533	2390332	Unchar_4520	1	2	Ank_2,Ank_4,Ank_5	Yes	12.4517	Unchar_4520			Metazoa	OG_7687	No	PTHR24193	ankyrin repeat protein	Neuron.26	0.870525
PG07412	chr1	2402655	2407124	Unchar_3677	1	5	E1_DerP2_DerF2	Yes	111.109	Unchar_3677			Metazoa	OG_6079	No	PTHR11306:SF59		Epidermis.8,Fmar.13,Epidermis.20	0.776877
PG07064	chr1	2408473	2411369	Unchar_3498	1	4	-	Yes	10.832	Unchar_3498			Metazoa	OG_7090	No	PTHR46458:SF1	neuroglobin	Ciliated.21	0.713803
PG08454	chr1	2411705	2414995	Unchar_4189	1	4		Yes	36.3196	Unchar_4189					No			Ciliated.21,Stem.32	0.705223
PG08091	chr1	2415527	2419807	Anpra-1	1	4	ANF_receptor,Guanylate_cyc,HNOBA,Pkinase,Pkinase_Tyr	Yes	0.0394249	Anpra-1			Metazoa	OG_4450	No	PTHR11920:SF458	guanylate cyclase		0.952253
PG07708	chr1	2421748	2482410	Tmtc2-2	1	16	DUF1736,TPR_1,TPR_16,TPR_2,TPR_8	Yes	5.3331	Tmtc2-2			Metazoa	OG_20623	No	PTHR44216	family not named	Hemocytes.4,Tbx2.10,Neuron.11,g.23,Neuron.26	0.795701
PG07350	chr1	2475469	2482309	Unchar_3643	1	2		No	0.0957587	Unchar_3643					No			Ciliated.21	0.762111
PG08875	chr1	2488262	2488831	Unchar_4405	1	2	A_deaminase	Yes	1.47573	Unchar_4405			Metazoa	OG_10104	Yes	PTHR11409:SF43	adenosine deaminase
PG08398	chr1	2496401	2501527	Unchar_4158	1	2		Yes	0.0920757	Unchar_4158					No				0.929395
PG07065	chr1	2501900	2517087	Kad5-1	1	9	ADK	Yes	18.0456	Kad5-1			Metazoa	OG_9057	Yes	PTHR23359:SF70	adenylate kinase isoenzyme 1	Gut.3,Muscle.12	0.93578
PG08682	chr1	2524998	2548213	At2b3-1	2	25	ATP_Ca_trans_C,Cation_ATPase,Cation_ATPase_C,Cation_ATPase_N,E1-E2_ATPase,Hydrolase,Hydrolase_3	Yes	16.1904	At2b3-1	SL6,SL1	operon756	Metazoa	OG_4773	Yes	PTHR24093:SF284	plasma membrane calcium-transporting atpase 3	Epidermis.6,Neuron.11,g.23,g.24,Neuron.26,Gut.30	0.677311
PG08587	chr1	2527085	2528454	Unchar_4251	1	1		Yes	1.06233	Unchar_4251		operon756			No			Neuron.11,g.23,Neuron.26	0.893687
PG08067	chr1	2551109	2557579	Stauh	1	17	Staufen_C,dsrm	Yes	10.8942	Stauh	SLs1		Eumetazoa	OG_543	No	PTHR46054	family not named	Tbx2.10,Stem.32	0.713849
PG07669	chr1	2558733	2559851	Unchar_3800	1	3	CDV3	Yes	65.6012	Unchar_3800	SL6,SL1,SLs1		Metazoa	OG_13908	Yes	PTHR16284	family not named	Stem.16,Stem.32	0.48197
PG07148	chr1	2563325	2569208	Wasf3	1	7	WH2	Yes	14.0119	Wasf3	SL6,SL1		Metazoa	OG_14095	No	PTHR12902:SF34			0.662371
PG08535	chr1	2571801	2576494	Unchar_4222	3	11	PNISR	Yes	27.4423	Unchar_4222	SL6,SL1,SLs1		Metazoa	OG_10427	No	PTHR31518:SF3	arginine/serine-rich protein pnisr	Stem.16,Stem.32	0.694793
PG23694	chr1	2576543	2588205	Sebp2	2	6	Ribosomal_L7Ae	No	24.9117	Sebp2	SL6,SL1,SLs1	operon757	Metazoa	OG_284	No	PTHR13284:SF9	selenocysteine insertion sequence-binding protein 2	Stem.16,Stem.32	0.336884
PG23693	chr1	2578906	2584499	Nelfa	1	13	-	No	24.9117	Nelfa	SL6,SL1,SLs1	operon757			No	PTHR13328:SF4	negative elongation factor a	g.1,Stem.16,Stem.32	0.69959
PG08843	chr1	2588239	2589394	C560	1	5	Sdh_cyt	Yes	173.685	C560	SL6,SL1,SLs1		Metazoa	OG_2323	No	PTHR10978:SF5	succinate dehydrogenase cytochrome b560 subunit, mitochondrial		0.290669
PG07157	chr1	2589719	2590484	Unchar_3546	1	2	CD225	Yes	82.0501	Unchar_3546	SL6,SL1,SLs1	operon758	Phragmophora	OG_17273	No	PTHR14948:SF19	transmembrane protein 233	g.9,Stem.16,Stem.32	0.62107
PG08780	chr1	2590672	2592425	Unchar_4356	1	3		Yes	28.4031	Unchar_4356	SL6,SL1,SLs1	operon758	Chaetognatha	OG_16512	No			Stem.16,Stem.32	0.687333
PG08109	chr1	2593926	2595264	Unchar_4006	1	1	zf-AD,zf-C2H2,zf-C2H2_6	Yes	36.3282	Unchar_4006	SL6,SL1,SLs1	operon759	Metazoa	OG_3488	No	PTHR24406	family not named	Stem.16,Stem.32	0.765964
PG07292	chr1	2595509	2596773	Unchar_3614	1	3		Yes	4.7545	Unchar_3614	SL6,SL1	operon759	Metazoa	OG_3488	No	PTHR24406:SF8	si:ch73-138e16.4-related
PG08990	chr1	2597001	2598367	Unchar_4452	1	2		Yes	0.176192	Unchar_4452					No	PTHR24201	family not named
PG08320	chr1	2599341	2601199	Unchar_4114	1	9		Yes	4.85779	Unchar_4114			Chaetognatha	OG_16206	No				0.73828
PG08238	chr1	2601496	2603738	Pdia1	1	10	Thioredoxin,Thioredoxin_6	Yes	121.402	Pdia1			Metazoa	OG_4864	Yes	PTHR18929:SF101	protein disulfide-isomerase	g.9,Stem.32	0.815656
PG07674	chr1	2606470	2607331	Unchar_3805	1	3	-	Yes	14.1629	Unchar_3805			Metazoa	OG_9888	Yes			Ciliated.21	0.637384
PG07032	chr1	2609519	2611575	Pdi	1	10	Thioredoxin,Thioredoxin_6	Yes	2.13929	Pdi			Metazoa	OG_4864	Yes	PTHR18929:SF101	protein disulfide-isomerase	g.9,g.31,Stem.32	0.801776
PG07258	chr1	2614435	2622160	Cfa58-3	1	17	-	Yes	94.8995	Cfa58-3			Metazoa	OG_9888	Yes	PTHR32083:SF31	cilia- and flagella-associated protein 58	g.0,Ciliated.21,Stem.32	0.663144
PG08904	chr1	2624546	2626456	Vax1	1	3	Homeobox	Yes	0.0313164	Vax1			Metazoa	OG_5823	No	PTHR24339:SF32	ventral anterior homeobox 1		0.967762
PG07907	chr1	2627073	2628081	Unchar_3919	1	2		Yes	0.305372	Unchar_3919			Phragmophora	OG_17274	No				0.92866
PG07405	chr1	2632236	2636586	Aqp8-2	1	10	MIP	Yes	2.80156	Aqp8-2			Protostomia	OG_9462	Yes	PTHR45724:SF47		Epidermis.2,Epidermis.6,g.24	0.890726
PG07581	chr1	2637502	2640796	Carm1	1	11	CARM1,Methyltransf_25,PrmA	Yes	34.4766	Carm1	SL6,SL1,SLs1		Metazoa	OG_18299	No	PTHR11006	protein arginine n-methyltransferase		0.519903
PG08218	chr1	2642215	2642935	Unchar_4060	1	3	-	Yes	15.9877	Unchar_4060	SL6,SL1	operon760	Protostomia	OG_2091	No	PTHR33562:SF1	subfamily not named	Epidermis.2,Epidermis.6,Tbx2.10,Papillae.15,Epidermis.17,g.23,Papillae.25,Neuron.26	0.699178
PG07215	chr1	2643126	2657816	Nrg-4	1	23	Bravo_FIGEY,I-set,Ig_3,fn3,ig	Yes	12.7528	Nrg-4		operon760	Metazoa	OG_4481	No	PTHR12231:SF256		Epidermis.2,Epidermis.6,Epidermis.17,g.23,Papillae.25,Neuron.26	0.719027
PG07721	chr1	2663818	2671714	Unchar_3830	1	5	I-set,Ig_3	Yes	8.72661	Unchar_3830	SL6,SL1		Metazoa	OG_6456	Yes	PTHR12231:SF87	dpr-interacting protein beta, isoform c	Epidermis.2,Epidermis.6,Tbx2.10,Neuron.26	0.834744
PG08354	chr1	2678550	2691481	Unchar_4134	1	7		Yes	34.6716	Unchar_4134					No			Ciliated.21,Gut.22,g.23,Stem.32	0.762189
PG09149	chr1	2691781	2708528	Dcdc2	1	8	DCX	Yes	56.0104	Dcdc2			Metazoa	OG_9711	No	PTHR23004:SF11	protein rpi-1	g.9,Gut.14,Ciliated.21,g.23	0.879605
PG06891	chr1	2721091	2721688	Unchar_3419	1	2		No	0.0780642	Unchar_3419					No
PG07531	chr1	2736924	2739916	Unchar_3736	1	2		No	0	Unchar_3736					No				0.832304
PG08150	chr1	2786401	2789862	Unchar_4029	1	2		No	1.36365	Unchar_4029					No			Papillae.25	0.853211
PG08791	chr1	2801004	2803341	Unchar_4362	1	2		Yes	1.17453	Unchar_4362	SL6,SL1		Phragmophora	OG_17275	No			Epidermis.2,Epidermis.6,Papillae.15,Epidermis.17,g.23	0.831579
PG08000	chr1	2828549	2830275	Unchar_3952	1	2		Yes	0.566992	Unchar_3952			Phragmophora	OG_17512	No				0.90538
PG07476	chr1	2844284	2854616	Unchar_3717	1	5		Yes	6.39583	Unchar_3717	SL6,SL1		Chaetognatha	OG_16366	No	PTHR10068:SF18		Epidermis.2,Papillae.15,Epidermis.17,Papillae.25	0.739297
PG07349	chr1	2854693	2859978	Cul4b	1	12	Cullin,Cullin_Nedd8	Yes	71.6929	Cul4b	SL6,SL1,SLs1	operon761	Metazoa	OG_1249	No	PTHR11932:SF66	cullin-4b	Stem.32	0.487381
PG08178	chr1	2860000	2861630	Unchar_4041	1	4		Yes	131.182	Unchar_4041	SL6,SL1	operon761			No				0.736939
PG08854	chr1	2861672	2864076	Aifm1	1	4	AIF-MLS,AIF_C,Pyr_redox_2	Yes	93.9186	Aifm1	SL6,SL1,SLs1		Metazoa	OG_5420	No	PTHR43557:SF4	apoptosis-inducing factor 1, mitochondrial	Stem.16,Eye.29	0.377503
PG07135	chr1	2864482	2865702	Vdac2-4	1	5	Porin_3	Yes	105.565	Vdac2-4	SL6,SL1		Metazoa	OG_9818	Yes	PTHR11743:SF12	voltage-dependent anion-selective channel protein 2	Epidermis.2,Epidermis.8,Papillae.15,Epidermis.20,g.23	0.452638
PG07235	chr1	2866429	2903894	Kapr2-2	1	13	RIIa,cNMP_binding	Yes	1.72986	Kapr2-2			Metazoa	OG_10058	No	PTHR11635	camp-dependent protein kinase regulatory chain	Neuron.11,Gut.22,g.23	0.888608
PG08689	chr1	2870003	2876641	Tmc4	2	17	TMC	Yes	70.4201	Tmc4	SLs1		Phragmophora	OG_19534	No	PTHR23302	transmembrane channel-related	g.9,Ciliated.21,Stem.32	0.657803
PG08506	chr1	2941515	2945299	Plk4	1	11	POLO_box,Pkinase	Yes	44.1931	Plk4	SL6,SL1,SLs1		Metazoa	OG_5022	No	PTHR24345	serine/threonine-protein kinase plk	Stem.16,Stem.32	0.727408
PG08882	chr1	2947504	2950766	Unchar_4410	1	6	zf-MYND	Yes	3.49545	Unchar_4410			Eumetazoa	OG_5107	No	PTHR10657	peptidyl-prolyl cis-trans isomerase	Fmar.13,g.23,Neuron.26	0.754687
PG08937	chr1	2953258	2967576	Myo1d	3	22	IQ,Myosin_TH1,Myosin_head	Yes	3.20144	Myo1d	SL6,SL1,SLs1		Metazoa	OG_20467	No	PTHR13140:SF713	myosin-ia	Hemocytes.4,Fmar.13,Chaete.18,Gut.22,Neuron.26,Eye.29	0.857839
PG08550	chr1	2967828	2993222	K0895-2	1	13	DUF1704	Yes	18.4142	K0895-2			Eumetazoa	OG_20564	No	PTHR31817:SF5	subfamily not named	Tbx2.10,Ciliated.21,Neuron.26	0.8167
PG08203	chr1	2972802	2975994	My31d	1	7	IQ,Myosin_TH1,Myosin_head	Yes	0	My31d			Protostomia	OG_20468	No	PTHR13140:SF713	myosin-ia
PG08845	chr1	2998254	3002446	Unchar_4385	1	5	LPMO_10	Yes	0.159009	Unchar_4385	SL6,SL1		Eumetazoa	OG_7004	No	PTHR21113:SF13
PG06838	chr1	3039522	3039801	Unchar_3394	1	1		Yes	0	Unchar_3394					No
PG07491	chr1	3052366	3068688	Unchar_3721	1	5	CaMBD,Ion_trans_2,SK_channel	Yes	0.552454	Unchar_3721			Bilateria	OG_5008	No	PTHR10153	small conductance calcium-activated potassium channel	Neuron.11,g.23,Gut.30	0.930799
PG08413	chr1	3069283	3072142	Unchar_4167	1	2		Yes	0	Unchar_4167					No	PTHR45868:SF2	copper-binding family protein-related		0.942659
PG07548	chr1	3091730	3096247	S17a5-8	1	4	MFS_1	Yes	12.3144	S17a5-8	SL6,SL1		Metazoa	OG_10942	Yes	PTHR11662	sodium-dependent phosphate transporters	Gut.14,g.27	0.920905
PG08232	chr1	3099931	3106969	Unchar_4069	1	5		Yes	120.138	Unchar_4069			Phragmophora	OG_17276	No			Ciliated.21,Stem.32	0.706098
PG08742	chr1	3109880	3128431	Unchar_4335	1	18		Yes	170.599	Unchar_4335			Phragmophora	OG_19545	No	PTHR33472:SF1	extensin-related	g.9,Ciliated.21,Stem.32	0.665257
PG07200	chr1	3129304	3153797	Kcnn-1	2	15	CaMBD,Ion_trans_2,SK_channel	Yes	13.7468	Kcnn-1			Bilateria	OG_5008	No	PTHR10153	small conductance calcium-activated potassium channel	Neuron.11,g.23,g.27	0.866902
PG23725	chr1	3153136	3158174	Gsk3b-4	1	10	Pkinase	No	16.3442	Gsk3b-4	SL6,SL1,SLs1				No	PTHR24057:SF8	glycogen synthase kinase-3 beta		0.494524
PG23726	chr1	3158782	3161590	Rb22a	1	6	Ras	No	16.3442	Rb22a	SL6,SL1,SLs1				No	PTHR47977:SF13			0.53104
PG08948	chr1	3163873	3168838	Mfsd1-2	1	13	MFS_1	Yes	41.3161	Mfsd1-2			Metazoa	OG_3720	No	PTHR23512:SF3	major facilitator superfamily domain-containing protein 1		0.49157
PG07378	chr1	3175170	3184441	Gsx1	1	4	Homeobox	Yes	0.113598	Gsx1			Metazoa	OG_4129	No	PTHR45664:SF17		g.23	0.969697
PG06897	chr1	3201250	3207480	Unchar_3422	1	2		Yes	0	Unchar_3422					No
PG07076	chr1	3215584	3231913	Unchar_3506	1	14	GRDP-like	Yes	0.235166	Unchar_3506			Eumetazoa	OG_10409	No	PTHR34365	family not named	Neuron.11,Neuron.26	0.946899
PG07599	chr1	3234694	3235043	Unchar_3767	1	2		No	0	Unchar_3767					No
PG07752	chr1	3238260	3249582	Unchar_3844	1	9	GRDP-like	Yes	1.21615	Unchar_3844			Eumetazoa	OG_10409	No			Neuron.11	0.920278
PG08569	chr1	3241038	3247012	Unchar_4242	2	12		Yes	25.3142	Unchar_4242					No	PTHR23202:SF27	verprolin 1, isoform g	g.0,g.9,Stem.32	0.782054
PG07591	chr1	3249873	3252484	Unchar_3762	2	8	Porin_3	Yes	68.3609	Unchar_3762			Phragmophora	OG_19530	No	PTHR11743:SF70		Ciliated.21	0.608674
PG08053	chr1	3255546	3266884	Hts	5	19	Aldolase_II	Yes	18.2944	Hts	SL6,SL1		Metazoa	OG_10434	No	PTHR10672	adducin	Neuron.11	0.510893
PG07732	chr1	3258022	3259200	Unchar_3836	1	4	DUF4174	Yes	3.00397	Unchar_3836			Bilateria	OG_5278	No	PTHR46792	family not named	Epidermis.8,Chaete.18,Epidermis.20	0.892007
PG07266	chr1	3267736	3285802	Rhg05	1	33	Ras,RhoGAP,RhoGAP-FF1	Yes	4.23657	Rhg05	SL6,SL1		Metazoa	OG_3353	No	PTHR46005	family not named	Epidermis.2,Hemocytes.4,Neuron.26	0.647418
PG08726	chr1	3311300	3330052	Myo15-2	2	38	FERM_M,IQ,MyTH4,Myosin_head,SH3_2,SH3_9	Yes	4.01453	Myo15-2	SL6,SL1		Metazoa	OG_6522	No	PTHR22692:SF16	myosin xvb	Epidermis.2,Epidermis.6,g.23,Papillae.25	0.715302
PG08274	chr1	3330363	3334305	Cl14d	1	10	EGF,FXa_inhibition,Gla,Trypsin	Yes	1.40331	Cl14d					No	PTHR24256:SF506		Chaete.18	0.963134
PG06924	chr1	3337806	3341367	Unchar_3437	1	5	-	Yes	0.635708	Unchar_3437			Bilateria	OG_8078	No	PTHR24333:SF6	subfamily not named		0.840628
PG07014	chr1	3338109	3338319	Unchar_3478	1	1		Yes	0.307796	Unchar_3478					No
PG09065	chr1	3343545	3348329	Myo15-3	2	10	FERM_M,IQ,MyTH4,Myosin_head	Yes	4.62408	Myo15-3	SL6,SL1		Metazoa	OG_6522	Yes	PTHR22692:SF26		Epidermis.2,Papillae.15,Papillae.25	0.760571
PG08289	chr1	3356745	3361558	Unchar_4097	1	7		Yes	0.82844	Unchar_4097			Metazoa	OG_9358	No	PTHR24173:SF79		Fmar.13,Chaete.18,Neuron.26	0.921357
PG08975	chr1	3364123	3374955	Unchar_4447	1	19	CUB,TSP_1	Yes	1.30115	Unchar_4447			Metazoa	OG_6516	No	PTHR16311:SF3	thrombospondin type-1 domain-containing protein 1	Epidermis.2,Neuron.11,Chaete.18,g.23	0.817848
PG08313	chr1	3407002	3407541	Unchar_4110	1	2	Ank_2,Ank_4,Ank_5,zf-MYND	Yes	7.1819	Unchar_4110	SL6,SL1	operon763	Metazoa	OG_11912	Yes	PTHR24134	family not named
PG07953	chr1	3407619	3410572	Unchar_3935	1	3	Ank,Ank_2,Ank_4,Ank_5	Yes	4.87227	Unchar_3935		operon763	Metazoa	OG_11912	Yes	PTHR24193	ankyrin repeat protein	Epidermis.8,Fmar.13,Chaete.18,Epidermis.20	0.914947
PG07339	chr1	3430876	3431957	Atl5	1	3	ADAM_spacer1,NTR,TSP_1	Yes	0.390321	Atl5			Metazoa	OG_11164	No	PTHR13723:SF173	adamts-like protein 5	Eye.29	0.951434
PG08718	chr1	3510512	3527107	Unchar_4325	1	4		Yes	1.97502	Unchar_4325			Chaetognatha	OG_11705	No			g.31	0.923806
PG08068	chr1	3528953	3529832	Unchar_3988	1	2		Yes	0.535667	Unchar_3988			Chaetognatha	OG_9718	No				0.922932
PG07161	chr1	3529840	3530260	Unchar_3549	1	1		Yes	0	Unchar_3549					No
PG07102	chr1	3530692	3535993	Unchar_3518	1	2		Yes	0.15173	Unchar_3518			Chaetognatha	OG_9718	No			g.24	0.964697
PG08662	chr1	3543294	3544748	Unchar_4291	1	4	CECR6_TMEM121	Yes	0.869948	Unchar_4291			Metazoa	OG_5818	Yes	PTHR47399:SF1	cat eye syndrome critical region protein 6
PG08021	chr1	3546533	3554369	Unchar_3967	1	2		Yes	1.854	Unchar_3967			Chaetognatha	OG_11439	No			Epidermis.2,Epidermis.6,Papillae.15	0.742271
PG08551	chr1	3556367	3563197	Unchar_4230	1	7	GRDP-like	Yes	15.5189	Unchar_4230			Eumetazoa	OG_10409	Yes	PTHR34365	family not named	Epidermis.2,Tbx2.10,Neuron.26,Eye.29	0.711458
PG07751	chr1	3566730	3571939	Cry1-1	1	12	DNA_photolyase,FAD_binding_7	Yes	12.0133	Cry1-1	SL6,SL1		Metazoa	OG_5262	No	PTHR11455:SF10	cryptochrome circadian clock 1ba-related	Epidermis.2,Eye.29	0.719339
PG07123	chr1	3572364	3577312	Unchar_3527	1	10		Yes	32.7918	Unchar_3527			Phragmophora	OG_17277	No			Ciliated.21	0.738403
PG08802	chr1	3578253	3586560	Csen	1	8	EF-hand_1,EF-hand_5,EF-hand_7,EF-hand_8	Yes	3.92191	Csen	SL6,SL1		Eumetazoa	OG_4041	No	PTHR23055:SF181		Neuron.11,Neuron.26	0.876654
PG08202	chr1	3657360	3658293	Unchar_4051	1	1		Yes	0.138558	Unchar_4051					No			Neuron.26	0.925489
PG07546	chr1	3665357	3666256	Unchar_3743	1	3		Yes	0.453594	Unchar_3743			Phragmophora	OG_22305	No	PTHR14445	grb10 interacting gyf protein		0.933297
PG07946	chr1	3676298	3678104	Unchar_3932	2	4		Yes	71.1204	Unchar_3932			Phragmophora	OG_22305	No			Ciliated.7,Ciliated.21	0.658473
PG06839	chr1	3723921	3735306	Unchar_3395	1	2		Yes	0.108817	Unchar_3395					No				0.91847
PG07485	chr1	3752196	3756447	S28a3-2	1	8	Gate,Nucleos_tra2_C,Nucleos_tra2_N	Yes	7.97432	S28a3-2			Eumetazoa	OG_7384	Yes	PTHR10590:SF22		Epidermis.2,Epidermis.6,Tbx2.10,Epidermis.17,g.23,Papillae.25,Neuron.26	0.798233
PG08129	chr1	3756518	3760045	S28a3-3	1	8	Gate,Nucleos_tra2_C,Nucleos_tra2_N	Yes	10.1058	S28a3-3			Eumetazoa	OG_7384	Yes	PTHR10590:SF4	concentrative nucleoside transporter 1-related	Epidermis.2,Epidermis.6,Epidermis.17	0.838562
PG07169	chr1	3797044	3801871	Unchar_3553	1	7	WAP	Yes	97.0859	Unchar_3553	SL6,SL1		Metazoa	OG_7757	No	PTHR19441:SF82		Epidermis.2,Epidermis.8,g.23,Papillae.25	0.813981
PG07822	chr1	3807457	3808019	Unchar_3877	1	2		Yes	0	Unchar_3877					No
PG08428	chr1	3818563	3820352	Unchar_4178	1	5	EF-hand_1,EF-hand_5,EF-hand_6,Pkinase	Yes	39.9269	Unchar_4178			Chaetognatha	OG_7990	No	PTHR24349:SF431		Epidermis.2,Papillae.15	0.729866
PG09078	chr1	3821329	3825928	Unchar_4498	1	5	EF-hand_1,EF-hand_5,EF-hand_7,EF-hand_8,Pkinase	Yes	214.052	Unchar_4498			Chaetognatha	OG_7990	No	PTHR23050:SF224	calmodulin-like protein 5	Epidermis.2,Papillae.15,Chaete.18,g.23,Papillae.25,Gut.30	0.65898
PG06822	chr1	3827188	3829313	Unchar_3388	1	4	EF-hand_1,EF-hand_5,EF-hand_6,EF-hand_7	Yes	40.3751	Unchar_3388			Metazoa	OG_4042	No	PTHR23064:SF54		Papillae.15,Papillae.25	0.901242
PG07602	chr1	3846556	3847938	Unchar_3768	1	2		Yes	2.34646	Unchar_3768	SL6,SL1		Eumetazoa	OG_2420	Yes	PTHR42920:SF11		Epidermis.2,Epidermis.6,g.24	0.89691
PG07701	chr1	3849097	3850488	Unchar_3819	1	2		Yes	1.55642	Unchar_3819			Eumetazoa	OG_2420	Yes	PTHR42920:SF11		Epidermis.2	0.938229
PG07295	chr1	3850686	3862518	Prd13	1	9	zf-C2H2	Yes	0.336318	Prd13			Eumetazoa	OG_149	No	PTHR24393:SF63	zinc finger and btb domain-containing 49	Gut.30	0.959301
PG07927	chr1	3866144	3869025	Unchar_3925	1	4		Yes	1.97305	Unchar_3925			Chaetognatha	OG_17109	No	PTHR10019:SF12		g.23,Neuron.26	0.848857
PG08012	chr1	3869564	3873868	Unchar_3961	1	3		Yes	0.449972	Unchar_3961					No	PTHR13270	protein c20orf116-related	Neuron.26	0.903501
PG08665	chr1	3875659	3879363	Unchar_4293	1	4		Yes	1.5563	Unchar_4293			Chaetognatha	OG_17109	No	PTHR47771:SF6		Eye.29	0.856397
PG07811	chr1	3885348	3891011	Po6f2	1	5	Homeobox,Pou	Yes	1.86882	Po6f2			Eumetazoa	OG_4242	No	PTHR11636:SF5	pou domain motif 3, isoform f	Neuron.26	0.900832
PG07624	chr1	3893557	3899588	Lipp-4	2	14	Lipase	Yes	2.58781	Lipp-4			Eumetazoa	OG_6886	No	PTHR11610:SF102	subfamily not named	Gut.3,Gut.22	0.833359
PG07529	chr1	3903562	3912354	Gpr83	1	10	7tm_1	Yes	1.57603	Gpr83			Metazoa	OG_4358	No	PTHR24241:SF181		g.23,Gut.30	0.926814
PG08475	chr1	3913510	3918189	Pol5-39	1	2	RVT_1,rve	No	0.0911172	Pol5-39			Metazoa	OG_2139	No	PTHR34072:SF13
PG08720	chr1	3921542	3933112	Unchar_4326	1	3		Yes	1.07729	Unchar_4326			Chaetognatha	OG_16600	No			Neuron.11	0.96498
PG07054	chr1	3988728	3996771	Unchar_3494	1	1		No	2.91321	Unchar_3494			Chaetognatha	OG_8056	Yes			Hemocytes.4,Epidermis.6,Tbx2.10,Neuron.26	0.747966
PG07666	chr1	4064464	4064815	Unchar_3798	1	1		Yes	0.0920757	Unchar_3798					No
PG07988	chr1	4091566	4095225	Unchar_3948	1	6	7tm_2,GAIN,GPS,Lectin_C	Yes	0.0905282	Unchar_3948			Metazoa	OG_4691	No	PTHR45902	family not named	g.23	0.966031
PG08926	chr1	4137028	4138183	Unchar_4433	1	2	Ank_2,Ion_trans,TRP_2	Yes	0.904016	Unchar_4433					No	PTHR10117	transient receptor potential channel	g.23,Neuron.26	0.957437
PG07013	chr1	4138490	4143718	Trpc5-3	2	9	Ank_2,Ion_trans,TRP_2	Yes	0.688676	Trpc5-3			Metazoa	OG_1907	No	PTHR10117	transient receptor potential channel	g.23,Neuron.26	0.961738
PG08971	chr1	4149487	4161756	Djc22	1	5	DnaJ,TM2	Yes	1.07371	Djc22	SL6,SL1		Metazoa	OG_8567	No	PTHR44733	family not named		0.925681
PG07481	chr1	4165270	4216695	Cplx1	3	7	Synaphin	Yes	4.24296	Cplx1	SL6,SL1		Bilateria	OG_9875	No	PTHR16705:SF4	complexin	Neuron.11,g.23,Neuron.26	0.811411
PG07141	chr1	4190004	4205502	Unchar_3539	2	3		Yes	0.36139	Unchar_3539					No	PTHR36299	family not named	Neuron.11	0.962828
PG08165	chr1	4218391	4219371	Unchar_4035	1	2		No	2.08393	Unchar_4035			Chaetognatha	OG_8071	No			Neuron.26,Stem.32	0.864605
PG06963	chr1	4224043	4230688	Pdcd4	2	10	MA3	Yes	133.859	Pdcd4	SL6,SL1		Metazoa	OG_438	No	PTHR12626	programmed cell death 4	Papillae.25,Neuron.26,Eye.29	0.449931
PG07452	chr1	4231069	4231923	Unchar_3702	1	3		Yes	22.2915	Unchar_3702	SL6,SL1	operon766	Metazoa	OG_19118	No			g.1	0.70516
PG07638	chr1	4231959	4234843	Unchar_3783	1	6	-	Yes	15.7268	Unchar_3783		operon766	Metazoa	OG_19118	No				0.778863
PG08079	chr1	4234799	4240597	Unchar_3992	1	9	TPR_1,TPR_19,TPR_2,TPR_7,TPR_8	Yes	4.42557	Unchar_3992			Metazoa	OG_10314	No	PTHR16091:SF3	subfamily not named	Neuron.26	0.493962
PG07561	chr1	4241024	4243779	Sup9-1	2	6	Ion_trans_2	Yes	0.323725	Sup9-1			Eumetazoa	OG_9779	No	PTHR11003	potassium channel, subfamily k	g.28	0.942992
PG07935	chr1	4244015	4249770	Dpf3	1	9	PHD,Requiem_N	Yes	0.669319	Dpf3			Metazoa	OG_9830	Yes	PTHR10615:SF199		Fmar.13,g.23,g.27	0.855867
PG08590	chr1	4250425	4253218	Unchar_4253	1	3		Yes	0.138114	Unchar_4253					No			Neuron.11,Chaete.18,g.23,Neuron.26	0.899178
PG08847	chr1	4255856	4257656	Unchar_4386	1	4		Yes	0.600345	Unchar_4386					No			Hemocytes.4	0.936026
PG08216	chr1	4258698	4262931	Unchar_4059	1	2		Yes	0	Unchar_4059					No				0.959293
PG07766	chr1	4304711	4305086	Unchar_3851	1	1		No	0.948011	Unchar_3851					No			Neuron.11,Gut.14,g.23,Neuron.26	0.886052
PG07153	chr1	4305362	4306743	Unchar_3545	1	1		Yes	1.33393	Unchar_3545	SL6,SL1				No			Neuron.11,g.23,Neuron.26	0.935954
PG07410	chr1	4411165	4411675	Unchar_3676	1	1		No	0.0633697	Unchar_3676					No
PG07587	chr1	4415295	4418764	Fut8-2	3	8	SH3_9	Yes	0.547284	Fut8-2	SL6,SL1		Metazoa	OG_3923	Yes	PTHR13132:SF29	alpha-(1,6)-fucosyltransferase	Tbx2.10,Papillae.15,Papillae.25,Neuron.26	0.918732
PG09055	chr1	4429808	4433653	Unchar_4487	1	5		Yes	0.101154	Unchar_4487					No	PTHR45080	family not named
PG08560	chr1	4435445	4447740	Unchar_4237	1	2		Yes	0.0912954	Unchar_4237					No				0.963339
PG07868	chr1	4541892	4630503	Fgrl1	1	8	I-set,Ig_3	Yes	0.954904	Fgrl1			Metazoa	OG_10944	No	PTHR19890:SF14	fgf receptor-like protein 1a	Neuron.11,g.23,Neuron.26	0.886089
PG07862	chr1	4573324	4589299	Unchar_3896	1	6		Yes	374.357	Unchar_3896			Phragmophora	OG_17278	No			Ciliated.7,Ciliated.21	0.603149
PG08856	chr1	4619908	4620154	Unchar_4392	1	1		Yes	0.131376	Unchar_4392					No
PG07373	chr1	4635260	4643429	Unchar_3653	2	10		Yes	5.66654	Unchar_3653			Chaetognatha	OG_16948	No	PTHR14596:SF73		Epidermis.2,Chaete.18,g.23,Neuron.26	0.829812
PG09112	chr1	4643691	4644752	Unchar_4518	1	5		Yes	9.88852	Unchar_4518			Chaetognatha	OG_16948	No			Epidermis.2,Papillae.15,g.23	0.77412
PG08064	chr1	4645112	4648660	Unchar_3986	1	10		Yes	6.51382	Unchar_3986	SL6,SL1		Phragmophora	OG_22077	No			Epidermis.2,Epidermis.6,Papillae.15,Chaete.18,Papillae.25,Neuron.26,Gut.30	0.798416
PG07625	chr1	4648768	4653201	Unchar_3778	1	4	Lipocalin,Lipocalin_2	Yes	26.6842	Unchar_3778	SL6,SL1		Chaetognatha	OG_12014	No	PTHR10612	apolipoprotein d	Epidermis.8,Fmar.13,Epidermis.20	0.833811
PG07786	chr1	4654008	4656651	Fzd9	1	5	Frizzled,Fz	Yes	0.401117	Fzd9			Metazoa	OG_11296	Yes	PTHR11309:SF126	frizzled-5	Neuron.11,g.24	0.919143
PG08517	chr1	4659312	4664336	Clua1-1	1	9	Cluap1	Yes	21.7898	Clua1-1			Metazoa	OG_158	Yes	PTHR21547	clusterin associated protein 1	g.9,Ciliated.21	0.767146
PG09060	chr1	4673739	4680640	Unchar_4488	2	4	Ctr,DUF573,HMA	Yes	2.35269	Unchar_4488			Metazoa	OG_11319	Yes	PTHR12483:SF115		Gut.14,Gut.22,g.24	0.897744
PG06971	chr1	4699964	4700842	Unchar_3458	1	2		Yes	0.994417	Unchar_3458					No
PG08850	chr1	4708510	4722462	Pkd2-2	1	16	PKD_channel	Yes	9.68369	Pkd2-2			Metazoa	OG_10560	Yes	PTHR10877:SF114	polycystin-2	Neuron.26	0.904476
PG08899	chr1	4726950	4730867	Wnt4	1	7	wnt	Yes	0.511046	Wnt4			Metazoa	OG_2791	No	PTHR12027	wnt related	Fmar.13	0.869197
PG07280	chr1	4732024	4741915	Klh40	1	14	BACK,BBL5,BTB,Kelch_1	Yes	10.9757	Klh40			Bilateria	OG_7062	No	PTHR24412	family not named	Muscle.12,Muscle.19	0.924023
PG07921	chr1	4742646	4800601	Tia1-1	1	6	RRM_1	Yes	5.74293	Tia1-1			Metazoa	OG_8859	Yes	PTHR10352:SF60		Hemocytes.4,Neuron.11,Epidermis.17,g.23,Papillae.25,g.28,g.31	0.708989
PG08045	chr1	4805262	4881743	Tia1-2	1	4	RRM_1	No	9.29867	Tia1-2			Metazoa	OG_8859	Yes	PTHR10352:SF10	nucleolysin tia-1 isoform p40	Hemocytes.4,Neuron.11,Epidermis.17,Papillae.25,g.28	0.812309
PG06859	chr1	4885057	4889737	B3gt1-4	2	6	Galactosyl_T	Yes	4.13057	B3gt1-4	SL6,SL1		Metazoa	OG_3921	No	PTHR11214:SF247		Epidermis.2,Epidermis.6,g.23,Stem.32	0.708158
PG08698	chr1	4972383	4972638	Unchar_4314	1	1		Yes	0.760437	Unchar_4314					No			Neuron.11,Papillae.25	0.925665
PG07897	chr1	5095723	5096089	Unchar_3913	1	1		No	0.0883021	Unchar_3913					No			g.28	0.907357
PG08548	chr1	5106938	5111387	Unchar_4228	1	4	Patatin	Yes	8.2195	Unchar_4228			Metazoa	OG_9500	Yes	PTHR24185	family not named	Chaete.18,Ciliated.21,Papillae.25	0.832417
PG08028	chr1	5122852	5123393	Unchar_3970	1	2		No	0.316849	Unchar_3970					No
PG07498	chr1	5167210	5171892	Smyd1-1	2	10	SET,zf-MYND	Yes	0.712816	Smyd1-1			Metazoa	OG_10287	Yes	PTHR46165	family not named	Muscle.12,Papillae.25,Neuron.26	0.811217
PG07000	chr1	5175857	5176076	Unchar_3470	1	1	Pet100	Yes	79.3945	Unchar_3470	SL6,SL1	operon767	Metazoa	OG_5993	No	PTHR33968	family not named		0.407718
PG08797	chr1	5176302	5178237	Hsf1	2	2	HSF_DNA-bind,Vert_HS_TF	Yes	32.4856	Hsf1	SL6,SL1	operon767	Metazoa	OG_6717	Yes	PTHR10015:SF213	heat shock factor protein 4	g.1	0.640087
PG24133	chr1	5178240	5180226	Dldh	1	2	Pyr_redox_2,Pyr_redox_dim	No	25.4637	Dldh	SL6,SL1,SLs1	operon767	Metazoa	OG_421	No	PTHR22912	disulfide oxidoreductase		0.298267
PG24132	chr1	5181708	5183496	Tm205	1	3	DUF4149	No	25.4637	Tm205	SL6,SL1,SLs1				No	PTHR23241	late embryogenesis abundant plants lea-related	Stem.16	0.538959
PG07777	chr1	5184237	5189758	Atg9a	1	17	APG9	Yes	21.8535	Atg9a	SL6,SL1,SLs1		Metazoa	OG_1417	No	PTHR13038:SF13	autophagy-related protein 9a		0.552261
PG08480	chr1	5191367	5192986	Alat2	1	3	Aminotran_1_2	Yes	58.4014	Alat2	SL6,SL1		Metazoa	OG_6278	Yes	PTHR11751:SF308	alanine aminotransferase 1		0.460123
PG08292	chr1	5193367	5194639	Nb5r3	1	4	FAD_binding_6,NAD_binding_1	Yes	98.7026	Nb5r3	SL6,SL1,SLs1	operon768	Metazoa	OG_20435	No	PTHR19370:SF74	nadh-cytochrome b5 reductase 1	Eye.29	0.235355
PG09061	chr1	5194829	5196723	Scrb2-3	1	3	CD36	Yes	53.2293	Scrb2-3	SL6,SL1	operon768	Metazoa	OG_2483	Yes	PTHR11923:SF92	lysosome membrane protein 2	Stem.16,Stem.32	0.521811
PG06980	chr1	5197823	5200810	Osgi2	1	10	Pyr_redox_2,Pyr_redox_3	Yes	70.3223	Osgi2	SL6,SL1,SLs1		Metazoa	OG_2870	No	PTHR15192	family not named	Epidermis.20,Eye.29	0.477777
PG07637	chr1	5201288	5202020	M17l2	1	1	Mpv17_PMP22	Yes	19.2499	M17l2	SL6,SL1,SLs1	operon769	Protostomia	OG_644	No	PTHR11266:SF8	mpv17-like protein 2	Stem.16,Stem.32	0.692517
PG07503	chr1	5202118	5202772	Glrx5	1	3	Glutaredoxin	Yes	38.104	Glrx5	SL6,SL1,SLs1	operon769	Metazoa	OG_256	No	PTHR10293	glutaredoxin-related protein	Stem.16,Stem.32	0.560552
PG23403	chr1	5203279	5204791	Cchl	1	4	Cyto_heme_lyase	No	7.43955	Cchl	SL6,SL1,SLs1	operon770	Metazoa	OG_15598	No	PTHR12743	cytochrome c1 heme lyase	Stem.16,Stem.32	0.659961
PG23404	chr1	5204875	5207094	Cox15	1	7	COX15-CtaA	No	7.43955	Cox15	SL6,SL1,SLs1	operon770			No	PTHR23289	cytochrome c oxidase assembly protein cox15		0.439213
PG23402	chr1	5207104	5208818	Neil1	1	1	Fapy_DNA_glyco,H2TH,Neil1-DNA_bind	No	7.43955	Neil1	SL6,SL1,SLs1	operon770	Metazoa	OG_2648	No	PTHR22993:SF27		Stem.16,Stem.32	0.648067
PG07311	chr1	5209496	5212220	Wdfy2	1	7	FYVE,WD40	Yes	62.3456	Wdfy2	SL6,SL1,SLs1		Metazoa	OG_1978	No	PTHR46189:SF1	wd repeat and fyve domain-containing protein 2		0.470152
PG06829	chr1	5213123	5214758	Dps1	1	2	polyprenyl_synt	Yes	106.568	Dps1	SL6,SL1,SLs1		Metazoa	OG_2633	No	PTHR12001:SF69	octaprenyl diphosphate synthase		0.442745
PG07757	chr1	5215047	5215515	Sodc-2	1	1	Sod_Cu	Yes	449.421	Sodc-2	SL6,SL1,SLs1	operon771	Metazoa	OG_6312	No	PTHR10003:SF66		Ciliated.7	0.452622
PG08449	chr1	5215715	5216177	Sodc-3	1	1	Sod_Cu	Yes	62.6784	Sodc-3	SL6,SL1,SLs1	operon771	Metazoa	OG_6312	No	PTHR10003:SF66		Stem.16,Stem.32	0.687876
PG08803	chr1	5216708	5217787	Tpmt	1	4	TPMT	Yes	46.5128	Tpmt	SL6,SL1,SLs1		Metazoa	OG_9767	Yes	PTHR10259	thiopurine s-methyltransferase	Epidermis.2	0.474156
PG06881	chr1	5218342	5219852	Prdx1	1	7	1-cysPrx_C,AhpC-TSA	Yes	173.623	Prdx1	SL6,SL1,SLs1		Metazoa	OG_3849	Yes	PTHR10681:SF154		Stem.16	0.389073
PG07207	chr1	5220846	5224828	Unchar_3571	1	6	ADP_ribosyl_GH	Yes	22.2381	Unchar_3571	SL6,SL1		Bilateria	OG_20102	No	PTHR16222	adp-ribosylglycohydrolase		0.739066
PG08160	chr1	5226220	5230518	Ccne1	1	12	Cyclin_C,Cyclin_N	Yes	25.4644	Ccne1	SL6,SL1,SLs1		Metazoa	OG_4445	No	PTHR10177:SF71	g1/s-specific cyclin-e1	Gut.30	0.66861
PG08452	chr1	5231320	5233878	Acadv-1	1	4	Acyl-CoA_dh_1,Acyl-CoA_dh_M,Acyl-CoA_dh_N	Yes	48.1883	Acadv-1	SL6,SL1,SLs1		Metazoa	OG_1466	Yes	PTHR43884:SF11	very long-chain specific acyl-coa dehydrogenase, mitochondrial		0.439944
PG09146	chr1	5235467	5239815	Unchar_4534	1	6		Yes	13.9288	Unchar_4534					No	PTHR45762:SF12		Stem.16,Stem.32	0.843759
PG06828	chr1	5240365	5249319	Opa1	1	4	Dynamin_N	Yes	23.9093	Opa1	SL6,SL1,SLs1		Metazoa	OG_4044	No	PTHR11566:SF67	dynamin-like 120 kda protein, mitochondrial	Stem.16,Stem.32	0.580379
PG07497	chr1	5249697	5251236	Unchar_3724	2	6		Yes	76.7614	Unchar_3724	SL6,SL1		Chaetognatha	OG_12483	No			g.1	0.527718
PG07833	chr1	5252068	5253055	Unchar_3881	1	1	zf-Nse	Yes	52.3908	Unchar_3881	SL6,SL1		Metazoa	OG_9863	Yes	PTHR21330	uncharacterized	g.1,g.5	0.804135
PG06959	chr1	5253577	5255773	Cpt2-1	1	1	Carn_acyltransf	Yes	6.99058	Cpt2-1	SL6,SL1	operon772	Metazoa	OG_10402	No	PTHR22589:SF16	carnitine o-palmitoyltransferase 2, mitochondrial	Epidermis.2,Papillae.15	0.681699
PG06816	chr1	5256012	5256927	Tng2	1	1	TANGO2	Yes	9.25406	Tng2	SL6,SL1,SLs1	operon772	Metazoa	OG_8812	No	PTHR17985:SF8	transport and golgi organization protein 2 homolog	Stem.16,Neuron.26,Eye.29	0.668047
PG08787	chr1	5257109	5258012	Unchar_4360	1	1		Yes	13.0276	Unchar_4360	SL6,SL1	operon772	Phragmophora	OG_13404	No			Stem.16	0.757
PG08201	chr1	5258129	5259101	Unchar_4050	2	1		Yes	18.9522	Unchar_4050	SL6,SL1	operon772	Chaetognatha	OG_8300	No			Stem.16,Stem.32	0.598868
PG07265	chr1	5259216	5260379	Atg5	1	4	APG5	Yes	44.0926	Atg5	SL6,SL1,SLs1	operon772	Metazoa	OG_195	No	PTHR13040:SF2	autophagy protein 5		0.442766
PG08516	chr1	5261931	5267782	Ypd1-2	1	18	M16C_assoc,Peptidase_M16,Peptidase_M16_C	Yes	51.661	Ypd1-2	SLs1		Metazoa	OG_10021	No	PTHR43016:SF13		g.1,Stem.16,Stem.32	0.752867
PG07444	chr1	5268930	5271389	Pgam5-2	1	3	His_Phos_1	Yes	33.8124	Pgam5-2	SL6,SL1		Metazoa	OG_4848	No	PTHR20935:SF0	serine/threonine-protein phosphatase pgam5, mitochondrial	g.23,Neuron.26	0.45344
PG06906	chr1	5271644	5277913	Unchar_3428	1	8	MRP-S26	Yes	31.7683	Unchar_3428	SL6,SL1,SLs1		Metazoa	OG_13817	No	PTHR21035:SF2	28s ribosomal protein s26, mitochondrial	Stem.16,Stem.32	0.649163
PG08773	chr1	5278270	5284616	Ngly1	1	14	PAW,PUB,Rad4,Thioredoxin,Transglut_core	Yes	13.4688	Ngly1	SL6,SL1,SLs1		Metazoa	OG_5895	No	PTHR12143:SF19	peptide-n(4)-(n-acetyl-beta-glucosaminyl)asparagine amidase	g.1	0.534748
PG08762	chr1	5284902	5294414	Ubn1	1	15	HUN,UBN_AB	Yes	16.0273	Ubn1	SL6,SL1,SLs1		Metazoa	OG_3846	No	PTHR21669:SF10	ubinuclein-2	Stem.16	0.526059
PG08913	chr1	5294882	5296759	Rmd3	1	8	TPR_8	Yes	43.4007	Rmd3	SL6,SL1,SLs1		Metazoa	OG_1521	No	PTHR16056:SF35		g.1	0.540514
PG07240	chr1	5297213	5299419	Mtg16	1	7	NHR2,TAFH,zf-MYND	Yes	16.4286	Mtg16			Metazoa	OG_6269	Yes	PTHR10379	mtg8 eto eight twenty one protein		0.531394
PG07600	chr1	5299749	5309652	Chs2-2	1	28	Chitin_synth_2,SAM_1	Yes	36.6253	Chs2-2	SLs1	operon773	Metazoa	OG_6302	No	PTHR22914:SF42		g.1	0.637928
PG07436	chr1	5309830	5311613	Ped1a-1	1	5	Lipase_GDSL,PC-Esterase	Yes	12.8786	Ped1a-1	SLs1	operon773	Eumetazoa	OG_9583	No	PTHR14469	sarcoma antigen ny-sar-23	Stem.16	0.770239
PG06902	chr1	5311787	5313623	Cato	1	9	Inhibitor_I29,Peptidase_C1	Yes	81.2955	Cato		operon773	Metazoa	OG_4898	No	PTHR12411:SF837		g.1	0.610139
PG08712	chr1	5313921	5315252	Unchar_4321	1	6		Yes	66.7647	Unchar_4321	SL6,SL1,SLs1		Chaetognatha	OG_13405	No			g.1	0.626936
PG08217	chr1	5315749	5317613	Ornt1-1	1	7	Mito_carr	Yes	36.2231	Ornt1-1			Lophotrochozoa	OG_5560	No	PTHR45624	family not named	g.9,Stem.16,Stem.32	0.871682
PG08235	chr1	5318228	5319552	Lrc57	2	7	LRR_1,LRR_4,LRR_8	Yes	77.2372	Lrc57	SL6,SL1,SLs1		Metazoa	OG_2951	No	PTHR47186:SF2	leucine-rich repeat-containing protein 57	Stem.32	0.379882
PG07131	chr1	5319910	5324996	Sp13a	1	6	SAP130_C	Yes	15.6895	Sp13a	SLs1	operon774	Metazoa	OG_13863	No	PTHR13497	sin3a-associated protein sap130	Stem.16,Stem.32	0.731146
PG08993	chr1	5325096	5327920	Ccnq	1	4	Cyclin_N	Yes	40.4824	Ccnq	SL6,SL1	operon774	Metazoa	OG_1459	No	PTHR10026:SF70	cyclin-related protein fam58a-related	g.1	0.558761
PG07718	chr1	5329061	5330678	Unchar_3827	1	1		Yes	25.583	Unchar_3827	SL6,SL1		Chaetognatha	OG_16239	No	PTHR31802	family not named	Stem.16,Stem.32	0.63812
PG07228	chr1	5331978	5332920	Unchar_3581	2	1	zf-C2H2	Yes	5.00903	Unchar_3581	SL6,SL1		Metazoa	OG_3488	No	PTHR23226:SF316			0.850348
PG08758	chr1	5333636	5338998	Ganab-2	1	9	DUF5110,Gal_mutarotas_2,Glyco_hydro_31	Yes	7.13165	Ganab-2	SL6,SL1		Chaetognatha	OG_20765	No	PTHR22762:SF54	bcdna.gh04962	Eye.29	0.520054
PG08259	chr1	5339755	5343037	Chle	1	6	COesterase	Yes	9.34063	Chle	SL6,SL1	operon775	Eumetazoa	OG_9513	Yes	PTHR43903	family not named	Epidermis.2,Epidermis.6,Tbx2.10,g.23,Papillae.25,Neuron.26	0.723574
PG08491	chr1	5343179	5344151	Amx	1	1	TM2	Yes	25.2697	Amx		operon775	Metazoa	OG_19239	No	PTHR21016:SF7	tm2 domain-containing protein 3	Stem.16	0.646049
PG06820	chr1	5346283	5353921	Agrl3	1	17	7tm_2,GAIN,GPS,Gal_Lectin,HRM	Yes	8.04719	Agrl3		operon776	Metazoa	OG_6595	No	PTHR12011:SF60	adhesion g protein-coupled receptor l3	g.1,g.27,Gut.30	0.89996
PG07232	chr1	5354007	5355521	Unchar_3584	1	2		Yes	4.44966	Unchar_3584	SL6,SL1	operon776			No
PG09121	chr1	5395928	5405607	Unchar_4522	1	3		Yes	0	Unchar_4522					No
PG08132	chr1	5433204	5436314	Gp180	1	9	GpcrRhopsn4	Yes	7.85689	Gp180	SL6,SL1		Metazoa	OG_2883	No	PTHR23252:SF40		g.23,Neuron.26	0.525435
PG07760	chr1	5436972	5452569	Lyst	1	22	Beach,PH_BEACH,WD40	Yes	9.14687	Lyst			Metazoa	OG_6061	No	PTHR13743:SF86	lysosomal-trafficking regulator	g.1	0.667229
PG07225	chr1	5452693	5455181	Tdpz5	1	6	BTB,MATH	Yes	48.8835	Tdpz5			Metazoa	OG_3762	No	PTHR24413	family not named	Ciliated.21	0.69323
PG08889	chr1	5459206	5466865	B3gt5-3	1	10	Galactosyl_T	Yes	1.66058	B3gt5-3			Metazoa	OG_3921	No	PTHR11214:SF334		Fmar.13,g.27	0.95354
PG08840	chr1	5469697	5475335	Sia7f-1	1	5	Glyco_transf_29	Yes	0.300172	Sia7f-1			Metazoa	OG_7038	Yes	PTHR45906	family not named	Chaete.18	0.961292
PG08188	chr1	5475527	5478478	Drc2-1	2	5	NYD-SP28,NYD-SP28_assoc	Yes	3.95607	Drc2-1			Metazoa	OG_10046	No	PTHR21625:SF0	coiled-coil domain-containing protein 65	Gut.14,Gut.22,Stem.32	0.857214
PG07246	chr1	5479745	5490721	Unchar_3592	4	16		Yes	3.25215	Unchar_3592	SL6,SL1		Eumetazoa	OG_4577	No	PTHR11246:SF20		Neuron.11,g.23,Neuron.26,g.28,Eye.29	0.630103
PG07018	chr1	5499682	5501757	Unchar_3482	1	3		Yes	5.8407	Unchar_3482	SL6,SL1		Chaetognatha	OG_22078	No	PTHR48033:SF10		g.27	0.875765
PG08894	chr1	5504332	5505418	Unchar_4417	2	4		Yes	0.652393	Unchar_4417			Phragmophora	OG_22079	No	PTHR19282:SF446		Neuron.26	0.962382
PG08373	chr1	5506723	5509842	Unchar_4142	1	4	CM_2	Yes	13.5751	Unchar_4142	SL6,SL1		Metazoa	OG_7991	No	PTHR38041	family not named	Epidermis.8,Gut.14,Chaete.18,g.23,Gut.30	0.861552
PG07846	chr1	5514812	5520155	Ppct-1	1	5	START	Yes	1.20521	Ppct-1			Metazoa	OG_1228	No	PTHR19308:SF8	star-related lipid transfer protein 7, mitochondrial	Fmar.13,Epidermis.17,Chaete.18,g.23,g.24,Papillae.25,Neuron.26,Eye.29	0.891312
PG07365	chr1	5520701	5527453	Kc1g1-1	1	15	CK1gamma_C,Pkinase	Yes	96.9737	Kc1g1-1			Metazoa	OG_9554	No	PTHR11909:SF155	gilgamesh, isoform l	Ciliated.7,Ciliated.21	0.620715
PG07769	chr1	5530918	5538793	Coll	2	11	COE1_DBD,COE1_HLH,TIG	Yes	29.8224	Coll			Metazoa	OG_875	No	PTHR10747	transcription factor coe	g.0,Ciliated.21,Stem.32	0.728669
PG08815	chr1	5539898	5605235	Coe3	1	7	COE1_DBD,COE1_HLH,TIG	Yes	0.131778	Coe3			Metazoa	OG_875	No	PTHR10747	transcription factor coe	Tbx2.10,Neuron.11,Fmar.13,Neuron.26	0.924406
PG08137	chr1	5564782	5565699	Unchar_4022	1	2		Yes	0	Unchar_4022					No
PG07484	chr1	5686372	5808423	Coe2	2	7	COE1_DBD,COE1_HLH,TIG	Yes	0.525505	Coe2	SL6,SL1		Metazoa	OG_875	No	PTHR10747:SF39	early b-cell factor 1b	Tbx2.10,Neuron.11,Fmar.13,Neuron.26	0.906497
PG06865	chr1	5817137	5821191	Fa43a-1	1	3	PID_2	Yes	1.15254	Fa43a-1	SL6,SL1		Metazoa	OG_5658	Yes	PTHR11232:SF2	subfamily not named	Fmar.13,Epidermis.20,Gut.30,g.31	0.892468
PG06833	chr1	5827575	5845063	Unchar_3391	1	7		Yes	13.427	Unchar_3391					No			Epidermis.2,Epidermis.6,Papillae.15,Epidermis.17	0.742791
PG08464	chr1	5865346	5876269	Urom	1	3	EGF_CA	Yes	0.173756	Urom			Metazoa	OG_5837	No	PTHR24039	family not named	g.23,Papillae.25	0.885414
PG07801	chr1	5878958	5879379	Unchar_3866	1	2		No	0.101631	Unchar_3866					No				0.969697
PG07335	chr1	5884925	5896440	Unchar_3636	3	14		Yes	24.378	Unchar_3636			Phragmophora	OG_17279	No	PTHR46458	family not named	Ciliated.21	0.739819
PG07713	chr1	5899811	5901762	Mrp1-17	1	6	ABC_membrane,ABC_tran	Yes	3.29283	Mrp1-17			Metazoa	OG_1917	No	PTHR24223:SF434		Epidermis.2,Epidermis.6,Epidermis.17	0.816475
PG08969	chr1	5903164	5904825	Unchar_4446	1	6		Yes	6.38004	Unchar_4446					No			Epidermis.2,Epidermis.6	0.874059
PG07785	chr1	5905127	5907684	Unchar_3861	1	5		Yes	4.91393	Unchar_3861			Chaetognatha	OG_16782	No			Epidermis.2,g.23,g.24	0.87754
PG07155	chr1	5912274	5916629	Cp2u1-9	2	6	p450	Yes	3.2669	Cp2u1-9	SL6,SL1		Metazoa	OG_1481	No	PTHR24300	family not named	Fmar.13,Chaete.18,Epidermis.20,g.28,Gut.30	0.902993
PG07017	chr1	5917401	5920015	Unchar_3481	1	2	RVT_1,rve	No	0.552454	Unchar_3481					No	PTHR38681	family not named		0.957045
PG08667	chr1	5924532	5927067	Unchar_4295	1	5		Yes	3.88541	Unchar_4295	SL6,SL1		Chaetognatha	OG_22080	No			Fmar.13,Chaete.18,Epidermis.20	0.942134
PG07508	chr1	5927892	5939413	Stam2	1	10	SH3_1,UIM,VHS	Yes	59.6731	Stam2			Metazoa	OG_9024	No	PTHR45929	family not named	Ciliated.7,Ciliated.21	0.653083
PG06846	chr1	5928328	5934698	Ptprk-2	1	1	Carb_anhydrase,Y_phosphatase,fn3	Yes	2.54185	Ptprk-2			Metazoa	OG_5994	No	PTHR19134	protein-tyrosine phosphatase	Hemocytes.4	0.901215
PG07114	chr1	5940182	5942458	Unchar_3524	1	4		Yes	48.0984	Unchar_3524	SL6,SL1		Chaetognatha	OG_22289	No			Epidermis.8,Fmar.13,Muscle.19,Epidermis.20,g.23,Eye.29	0.591678
PG08336	chr1	5942814	5946657	Rxr	1	9	Hormone_recep,zf-C4	Yes	6.72776	Rxr			Eumetazoa	OG_9053	No	PTHR48092:SF26		Epidermis.2,g.23	0.652319
PG06898	chr1	5973270	5975984	Unchar_3423	2	5		Yes	1.85084	Unchar_3423	SL6,SL1				No	PTHR33098:SF36	subfamily not named	Neuron.11,g.23,g.27	0.913848
PG08755	chr1	5978350	5983136	Unchar_4344	1	4		Yes	0.920757	Unchar_4344			Chaetognatha	OG_16867	No			Neuron.11,g.23	0.943166
PG08261	chr1	5991038	5994675	Unchar_4084	2	10		Yes	1.62755	Unchar_4084			Chaetognatha	OG_16792	No	PTHR16423	family not named		0.948128
PG08737	chr1	5995133	6003027	Ptprt-2	1	10	I-set,MAM,Y_phosphatase,fn3,ig	Yes	2.83864	Ptprt-2			Metazoa	OG_5994	No	PTHR19134	protein-tyrosine phosphatase	Eye.29	0.89528
PG06975	chr1	6005362	6006619	Unchar_3460	1	1		Yes	5.01362	Unchar_3460	SL6,SL1		Chaetognatha	OG_17196	No			Epidermis.8,Chaete.18,g.23,Papillae.25,Eye.29,Gut.30,g.31	0.885188
PG07166	chr1	6009000	6024566	Emal1-1	8	21	HELP,WD40	Yes	17.6846	Emal1-1	SL6,SL1		Metazoa	OG_6854	No	PTHR13720:SF50		Hemocytes.4,Papillae.15,Gut.22,g.24,Papillae.25,g.28	0.656709
PG09141	chr1	6014543	6017565	Calms-11	1	6	EF-hand_1,EF-hand_5	Yes	17.4595	Calms-11	SL6,SL1		Bilateria	OG_1078	Yes	PTHR23050:SF456		Muscle.12,Muscle.19	0.897151
PG07818	chr1	6026725	6031336	Melk-1	1	8	KA1,Pkinase	Yes	0.72199	Melk-1	SL6,SL1		Metazoa	OG_8172	Yes	PTHR24346:SF46	subfamily not named		0.938013
PG08168	chr1	6041915	6043149	Unchar_4036	1	3		Yes	1.23935	Unchar_4036					No
PG07829	chr1	6060677	6074430	Melk-2	1	6	KA1,Pkinase	Yes	0.361285	Melk-2			Metazoa	OG_8172	No	PTHR24346:SF46	subfamily not named		0.9365
PG08288	chr1	6076984	6085906	Unchar_4096	1	11		Yes	1.59009	Unchar_4096			Phragmophora	OG_12800	No	PTHR43939	family not named	Epidermis.20,g.28,Stem.32	0.942168
PG08025	chr1	6088621	6090903	S45a1	1	2	MFS_1,MFS_2	Yes	0.0307357	S45a1			Metazoa	OG_6408	No	PTHR19432:SF35	zgc:77158
PG07502	chr1	6091250	6095193	Lat1-2	1	3	AA_permease_2	Yes	2.79068	Lat1-2			Eumetazoa	OG_2307	Yes	PTHR11785	amino acid transporter	Epidermis.8,Fmar.13,Gut.14,Epidermis.20,g.27	0.769052
PG07896	chr1	6095213	6097623	Unchar_3912	1	9	Creatinase_N,Peptidase_M24	Yes	53.9333	Unchar_3912			Eumetazoa	OG_9567	No	PTHR43330:SF11	subfamily not named	Gut.3,Epidermis.8,Fmar.13,Gut.14,Epidermis.20,g.27	0.699506
PG07294	chr1	6097699	6099292	Unchar_3615	1	5		Yes	34.1985	Unchar_3615			Phragmophora	OG_17280	No	PTHR33562	family not named	Ciliated.21	0.68911
PG08314	chr1	6126883	6132509	Hmx3a	1	10	Homeobox	Yes	0.06529	Hmx3a			Eumetazoa	OG_1076	No	PTHR24340:SF81	homeobox protein hmx3	Neuron.26	0.959921
PG07655	chr1	6133172	6136063	Unchar_3794	2	6		Yes	0.420328	Unchar_3794			Chaetognatha	OG_16785	No	PTHR45828	family not named	g.28,Eye.29	0.934514
PG07270	chr1	6140866	6142534	Unchar_3601	2	1		Yes	15.5586	Unchar_3601			Chaetognatha	OG_19529	No			Muscle.12,Muscle.19,Epidermis.20	0.894665
PG08974	chr1	6142511	6147138	Twk7	2	5	Ion_trans_2	Yes	32.347	Twk7	SL6,SL1		Eumetazoa	OG_9331	No	PTHR11003	potassium channel, subfamily k	Neuron.26	0.617006
PG07347	chr1	6147847	6150399	Unchar_3642	1	1	DUF229	Yes	1.57034	Unchar_3642			Metazoa	OG_5513	No	PTHR10974:SF1	subfamily not named	Epidermis.2,Papillae.25,Gut.30	0.815482
PG08966	chr1	6150781	6159052	Oga-1	1	15	NAGidase	Yes	19.5036	Oga-1			Metazoa	OG_9507	Yes	PTHR13170	o-glcnacase	Neuron.11,Stem.16,Chaete.18,g.23,Neuron.26,Stem.32	0.742829
PG07332	chr1	6160020	6161573	Us74c	1	6	TPT	Yes	11.2091	Us74c			Metazoa	OG_301	No	PTHR11132:SF475		Epidermis.20,g.23,Papillae.25	0.611367
PG06953	chr1	6161864	6162381	In80c	1	2	YL1_C	Yes	33.8126	In80c	SL6,SL1	operon779	Metazoa	OG_10346	No	PTHR31200	family not named	Stem.16	0.800924
PG08582	chr1	6162433	6162975	Unchar_4249	1	3		Yes	35.8125	Unchar_4249		operon779			No			g.1	0.604577
PG08172	chr1	6163231	6184922	Lst2	1	15	FYVE	Yes	43.685	Lst2	SL6,SL1		Metazoa	OG_9467	No	PTHR46465	family not named	Neuron.26	0.461716
PG07791	chr1	6186776	6199770	Ampn-3	1	32	ERAP1_C,Peptidase_M1	Yes	79.1576	Ampn-3			Metazoa	OG_4772	No	PTHR11533	protease m1 zinc metalloprotease	Ciliated.7,g.9,Ciliated.21	0.647695
PG07192	chr1	6202503	6206384	Ctr4	1	10	AA_permease_2,AA_permease_C	Yes	1.41692	Ctr4			Metazoa	OG_10357	No	PTHR43243:SF89		Neuron.11,Papillae.15	0.942369
PG09126	chr1	6214099	6218878	Fmar-3	2	10	7TM_GPCR_Srw,7tm_1	Yes	0.827549	Fmar-3			Eumetazoa	OG_2552	No	PTHR46641	family not named	Fmar.13	0.958584
PG08436	chr1	6226516	6230020	Unchar_4182	1	5	Amino_oxidase	Yes	170.019	Unchar_4182			Metazoa	OG_11520	Yes	PTHR42923:SF10	subfamily not named	g.1	0.554076
PG09074	chr1	6252619	6255687	Not2	1	2	Homeobox	Yes	0.675968	Not2			Metazoa	OG_5823	No	PTHR24339:SF28	gnot1 homeodomain protein		0.961505
PG08419	chr1	6257835	6262853	Unchar_4171	2	6	Acyl_transf_3	Yes	1.44082	Unchar_4171			Chaetognatha	OG_22081	No	PTHR36927	family not named	Epidermis.2	0.777173
PG07598	chr1	6265558	6265762	Unchar_3766	1	1		Yes	0	Unchar_3766					No
PG08403	chr1	6266101	6274917	Unchar_4162	1	7		Yes	0.251572	Unchar_4162			Chaetognatha	OG_16977	No			g.23	0.938877
PG23768	chr1	6278030	6290483	Unchar_10475	1	15	Cofilin_ADF,SH3_1,SH3_9	No	9.75552	Unchar_10475					No	PTHR10829	cortactin and drebrin	Epidermis.2,Epidermis.8,Gut.30	0.462882
PG07376	chr1	6290957	6292141	Unchar_3655	1	3	A_deaminase	Yes	0	Unchar_3655			Metazoa	OG_10104	Yes	PTHR11409:SF43	adenosine deaminase
PG07891	chr1	6292340	6298071	Unchar_3910	1	7		Yes	49.5249	Unchar_3910			Phragmophora	OG_17281	No			Ciliated.21	0.705502
PG08574	chr1	6300438	6302470	Sms1-2	1	3	PAP2_C,SAM_1	Yes	6.68436	Sms1-2			Bilateria	OG_20296	Yes	PTHR21290:SF27	phosphatidylcholine:ceramide cholinephosphotransferase 1	Epidermis.2,Neuron.26	0.78282
PG06885	chr1	6303772	6308569	Sms1-1	2	6	PAP2_C,SAM_1	Yes	7.59506	Sms1-1	SL6,SL1	operon780	Bilateria	OG_20296	Yes	PTHR21290:SF27	phosphatidylcholine:ceramide cholinephosphotransferase 1	Epidermis.2,Epidermis.6,Epidermis.17,g.23,Papillae.25	0.789297
PG07559	chr1	6308688	6312865	Unchar_3751	1	3		Yes	4.2806	Unchar_3751		operon780			No			Epidermis.2,Tbx2.10,g.23,Papillae.25,Neuron.26	0.830944
PG07047	chr1	6313260	6315735	Foxn3-1	1	3	Forkhead	Yes	1.71508	Foxn3-1			Metazoa	OG_10047	Yes	PTHR13962:SF22	subfamily not named		0.926803
PG08771	chr1	6318344	6322591	Clca4	1	3	CLCA,VWA,VWA_2	Yes	2.10056	Clca4			Metazoa	OG_6538	Yes	PTHR10579:SF42	calcium-sensitive chloride conductance protein-1-related	Epidermis.8	0.925572
PG08781	chr1	6324450	6327248	Unchar_4357	1	7	Ank_2,Ank_4,Ank_5,SET	Yes	1.56696	Unchar_4357			Bilateria	OG_12178	No	PTHR24193	ankyrin repeat protein	Eye.29,Stem.32	0.866369
PG06856	chr1	6327319	6331303	Unchar_3405	1	7	Ank_2,Ank_5,Pkinase_Tyr	Yes	1.36063	Unchar_3405			Metazoa	OG_11401	Yes	PTHR24044:SF417	subfamily not named	Hemocytes.4,Gut.22	0.886679
PG07709	chr1	6334247	6342127	Unchar_3823	1	15		Yes	78.0146	Unchar_3823	SL6,SL1		Phragmophora	OG_21819	No	PTHR10504	bactericidal permeability-increasing bpi protein-related	Ciliated.7,Ciliated.21	0.665809
PG08220	chr1	6343208	6343870	Unchar_4062	1	2		Yes	3.11216	Unchar_4062					No	PTHR11501:SF18	microtubule-associated protein	Tbx2.10,Neuron.26	0.945838
PG07210	chr1	6345349	6347433	Rap2c	1	2	Ras	Yes	0.977235	Rap2c	SL6,SL1		Chaetognatha	OG_21983	No	PTHR24070	family not named	Neuron.26	0.84829
PG07722	chr1	6348495	6356174	Chia-5	1	6	CBM_14,Glyco_hydro_18	Yes	1.14415	Chia-5			Metazoa	OG_8993	No	PTHR11177:SF360		Tbx2.10,Neuron.26	0.941609
PG08559	chr1	6365674	6369864	Unchar_4236	1	7		Yes	30.7086	Unchar_4236			Phragmophora	OG_17282	No			Ciliated.21	0.806975
PG09020	chr1	6369895	6372754	Unchar_4469	1	6		Yes	23.6303	Unchar_4469			Phragmophora	OG_19581	No			Ciliated.21	0.853924
PG08174	chr1	6391869	6392619	Unchar_4039	1	1		Yes	0.129274	Unchar_4039					No				0.969697
PG08761	chr1	6395221	6405046	Unchar_4347	2	10	Kazal_2,OATP	Yes	0.468976	Unchar_4347			Eumetazoa	OG_10934	No	PTHR12109	family not named	Neuron.11,g.23,Neuron.26	0.915485
PG07448	chr1	6406278	6513658	Pkd1	5	80	LRR_8,Lectin_C,PKD,PKD_channel,PLAT,REJ,WSC	Yes	13.3529	Pkd1	SL6,SL1		Metazoa	OG_6902	No	PTHR10877:SF145	polycystic kidney disease protein 1-like 1	Neuron.11,Chaete.18,Muscle.19,g.23	0.696959
PG08248	chr1	6531004	6538579	Unchar_4078	1	4	F-box,Kelch_1	Yes	1.29787	Unchar_4078			Chaetognatha	OG_16740	No	PTHR24412:SF470		Tbx2.10,g.23,Neuron.26	0.931969
PG09051	chr1	6541470	6549752	Sc6a8-3	1	19	TPP_enzyme_C,TPP_enzyme_M,TPP_enzyme_N	Yes	59.6037	Sc6a8-3	SL6,SL1		Metazoa	OG_1600	No	PTHR11616:SF126	transporter	Gut.3,Gut.14,Gut.22,Gut.30	0.792753
PG06935	chr1	6552209	6553902	Pi5pa-2	1	3	Exo_endo_phos	Yes	6.24826	Pi5pa-2	SL6,SL1		Metazoa	OG_9542	Yes	PTHR11200	inositol 5-phosphatase	Hemocytes.4,Epidermis.8,Fmar.13,Epidermis.20	0.741274
PG07799	chr1	6564667	6575861	Sc6a8-2	2	7	SNF	Yes	3.69657	Sc6a8-2			Metazoa	OG_1600	No	PTHR11616	sodium/chloride dependent transporter		0.916776
PG08330	chr1	6585440	6589555	Unchar_4121	1	2		Yes	25.5223	Unchar_4121	SL6,SL1		Chaetognatha	OG_22082	No	PTHR44337	family not named	Hemocytes.4,Epidermis.8,Tbx2.10,Neuron.26,Gut.30	0.838297
PG07116	chr1	6589895	6591478	Unchar_3525	1	2		Yes	6.62945	Unchar_3525					No			Tbx2.10,Neuron.26	0.923782
PG07620	chr1	6591604	6598144	Unchar_3775	1	5		Yes	33.7408	Unchar_3775			Chaetognatha	OG_16869	Yes			Neuron.26	0.920239
PG06893	chr1	6613060	6613303	Unchar_3420	1	1		Yes	0	Unchar_3420					No
PG08296	chr1	6614833	6637478	Unchar_4101	2	21		Yes	73.7711	Unchar_4101			Chaetognatha	OG_16869	Yes	PTHR23172:SF19	auxilin, isoform a	Muscle.12,Muscle.19	0.835119
PG08304	chr1	6639173	6640031	Unchar_4104	1	2		Yes	1.72827	Unchar_4104			Chaetognatha	OG_16869	Yes
PG07771	chr1	6641201	6648273	Unchar_3853	1	7		Yes	24.5641	Unchar_3853			Chaetognatha	OG_16316	No	PTHR47574	family not named	Muscle.12,Muscle.19	0.909982
PG07387	chr1	6651569	6656764	Unchar_3663	1	5		Yes	1.77425	Unchar_3663					No			Hemocytes.4,Gut.22,g.23,g.24,Papillae.25	0.902608
PG08663	chr1	6665543	6666306	Unchar_4292	1	4		Yes	10.1598	Unchar_4292					No			Gut.30	0.961759
PG08605	chr1	6666546	6669467	Unchar_4260	1	6		Yes	6.20865	Unchar_4260					No				0.867431
PG08103	chr1	6669505	6676806	Osa	2	12	ARID,BAF250_C	Yes	7.14841	Osa			Bilateria	OG_19104	No	PTHR12656	brg-1 associated factor 250 baf250	Epidermis.2,Neuron.11,g.23	0.587855
PG07584	chr1	6679133	6681660	U2af1-1	3	7	RRM_1,zf-CCCH	Yes	7.94199	U2af1-1			Metazoa	OG_4025	Yes	PTHR12620:SF3	splicing factor u2af 26 kda subunit	Epidermis.2,Eye.29	0.435324
PG08927	chr1	6681801	6683247	Cc112	1	1	Tropomyosin_1	Yes	15.3547	Cc112	SL6,SL1	operon785	Metazoa	OG_4106	No	PTHR21549:SF0	coiled-coil domain-containing protein 112	Stem.16,Papillae.25,Stem.32	0.765197
PG08646	chr1	6683380	6684023	Ppil3	1	3	Pro_isomerase	Yes	27.7483	Ppil3	SL6,SL1	operon785	Metazoa	OG_6572	No	PTHR45625	family not named		0.425639
PG07917	chr1	6684199	6688922	Cdc5l	1	15	Myb_Cef,Myb_DNA-binding	Yes	28.0546	Cdc5l	SL6,SL1,SLs1	operon785	Metazoa	OG_1202	No	PTHR45885:SF1	cell division cycle 5-like protein	Stem.16,Stem.32	0.649082
PG07789	chr1	6689152	6692760	Sno1-4	2	9	FMO-like	Yes	10.8259	Sno1-4	SL6,SL1	operon785	Metazoa	OG_9200	No	PTHR23023	dimethylaniline monooxygenase	Eye.29	0.685531
PG07156	chr1	6692819	6695956	Cox10	1	8	UbiA	Yes	16.6011	Cox10	SL6,SL1	operon785	Metazoa	OG_519	No	PTHR43448:SF2	protoheme ix farnesyltransferase, mitochondrial	Stem.16,Neuron.26,Stem.32	0.721449
PG08752	chr1	6696095	6697223	Unchar_4341	1	3		Yes	107.329	Unchar_4341			Phragmophora	OG_17283	No			g.9,Stem.32	0.756844
PG08239	chr1	6697587	6705749	Dpp9	2	20	DPPIV_N,Peptidase_S9	Yes	43.8711	Dpp9	SL6,SL1		Metazoa	OG_1535	No	PTHR11731:SF193		Stem.16,Stem.32	0.616728
PG07042	chr1	6706042	6707337	Rl5	1	6	Ribosomal_L18_c,Ribosomal_L5e	Yes	226.09	Rl5	SL6,SL1	operon786	Metazoa	OG_6739	Yes	PTHR23410:SF12	60s ribosomal protein l5	Stem.16	0.257398
PG08697	chr1	6707509	6709219	Rl7a-2	1	7	Ribosomal_L7Ae	Yes	110.586	Rl7a-2	SL6,SL1,SLs1	operon786	Metazoa	OG_14064	Yes	PTHR23105:SF159			0.306312
PG08016	chr1	6733941	6736625	Sox2-1	1	4	HMG_box,SOXp	Yes	0.34939	Sox2-1			Metazoa	OG_10105	No	PTHR10270	sox transcription factor	g.23	0.960522
PG08544	chr1	6739997	6741268	Unchar_4225	1	3		Yes	92.9657	Unchar_4225	SL6,SL1		Protostomia	OG_10697	No				0.362649
PG07608	chr1	6744741	6748497	Galt5-1	1	12	Glycos_transf_2,Ricin_B_lectin	Yes	26.4846	Galt5-1	SL6,SL1		Bilateria	OG_6259	Yes	PTHR11675	n-acetylgalactosaminyltransferase	g.9,Chaete.18,Stem.32	0.609967
PG07084	chr1	6750148	6751440	Unchar_3509	1	4		Yes	2.94971	Unchar_3509			Chaetognatha	OG_13406	No			Epidermis.2,Epidermis.17,Papillae.25	0.828892
PG23442	chr1	6753064	6754111	Ptpa	1	2	PTPA	No	31.4106	Ptpa	SL6,SL1,SLs1		Metazoa	OG_1681	No	PTHR10012	serine/threonine-protein phosphatase 2a regulatory subunit b	Stem.16	0.645668
PG08062	chr1	6756794	6760925	Tpd54-2	1	12	TPD52	Yes	8.26345	Tpd54-2	SL6,SL1		Metazoa	OG_591	Yes	PTHR21719:SF1	fi06402p-related	Tbx2.10,Neuron.11,g.23,g.24,Neuron.26	0.793879
PG08540	chr1	6766555	6811029	Dyhc-9	1	95	AAA_5,AAA_6,AAA_7,AAA_8,AAA_9,DHC_N1,DHC_N2,Dynein_heavy,MT	Yes	76.9391	Dyhc-9			Metazoa	OG_5376	No	PTHR45703:SF4	subfamily not named	g.9,Ciliated.21,Stem.32	0.631405
PG09059	chr1	6812059	6819279	Dyh1-2	1	14	AAA_5,AAA_6,AAA_7,AAA_8,AAA_9,DHC_N2,Dynein_heavy,MT	Yes	65.8894	Dyh1-2			Metazoa	OG_6500	No	PTHR46454:SF6	subfamily not named	Tbx2.10,Stem.16,g.24,Neuron.26,Stem.32	0.81889
PG08501	chr1	6819554	6823994	Ine	2	12	SNF	Yes	47.3706	Ine	SL6,SL1		Metazoa	OG_1600	No	PTHR11616:SF299			0.477231
PG07746	chr1	6823965	6884576	Dyh1-1	3	50	AAA_5,AAA_6,AAA_7,AAA_8,AAA_9,DHC_N2,Dynein_heavy,MT	Yes	26.1252	Dyh1-1	SL6,SL1		Metazoa	OG_6241	No	PTHR46961	family not named	Tbx2.10,Neuron.11,Stem.16,Neuron.26,Eye.29	0.839545
PG07435	chr1	6864314	6866744	Unchar_3694	1	3		Yes	29.4235	Unchar_3694					No			g.0,g.9,Ciliated.21	0.722892
PG07083	chr1	6881960	6887258	Aka14	2	5	AKAP28	Yes	1.208	Aka14			Metazoa	OG_13922	Yes	PTHR35075	family not named	Tbx2.10,Gut.14,Neuron.26,Eye.29	0.903405
PG08741	chr1	6886547	6894600	Unchar_4334	5	9		Yes	0.79156	Unchar_4334			Chaetognatha	OG_16751	No			Neuron.11,g.23,Neuron.26	0.915697
PG07912	chr1	6894629	6917604	Robo2-1	1	15	I-set,Ig_3,fn3	Yes	0.906552	Robo2-1			Eumetazoa	OG_10578	Yes	PTHR44170:SF9	roundabout homolog 2	Neuron.11,Stem.16	0.532573
PG07334	chr1	6932677	6938233	Unchar_3635	1	3		Yes	0	Unchar_3635					No			Neuron.26	0.930958
PG08660	chr1	6939595	6974061	Robo2-4	1	7	I-set,Ig_3,fn3	Yes	0.84424	Robo2-4			Eumetazoa	OG_10578	Yes	PTHR44170:SF9	roundabout homolog 2	Neuron.11,Neuron.26	0.930815
PG08019	chr1	6983749	6989755	Dcxr-4	1	5	adh_short,adh_short_C2	Yes	6.28558	Dcxr-4			Metazoa	OG_10037	No	PTHR44252	family not named	Epidermis.2,Epidermis.17	0.835413
PG08651	chr1	7041746	7045221	Unchar_4285	1	7	MgtE	Yes	6.47158	Unchar_4285			Chaetognatha	OG_22062	No	PTHR41394	family not named	Epidermis.2,Hemocytes.4,g.24	0.776219
PG08010	chr1	7045673	7053538	Robo2-2	1	3	I-set,Ig_3,fn3	Yes	0.408063	Robo2-2			Eumetazoa	OG_10578	No	PTHR10075:SF37	roundabout homolog 3		0.943965
PG07590	chr1	7078391	7079731	Cdd	1	4	dCMP_cyt_deam_1	Yes	29.4766	Cdd	SL6,SL1		Metazoa	OG_465	No	PTHR11644:SF24		Ciliated.7,Papillae.15,Ciliated.21	0.535447
PG07059	chr1	7115926	7117646	Dcxr-3	1	4	adh_short,adh_short_C2	Yes	2.33053	Dcxr-3			Metazoa	OG_10037	No	PTHR44252	family not named	Gut.3,Gut.14,Gut.22	0.898545
PG08311	chr1	7182395	7190242	Unchar_4108	2	3		Yes	17.549	Unchar_4108			Chaetognatha	OG_19555	No			Gut.3,Muscle.12	0.92559
PG07767	chr1	7192837	7196881	Mt12b-1	1	5	MFS_1	Yes	0.572128	Mt12b-1			Metazoa	OG_1959	No	PTHR11360	monocarboxylate transporter		0.959955
PG07421	chr1	7209889	7223615	Unchar_3685	1	4		Yes	0.437921	Unchar_3685					No			Neuron.11,g.23,Neuron.26	0.937864
PG06968	chr1	7314796	7315354	Unchar_3455	1	1		No	0	Unchar_3455					No			g.28	0.963386
PG08714	chr1	7334691	7336313	Sap3-1	1	5	E1_DerP2_DerF2	Yes	8.22218	Sap3-1			Eumetazoa	OG_5776	No	PTHR17357	gm2 ganglioside activator protein	Gut.3,Gut.22	0.852554
PG08275	chr1	7337807	7351445	Unchar_4090	1	8	Tropomyosin,Tropomyosin_1	Yes	1.93359	Unchar_4090			Chaetognatha	OG_21370	No	PTHR19269:SF45	tropomyosin-1, isoforms 33/34	Muscle.19	0.917397
PG08704	chr1	7357133	7373326	Tpm-3	4	11	Tropomyosin,Tropomyosin_1	Yes	99.4721	Tpm-3	SL6,SL1		Metazoa	OG_7735	Yes	PTHR19269:SF45	tropomyosin-1, isoforms 33/34	Hemocytes.4,Fmar.13,Papillae.25,Neuron.26,g.27,Eye.29	0.659735
PG08563	chr1	7380297	7380643	Unchar_4240	1	2		Yes	0.633697	Unchar_4240					No				0.871095
PG07432	chr1	7403526	7403751	Unchar_3691	1	1		Yes	0	Unchar_3691					No	PTHR46107:SF3	dumpy: shorter than wild-type		0.969697
PG06926	chr1	7558852	7569366	Unchar_3438	1	3		Yes	2.22483	Unchar_3438	SL6,SL1				No			Hemocytes.4,Tbx2.10,Chaete.18,Neuron.26,g.28	0.83596
PG07056	chr1	7570574	7586314	Unchar_3496	1	5	zf-C2H2,zf-met	Yes	1.37831	Unchar_3496			Protostomia	OG_1452	No	PTHR21190:SF1	gh10077p	Hemocytes.4,Tbx2.10,Neuron.11,Chaete.18,g.23,Neuron.26,g.28	0.879604
PG08565	chr1	7603660	7606022	Unchar_4241	2	4		Yes	1.27051	Unchar_4241			Metazoa	OG_7757	No				0.965994
PG07224	chr1	7636469	7639272	Unchar_3580	8	7		Yes	1.07099	Unchar_3580			Chaetognatha	OG_8345	Yes			Epidermis.2,Epidermis.6,Epidermis.17,Papillae.25	0.8095
PG09107	chr1	7698817	7704708	Cski2	1	3	Ank_2,Ank_5,Caskin-Pro-rich,Caskin-tail,Caskin1-CID,SAM_1,SH3_2	Yes	15.8905	Cski2			Metazoa	OG_8426	No	PTHR24174	family not named	g.1	0.593895
PG07687	chr1	7706154	7711761	C2cd5	1	16	C2	Yes	23.6078	C2cd5	SL6,SL1,SLs1	operon787	Metazoa	OG_1523	No	PTHR37412:SF2	c2 domain-containing protein 5	Stem.16,Stem.32	0.634924
PG23426	chr1	7711902	7716897	Bfar	1	5	SAM_1,zf-C3HC4,zf-C3HC4_2,zf-C3HC4_4	No	8.87019	Bfar	SL6,SL1,SLs1	operon787	Metazoa	OG_10505	No	PTHR15898:SF1	bifunctional apoptosis regulator	g.1	0.582151
PG23425	chr1	7716897	7724920	Src8	1	14	HS1_rep,SH3_1,SH3_9	No	8.87019	Src8	SL6,SL1,SLs1	operon787	Metazoa	OG_6469	No	PTHR10829	cortactin and drebrin	Hemocytes.4	0.551181
PG23424	chr1	7720437	7721810	Unchar_10458	2	6	G-patch,Surp	No	8.87019	Unchar_10458	SL6,SL1,SLs1				No	PTHR38332	family not named		0.839337
PG08113	chr1	7731014	7736760	Unchar_4010	1	3	Gly_rich	Yes	2.23554	Unchar_4010		operon788	Metazoa	OG_4679	No	PTHR31535	family not named	Fmar.13,Chaete.18,Muscle.19,Epidermis.20,Eye.29	0.857647
PG07451	chr1	7736839	7739284	Rhg40	1	5	RhoGAP	Yes	15.9728	Rhg40	SL6,SL1	operon788	Metazoa	OG_15753	Yes	PTHR14963:SF1	conundrum, isoform a	Hemocytes.4,Epidermis.8	0.642975
PG07119	chr1	7740199	7741568	Nano2-1	1	4	zf-nanos	Yes	32.908	Nano2-1	SL6,SL1	operon789	Metazoa	OG_5924	No	PTHR12887	nanos protein	g.1	0.603217
PG09068	chr1	7741719	7744556	Unchar_4493	2	9		Yes	38.5221	Unchar_4493	SLs1	operon789	Chaetognatha	OG_16692	No			g.1,Stem.16	0.6539
PG08996	chr1	7745514	7748998	Rn150	1	9	FCH,SH3_1,SH3_9	Yes	25.2297	Rn150	SL6,SL1,SLs1		Metazoa	OG_9944	No	PTHR22765:SF40	e3 ubiquitin-protein ligase rnf130	g.1	0.513788
PG08308	chr1	7752122	7760132	Unchar_4106	1	5		Yes	7.64762	Unchar_4106	SL6,SL1	operon790	Chaetognatha	OG_16144	No	PTHR24027:SF414	si:ch211-286k11.4	Epidermis.2,Epidermis.20	0.683264
PG08597	chr1	7760318	7763365	Rb33b-1	1	4	Ras	Yes	22.0411	Rb33b-1	SL6,SL1	operon790	Metazoa	OG_3280	No	PTHR47978:SF26		Muscle.19,Stem.32	0.494183
PG07876	chr1	7764280	7765655	Sahh	1	3	AdoHcyase,AdoHcyase_NAD	Yes	7.6873	Sahh			Metazoa	OG_7269	Yes	PTHR23420:SF20		Epidermis.8,g.9,Stem.16,Stem.32	0.821669
PG08401	chr1	7766512	7771521	Unchar_4160	1	2		No	4.17014	Unchar_4160					No				0.846667
PG08961	chr1	7781274	7782537	Ppn-2	1	1	ADAM_spacer1,PLAC,Pep_M12B_propep,Reprolysin,TSP_1	Yes	0.102355	Ppn-2			Metazoa	OG_10698	No	PTHR13723:SF179	papilin
PG07019	chr1	7785495	7788153	Ppn-1	1	2	Kunitz_BPTI	Yes	0.196893	Ppn-1			Metazoa	OG_2366	Yes	PTHR10083:SF364			0.93462
PG07688	chr1	7845582	7853285	Mpip-1	1	6	M-inducer_phosp,Rhodanese	Yes	6.6093	Mpip-1			Metazoa	OG_9814	No	PTHR10828:SF17	cdc25-like protein phosphatase twine-related	g.23	0.665758
PG08043	chr1	7855284	7860218	Dmt3a	1	5	DM,DMA	Yes	0.1894	Dmt3a			Eumetazoa	OG_11179	No	PTHR12322:SF53	doublesex-mab related 11e-related		0.968098
PG07302	chr1	7866221	7866947	Unchar_3619	1	1	VHL,VHL_C	Yes	0.311611	Unchar_3619			Metazoa	OG_10533	No	PTHR15160:SF9	von hippel-lindau tumor suppressor-like
PG07306	chr1	7868011	7871329	Coca1-2	1	9	Collagen,VWA,fn3	Yes	17.9522	Coca1-2			Metazoa	OG_4498	No	PTHR22588	uncharacterized	Gut.3,Gut.14,Eye.29	0.868944
PG07956	chr1	7871326	7875579	Pi51c-1	1	6	PIP5K	Yes	5.12807	Pi51c-1			Metazoa	OG_4421	Yes	PTHR23086:SF101		Hemocytes.4,Gut.14,Gut.22,g.24	0.742558
PG08250	chr1	7874717	7879848	Unchar_4079	1	11		Yes	68.0687	Unchar_4079			Phragmophora	OG_22306	No	PTHR19282:SF283	tetraspanin	Ciliated.7,Stem.32	0.769598
PG08759	chr1	7880066	7881293	Unchar_4346	1	3		Yes	79.36	Unchar_4346					No			Ciliated.21,Stem.32	0.61339
PG08878	chr1	7881668	7890971	Unchar_4407	1	17	DUF4591	Yes	22.8575	Unchar_4407			Metazoa	OG_13880	No	PTHR14445	grb10 interacting gyf protein	Tbx2.10,Ciliated.21,Neuron.26	0.860246
PG07353	chr1	7894096	7895624	Drc10-1	1	2	IQ	Yes	2.88163	Drc10-1	SL6,SL1		Metazoa	OG_9970	Yes	PTHR31598	family not named	Tbx2.10,Gut.14,g.23,Neuron.26	0.921945
PG08541	chr1	7895998	7899046	Ahi1	1	1	SH3_1,WD40	Yes	5.73633	Ahi1	SLs1	operon792	Metazoa	OG_10001	No	PTHR44499:SF1	jouberin	Stem.16,Stem.32	0.838149
PG09049	chr1	7899273	7915085	Wdr93	2	21	-	Yes	19.7958	Wdr93		operon792	Metazoa	OG_4273	No	PTHR12219:SF17	wd repeat-containing protein 93	Tbx2.10,Stem.16,Neuron.26,Stem.32	0.741526
PG06918	chr1	7937826	7939288	Unchar_3434	1	3		Yes	0	Unchar_3434					No
PG07425	chr1	7950606	7977873	Unchar_3687	1	4		Yes	24.2493	Unchar_3687			Eumetazoa	OG_8178	No			Epidermis.2,Gut.14,Papillae.15,Papillae.25,Eye.29	0.765149
PG08596	chr1	7982615	7986698	Drc10-2	2	13	IQ	Yes	16.3097	Drc10-2			Metazoa	OG_9970	Yes	PTHR31598	family not named	Ciliated.21,Stem.32	0.72378
PG06915	chr1	7986529	7993240	Arsj	2	6	Sulfatase	Yes	4.13899	Arsj			Metazoa	OG_3108	No	PTHR10342:SF264	mip05773p		0.696068
PG09119	chr1	7989027	7993428	Tret1-1	1	4	Sugar_tr	Yes	18.596	Tret1-1			Metazoa	OG_4670	Yes	PTHR48021:SF1			0.451785
PG08192	chr1	7994697	8001380	Kmo	2	10	FAD_binding_3	Yes	2.18101	Kmo	SL6,SL1		Metazoa	OG_1456	No	PTHR46028:SF2	kynurenine 3-monooxygenase	Epidermis.2,Tbx2.10,Neuron.26,Eye.29	0.904104
PG07242	chr1	8003841	8018711	Unchar_3588	1	23	RGS	Yes	2.47754	Unchar_3588	SL6,SL1		Metazoa	OG_11076	No	PTHR46583:SF1	regulator of g-protein signaling 22	Tbx2.10,Neuron.26	0.923999
PG06812	chr1	8025877	8033858	Dihr-2	1	15	7tm_2,HRM	Yes	0.483308	Dihr-2			Metazoa	OG_6995	No	PTHR45620:SF15	diuretic hormone 44 receptor 2, isoform b	Epidermis.17,g.24,Neuron.26,Eye.29	0.845517
PG07539	chr1	8034436	8040258	Sqstm	1	13	PB1,UBA_5,ZZ	Yes	17.6047	Sqstm	SL1		Metazoa	OG_6791	No	PTHR15090:SF0	sequestosome-1	Epidermis.2,Papillae.15,g.23	0.579056
PG08134	chr1	8040286	8044638	Klkb1-2	1	16	CUB,EGF,Fz,Ldl_recept_a,Lectin_C,Trypsin	Yes	12.4813	Klkb1-2			Metazoa	OG_1959	No	PTHR24253	family not named	Gut.3,Neuron.11,Gut.22,Gut.30	0.906711
PG08862	chr1	8051098	8052768	Unchar_4397	1	4		Yes	0.182591	Unchar_4397			Protostomia	OG_20767	No	PTHR11360:SF283			0.939846
PG08958	chr1	8053718	8071435	Nell1-1	1	32	MFS_1	Yes	1.15934	Nell1-1			Metazoa	OG_1959	No	PTHR11360:SF238	monocarboxylate transporter family	Neuron.11,Neuron.26,Gut.30	0.903694
PG07364	chr1	8072440	8073152	Unchar_3648	1	2		Yes	0.338769	Unchar_3648					No				0.944987
PG08612	chr1	8078924	8081951	Unchar_4265	2	6	Collagen,Kunitz_BPTI,VWA	Yes	2.56007	Unchar_4265	SL6,SL1		Metazoa	OG_4498	No	PTHR22588	uncharacterized	Hemocytes.4,Chaete.18	0.892979
PG07107	chr1	8081317	8089907	Unchar_3519	2	11	DEK_C,SWIB	Yes	3.17446	Unchar_3519			Eumetazoa	OG_4150	No	PTHR31802:SF3	32 kda heat shock protein	Gut.14,Stem.16,Neuron.26,Stem.32	0.649292
PG07870	chr1	8096585	8401142	Mad1	1	10	HLH	Yes	12.0954	Mad1			Metazoa	OG_4470	No	PTHR11969:SF66		Hemocytes.4,Tbx2.10,Neuron.11,g.23,Neuron.26,g.28	0.710044
PG08069	chr1	8148525	8151184	Unchar_3989	1	3		Yes	0.121043	Unchar_3989					No				0.95253
PG08884	chr1	8408303	8416579	Pan3-1	1	12	DUF4797	Yes	5.36002	Pan3-1			Metazoa	OG_13888	Yes	PTHR12272:SF11	pab-dependent poly(a)-specific ribonuclease subunit pan3	Epidermis.2,g.23,Neuron.26,Gut.30	0.555125
PG07325	chr1	8417045	8421346	Unchar_3630	2	11	Condensation	No	2.62821	Unchar_3630	SL6,SL1		Chaetognatha	OG_9498	No	PTHR28037:SF1	alcohol o-acetyltransferase 1-related	g.23,Eye.29	0.649461
PG06984	chr1	8421911	8427583	Atpa-1	1	12	ATP-synt_ab,ATP-synt_ab_C,ATP-synt_ab_N	Yes	58.0578	Atpa-1	SL6,SL1		Metazoa	OG_1411	Yes	PTHR48082:SF3		Epidermis.2,Eye.29	0.410206
PG07634	chr1	8430163	8435298	Gld2a	3	18	NTP_transf_2,PAP_assoc	Yes	284.221	Gld2a			Metazoa	OG_7499	No	PTHR12271	poly a polymerase cid pap -related	Ciliated.7,Ciliated.21	0.495973
PG08093	chr1	8439606	8441849	Unchar_3999	1	8		Yes	42.0999	Unchar_3999			Chaetognatha	OG_17110	No				0.818124
PG24134	chr1	8443098	8460285	Unchar_10471	1	35	zf-C2H2,zf-C2H2_jaz,zf-met	No	16.4613	Unchar_10471	SL6,SL1				No	PTHR23202	wasp interacting protein-related	Stem.16	0.482592
PG07636	chr1	8467302	8481184	Pdia4	1	15	Thioredoxin,Thioredoxin_6	Yes	81.2937	Pdia4	SL6,SL1		Metazoa	OG_3572	No	PTHR18929:SF210		Papillae.25	0.658412
PG08315	chr1	8469113	8471526	Unchar_4111	1	3		Yes	11.4679	Unchar_4111	SL6,SL1		Chaetognatha	OG_17198	No			Fmar.13,Papillae.25	0.926754
PG08988	chr1	8471975	8476229	Acsl5-1	2	14	AMP-binding	Yes	3.62199	Acsl5-1	SL6,SL1		Metazoa	OG_4681	Yes	PTHR43272:SF85		Epidermis.2,Papillae.15,g.23,Papillae.25	0.79908
PG07495	chr1	8481686	8484042	Cre2a-1	1	10	DUF3456,EGF_CA,Laminin_EGF	Yes	63.2117	Cre2a-1	SL6,SL1		Metazoa	OG_11025	No	PTHR24034:SF114	cysteine-rich with egf-like domain protein 1	Stem.16,Stem.32	0.684941
PG08144	chr1	8484632	8500183	Unchar_4026	3	12	AATase	Yes	1.77275	Unchar_4026			Chaetognatha	OG_9498	No	PTHR28037	family not named	Gut.3,Gut.14,Papillae.15,Chaete.18,g.23,g.28	0.837522
PG08143	chr1	8504683	8524266	Amra1	4	29	WD40	Yes	8.88252	Amra1			Metazoa	OG_8835	No	PTHR22874:SF1	activating molecule in becn1-regulated autophagy protein 1	Stem.16,Stem.32	0.544359
PG08711	chr1	8526785	8528412	Unchar_4320	1	5		Yes	0.673303	Unchar_4320			Chaetognatha	OG_19975	No				0.883827
PG07115	chr1	8559753	8565058	Rp65b	1	13	RPE65	Yes	9.17931	Rp65b			Metazoa	OG_7369	No	PTHR10543	beta-carotene dioxygenase	Tbx2.10,Neuron.26,g.27,Eye.29,Gut.30	0.823365
PG07723	chr1	8570954	8572673	Unchar_3831	1	7		Yes	0	Unchar_3831			Metazoa	OG_7369	No
PG07419	chr1	8627610	8629885	Unchar_3683	1	5		Yes	0.483914	Unchar_3683					No			Neuron.11,Papillae.25	0.937621
PG07086	chr1	8636979	8637310	Unchar_3510	1	2		Yes	0	Unchar_3510					No
PG08749	chr1	8644619	8647476	Adrb2	2	8	7tm_1	Yes	0.279908	Adrb2			Metazoa	OG_5673	No	PTHR24240	opsin	g.23,Eye.29	0.919884
PG07815	chr1	8649812	8650997	Unchar_3872	2	4		Yes	0.800897	Unchar_3872					No			Neuron.11	0.943311
PG07222	chr1	8656375	8656905	Unchar_3579	1	1		Yes	0.548806	Unchar_3579			Chaetognatha	OG_8037	Yes	PTHR16024:SF6	xk-related protein
PG09118	chr1	8657830	8663727	Tpte2	3	11	DSPc,Ion_trans,PTEN_C2	Yes	3.1635	Tpte2	SL6,SL1		Metazoa	OG_4209	No	PTHR12305:SF60	subfamily not named	Hemocytes.4,Tbx2.10,Fmar.13,Chaete.18,g.23,g.24,Neuron.26,Gut.30	0.861373
PG08561	chr1	8664119	8666193	Unchar_4238	2	3		Yes	112.949	Unchar_4238					No			Epidermis.2,Epidermis.6,Tbx2.10,Epidermis.17,Neuron.26	0.677925
PG07470	chr1	8666510	8669905	Unchar_3714	2	12	zf-RING_2	Yes	33.5704	Unchar_3714			Phragmophora	OG_12265	No	PTHR14155:SF296	e3 ubiquitin-protein ligase atl15-related	Ciliated.21,Papillae.25	0.850402
PG06917	chr1	8671214	8674428	Unchar_3433	2	6		Yes	11.7701	Unchar_3433	SL1		Chaetognatha	OG_22084	No			Papillae.25	0.57784
PG08713	chr1	8677857	8679351	Unchar_4322	1	2		Yes	16.4355	Unchar_4322					No	PTHR15549:SF14	paired immunoglobulin-like type 2 receptor alpha	Epidermis.2,g.23	0.853292
PG09007	chr1	8681085	8686483	Unchar_4460	2	5	-	Yes	30.9152	Unchar_4460			Chaetognatha	OG_22085	No	PTHR39290	family not named	Gut.3,Muscle.12,Papillae.15,Muscle.19	0.924627
PG08087	chr1	8697784	8699111	Unchar_3995	1	4	EGF,EGF_CA,hEGF	Yes	0.11068	Unchar_3995			Metazoa	OG_5009	No	PTHR24044:SF479
PG07842	chr1	8699530	8701051	Unchar_3886	1	4	Ank,Ank_2,Ank_5,EGF,EGF_CA,NOD,NODP,Notch,hEGF	Yes	0.419722	Unchar_3886	SL6,SL1		Metazoa	OG_5009	No	PTHR24044	family not named
PG08683	chr1	8702738	8703611	Unchar_4307	1	1		Yes	0.0370201	Unchar_4307					No	PTHR42643:SF24
PG08034	chr1	8703844	8704270	Unchar_3973	1	1		Yes	0	Unchar_3973					No
PG07596	chr1	8704554	8705960	Unchar_3765	1	2		Yes	0.0765843	Unchar_3765					No
PG07077	chr1	8706393	8708820	Unchar_3507	1	6		Yes	0.689997	Unchar_3507			Chaetognatha	OG_8357	No	PTHR33562:SF1	subfamily not named	g.27	0.957774
PG08799	chr1	8708702	8715470	Unchar_4366	1	9	CD20	Yes	0.118501	Unchar_4366	SL6,SL1		Bilateria	OG_10243	No	PTHR15260:SF1	sarcospan		0.962924
PG08135	chr1	8728960	8733957	Unchar_4021	4	12	MORN	Yes	1.26385	Unchar_4021	SL6,SL1		Metazoa	OG_10062	No	PTHR23084:SF179	subfamily not named	g.23,Neuron.26	0.888692
PG07570	chr1	8735983	8753884	Unchar_3754	1	8		Yes	1.24945	Unchar_3754			Chaetognatha	OG_12484	Yes	PTHR47643	family not named	Fmar.13,Muscle.19	0.914326
PG07556	chr1	8743208	8744531	Unchar_3749	1	1		Yes	0.0488565	Unchar_3749			Metazoa	OG_5735	Yes	PTHR16024:SF6	xk-related protein
PG08872	chr1	8744775	8750855	Unchar_4403	1	5		Yes	0.395334	Unchar_4403			Metazoa	OG_5735	Yes	PTHR16024:SF6	xk-related protein	Gut.30	0.928916
PG07686	chr1	8756033	8757545	Unchar_3813	1	3		Yes	0.564024	Unchar_3813					No	PTHR27002:SF872		Neuron.11,Epidermis.20,g.23,g.28	0.920301
PG08191	chr1	8757989	8765703	Sol1-2	1	5	CUB	Yes	0.648967	Sol1-2			Protostomia	OG_11191	No	PTHR47537:SF2	cubilin	Neuron.11,g.28	0.951854
PG08670	chr1	8766614	8795509	Unchar_4298	1	3		Yes	0.704108	Unchar_4298	SL6,SL1				No	PTHR47537	family not named	Neuron.11,g.23,Neuron.26,g.28	0.933598
PG06925	chr1	8821508	8829878	S22a3-4	1	8	Sugar_tr	Yes	0.66564	S22a3-4	SL6,SL1		Metazoa	OG_164	No	PTHR24064:SF581			0.901267
PG08489	chr1	8836414	8840757	Unchar_4204	1	2	Alpha_kinase,VWA_2	Yes	1.87631	Unchar_4204			Metazoa	OG_8087	No	PTHR45992	family not named	Epidermis.2,Epidermis.6,Epidermis.17,g.23,Papillae.25,Gut.30	0.713101
PG07998	chr1	8869247	8869862	Unchar_3951	1	3		Yes	0.678605	Unchar_3951					No
PG07089	chr1	8935595	8939146	Unchar_3511	1	2		No	0.331472	Unchar_3511					No	PTHR48147:SF1		g.23,Eye.29	0.888248
PG08886	chr1	8950764	8953841	Unchar_4413	1	5	Kelch_1,Kelch_3,Kelch_4	No	0.548644	Unchar_4413			Metazoa	OG_6608	No	PTHR46093:SF3	acyl-coa-binding domain-containing protein 4-related	Epidermis.2	0.866237
PG07184	chr1	8954336	8957426	Stat4	1	3	SH2,STAT_alpha,STAT_bind,STAT_int	Yes	5.79852	Stat4	SL6,SL1		Lophotrochozoa	OG_11170	No	PTHR11801	signal transducer and activator of transcription	Epidermis.2,Epidermis.6,Epidermis.17	0.859318
PG07975	chr1	8970065	8973065	Mot12-7	1	3	MFS_1	Yes	2.46069	Mot12-7			Metazoa	OG_1959	No	PTHR11360	monocarboxylate transporter	Hemocytes.4,g.27,Gut.30	0.883796
PG07422	chr1	8978601	8981294	Fmo3-3	1	5	FMO-like	Yes	0.884935	Fmo3-3			Metazoa	OG_3973	Yes	PTHR23023	dimethylaniline monooxygenase		0.923835
PG06911	chr1	8981928	8984907	Sno1-3	1	3	FMO-like	Yes	2.9788	Sno1-3			Metazoa	OG_3973	Yes	PTHR23023	dimethylaniline monooxygenase	Epidermis.2,Papillae.25	0.801479
PG08811	chr1	8985333	8988768	Wdr88	1	12	WD40	Yes	1.7197	Wdr88			Metazoa	OG_10425	No	PTHR45048	family not named	Tbx2.10,Neuron.26	0.928625
PG08159	chr1	9001087	9001294	Unchar_4033	1	1		Yes	0	Unchar_4033					No
PG07918	chr1	9002009	9004852	Aldr-2	1	7	Aldo_ket_red	Yes	2.83312	Aldr-2			Metazoa	OG_7299	Yes	PTHR11732	aldo/keto reductase	Hemocytes.4,Tbx2.10,Neuron.26	0.844766
PG09110	chr1	9005269	9035558	Toll8	2	8	LRR_5,LRR_8,TIR,TIR_2	Yes	1.28063	Toll8			Metazoa	OG_2693	No	PTHR24366:SF11	leucine-rich repeat-containing protein 66	Chaete.18,Epidermis.20,g.23,Papillae.25	0.789697
PG08073	chr1	9013146	9018091	Toll7	1	8	LRR_1,LRR_8,TIR	Yes	0	Toll7			Metazoa	OG_2693	No	PTHR46473	family not named		0.912072
PG08733	chr1	9019457	9020732	Unchar_4331	1	3	Aldo_ket_red	Yes	0	Unchar_4331					No	PTHR11732	aldo/keto reductase
PG07358	chr1	9040294	9041481	Unchar_3644	1	1		Yes	1.19799	Unchar_3644	SL6,SL1				No			Hemocytes.4,g.28	0.91305
PG09004	chr1	9061987	9064665	Unchar_4458	4	9		Yes	14.3763	Unchar_4458	SL1		Metazoa	OG_4804	Yes			g.31	0.965856
PG08211	chr1	9102204	9109244	Unchar_4056	1	5		Yes	25.3033	Unchar_4056			Chaetognatha	OG_16775	No			Gut.3,Gut.22	0.854735
PG07414	chr1	9117500	9119736	Unchar_3679	1	3	Na_K-ATPase	Yes	0.0775025	Unchar_3679			Metazoa	OG_18561	Yes	PTHR11523:SF28	sodium/potassium-transporting atpase subunit beta-3	Epidermis.2,g.23,Neuron.26	0.709031
PG06929	chr1	9121423	9129768	At1b1-1	1	5	Na_K-ATPase	Yes	34.6394	At1b1-1	SL6,SL1		Metazoa	OG_18561	Yes	PTHR11523:SF28	sodium/potassium-transporting atpase subunit beta-3	Epidermis.2,Epidermis.6,Papillae.15,Epidermis.17,Chaete.18,g.23,Papillae.25,g.27,Eye.29	0.688648
PG07324	chr1	9132197	9220665	Unchar_3629	1	4	Homeobox	Yes	0.970527	Unchar_3629					No	PTHR23261:SF14	ground-like (grd related)	Neuron.11,Epidermis.17,Epidermis.20,Papillae.25	0.910631
PG09140	chr1	9254216	9255776	Unchar_4530	1	4	KIAA1430	Yes	59.1678	Unchar_4530			Chaetognatha	OG_17563	No	PTHR23035:SF2	subfamily not named	Ciliated.21	0.702414
PG08332	chr1	9270047	9272727	St4a1	1	3	Sulfotransfer_1	Yes	50.6748	St4a1			Metazoa	OG_5569	No	PTHR11783	sulfotransferase sult	g.1	0.636978
PG07063	chr1	9274588	9275134	Gcsh	1	1	GCV_H	Yes	30.0693	Gcsh	SL6,SL1		Metazoa	OG_2103	No	PTHR11715	glycine cleavage system h protein	Epidermis.2,Epidermis.8,Epidermis.20,g.27	0.392138
PG08727	chr1	9276143	9290448	Gcsp	1	11	GDC-P	Yes	63.7629	Gcsp	SL6,SL1	operon796	Metazoa	OG_6496	No	PTHR11773:SF1	glycine dehydrogenase (decarboxylating), mitochondrial	Epidermis.2	0.632164
PG08077	chr1	9290685	9294387	Dus19	1	5	DSPc	Yes	8.13493	Dus19	SL6,SL1	operon796	Metazoa	OG_4602	No	PTHR46377	family not named	Epidermis.2,Hemocytes.4,Papillae.15,Chaete.18,Gut.22,Papillae.25	0.625027
PG07426	chr1	9294809	9301431	Rpgr	4	14	RCC1	Yes	1.85111	Rpgr			Metazoa	OG_16738	No	PTHR45622:SF53		Tbx2.10,Chaete.18,g.23,Neuron.26	0.889262
PG06949	chr1	9302535	9311433	Ttpal	1	7	CRAL_TRIO,CRAL_TRIO_N	Yes	2.93593	Ttpal			Metazoa	OG_10424	No	PTHR10174:SF130	alpha-tocopherol transfer protein	Neuron.11,Gut.14,g.23,Neuron.26,g.27,Gut.30	0.751869
PG08476	chr1	9311522	9316031	Dus23-1	2	7	DSPc	Yes	6.89184	Dus23-1	SL6,SL1		Metazoa	OG_7411	Yes	PTHR23339:SF26	dual specificity protein phosphatase 23	Epidermis.2,Tbx2.10,g.23,g.27,g.28,Eye.29	0.862643
PG07981	chr1	9320244	9322461	Unchar_3944	1	5	E1_DerP2_DerF2	Yes	277.801	Unchar_3944			Eumetazoa	OG_5776	No	PTHR17357	gm2 ganglioside activator protein	Gut.3,Gut.22	0.654381
PG07331	chr1	9323516	9333200	Canb-4	1	17	Calpain_III,Calpain_u2,EF-hand_1,EF-hand_5,EF-hand_6,EF-hand_8,Peptidase_C2	Yes	18.8035	Canb-4			Metazoa	OG_1945	Yes	PTHR10183:SF374	calpain-8	Gut.3,Epidermis.8,Epidermis.20	0.904639
PG08609	chr1	9333540	9334901	Unchar_4262	1	1		Yes	2.44586	Unchar_4262			Bilateria	OG_14862	No	PTHR40250:SF1	subfamily not named	Hemocytes.4,Fmar.13,Muscle.19,Eye.29	0.817193
PG08071	chr1	9336654	9351278	Unchar_3990	1	3		Yes	0.724225	Unchar_3990					No				0.917837
PG08510	chr1	9416714	9421143	Unchar_4211	1	14	BACK,BTB,Kelch_1	Yes	1.61051	Unchar_4211			Eumetazoa	OG_8326	Yes	PTHR24410	family not named	Gut.14	0.936155
PG08933	chr1	9421829	9422675	Tetn	1	1	Lectin_C,Ricin_B_lectin,fn2	Yes	0.343814	Tetn			Metazoa	OG_321	No	PTHR22803:SF110	c-type lectin		0.936989
PG07863	chr1	9423435	9424632	Chstf-2	1	1	C8,CUB,F5_F8_type_C,IgGFc_binding,Lectin_C,TIL,TILa,VWD	Yes	6.77691	Chstf-2			Metazoa	OG_10500	No	PTHR15723	family not named	g.1	0.680792
PG08509	chr1	9425200	9426292	Unchar_4210	1	3	CAP,Lectin_C	Yes	12.1195	Unchar_4210			Metazoa	OG_1609	No	PTHR10334:SF519		Muscle.12,Muscle.19	0.931821
PG09038	chr1	9426752	9427737	Dyh8-6	1	3	AAA_5,AAA_6,AAA_7,AAA_8,AAA_9,DHC_N1,DHC_N2,Dynein_heavy,MT	Yes	6.11152	Dyh8-6			Metazoa	OG_1081	No	PTHR46532:SF13		Fmar.13,g.23,g.31	0.826154
PG06928	chr1	9428313	9432904	Cahd1-1	1	2	VGCC_alpha2,VWA,VWA_2,VWA_N	Yes	1.54881	Cahd1-1			Metazoa	OG_6980	Yes	PTHR10166:SF40	vwfa and cache domain-containing protein 1	Epidermis.2,Epidermis.6,g.23,Papillae.25	0.794815
PG07739	chr1	9432562	9438386	Dyh5-10	1	9	AAA_5,AAA_6,AAA_7,AAA_8,AAA_9,DHC_N1,DHC_N2,Dynein_heavy,MT	Yes	2.74723	Dyh5-10			Metazoa	OG_1081	Yes	PTHR10676:SF344	dynein heavy chain 5, axonemal		0.915491
PG08554	chr1	9438778	9440357	Unchar_4232	1	5		Yes	47.2787	Unchar_4232			Chaetognatha	OG_16513	No			Gut.3,Gut.22	0.705794
PG06877	chr1	9440438	9441376	Dyh8-1	1	3	AAA_5,AAA_6,AAA_7,AAA_8,AAA_9,DHC_N1,DHC_N2,Dynein_heavy,MT	Yes	2.44268	Dyh8-1			Metazoa	OG_1081	Yes	PTHR10676:SF344	dynein heavy chain 5, axonemal		0.952652
PG07543	chr1	9449770	9452980	Unchar_3742	1	9	IRS,PH	Yes	3.91322	Unchar_3742			Metazoa	OG_8578	No	PTHR21258	docking protein related	Hemocytes.4,Muscle.19,Gut.22,g.23	0.757235
PG08607	chr1	9454731	9458211	Tpst-2	3	9	Sulfotransfer_3	Yes	3.90052	Tpst-2	SL6,SL1		Metazoa	OG_687	Yes	PTHR12788	protein-tyrosine sulfotransferase 2	Epidermis.2,Neuron.11,g.23,g.24,Neuron.26,g.27	0.644079
PG08072	chr1	9458292	9460060	Dyh8-2	1	4	AAA_5,AAA_6,AAA_7,AAA_8,AAA_9,DHC_N1,DHC_N2,Dynein_heavy,MT	Yes	11.6537	Dyh8-2			Metazoa	OG_1081	No	PTHR10676:SF361	dynein heavy chain 8, axonemal	Stem.32	0.78476
PG07860	chr1	9460320	9463857	Cata	1	12	Catalase,Catalase-rel	Yes	231.169	Cata	SL6,SL1	operon797	Metazoa	OG_1586	No	PTHR11465:SF9	catalase	Epidermis.2,Gut.14	0.620319
PG08099	chr1	9463884	9473062	Dyh8-3	1	18	AAA_5,AAA_6,AAA_7,AAA_8,AAA_9,DHC_N1,DHC_N2,Dynein_heavy,MT	Yes	2.14467	Dyh8-3		operon797	Metazoa	OG_1081	Yes	PTHR10676:SF344	dynein heavy chain 5, axonemal	Epidermis.2,Gut.14,g.23,g.24	0.785846
PG07372	chr1	9468580	9471903	Unchar_3652	1	5		Yes	31.756	Unchar_3652					No			Ciliated.21	0.621348
PG07535	chr1	9474447	9476801	T38b1-1	1	5	TRIC	Yes	17.9806	T38b1-1			Metazoa	OG_2193	Yes	PTHR12454:SF11	subfamily not named	Muscle.12,Muscle.19	0.924954
PG09111	chr1	9477854	9507922	Dyh5-12	3	23	AAA_5,AAA_6,AAA_7,AAA_8,AAA_9,DHC_N1,DHC_N2,Dynein_heavy,MT	Yes	1.11332	Dyh5-12			Metazoa	OG_1081	Yes	PTHR46532:SF13		Muscle.12,Muscle.19	0.895998
PG06888	chr1	9492327	9495121	Unchar_3417	1	7	ASC	Yes	0.252668	Unchar_3417			Metazoa	OG_1758	No	PTHR11690:SF274		g.23	0.906987
PG08164	chr1	9515780	9525028	Unchar_4034	1	10	7tm_1,7tm_4	Yes	67.825	Unchar_4034			Eumetazoa	OG_2544	No	PTHR24243:SF216		g.1	0.673865
PG08825	chr1	9524289	9534251	Unchar_4376	1	8	7tm_1	Yes	0.462896	Unchar_4376			Eumetazoa	OG_2544	No	PTHR46641:SF12		g.23	0.877035
PG07644	chr1	9534486	9535175	Unchar_3786	1	2	7tm_1	Yes	0.226004	Unchar_3786			Eumetazoa	OG_2544	No	PTHR24243:SF216		g.28	0.931729
PG08293	chr1	9544805	9546197	Unchar_4098	2	4	BSP,Big_2,DUF11,F5_F8_type_C	Yes	90.5718	Unchar_4098			Eumetazoa	OG_8326	Yes			Ciliated.7,Ciliated.21	0.664062
PG08982	chr1	9547120	9548309	Dyh5-11	1	3	AAA_5,AAA_6,AAA_7,AAA_8,AAA_9,DHC_N1,DHC_N2,Dynein_heavy,MT	Yes	1.3058	Dyh5-11			Metazoa	OG_1081	Yes	PTHR10676:SF344	dynein heavy chain 5, axonemal	g.23	0.910294
PG07320	chr1	9548622	9569947	Abra	1	8	Costars	Yes	5.07482	Abra			Eumetazoa	OG_1847	No	PTHR22739	striated muscle activator of rho-dependent signaling-related	Muscle.19	0.689397
PG08807	chr1	9571294	9573522	Dyh8-5	1	6	AAA_5,AAA_6,AAA_7,AAA_8,AAA_9,Dynein_heavy,MT	Yes	0.856121	Dyh8-5			Metazoa	OG_1081	No	PTHR46532:SF4	subfamily not named	g.23	0.962512
PG06826	chr1	9574034	9581651	Dyh5-7	4	20	AAA_5,AAA_6,AAA_7,AAA_8,AAA_9,DHC_N1,DHC_N2,Dynein_heavy,MT	Yes	0.875912	Dyh5-7			Metazoa	OG_1081	Yes	PTHR10676:SF344	dynein heavy chain 5, axonemal		0.948694
PG07557	chr1	9581976	9583949	Unchar_3750	1	2		Yes	44.135	Unchar_3750					No	PTHR36911	family not named	Ciliated.7,Ciliated.21	0.723906
PG08469	chr1	9584064	9588245	Dyh8-4	1	8	AAA_5,AAA_6,AAA_7,AAA_8,AAA_9,DHC_N1,DHC_N2,Dynein_heavy,MT	Yes	1.43077	Dyh8-4			Chaetognatha	OG_13407	No	PTHR46532:SF13		Neuron.11,Fmar.13,g.23,g.27	0.848746
PG08790	chr1	9588715	9593018	Cgat2	1	5	CHGN	Yes	2.73524	Cgat2			Metazoa	OG_10033	No	PTHR12369:SF45		Neuron.11,Fmar.13,Eye.29	0.916483
PG06834	chr1	9598676	9612255	Dyh5-8	1	19	AAA_5,AAA_6,AAA_7,AAA_8,AAA_9,DHC_N1,DHC_N2,Dynein_heavy,MT	Yes	0.79638	Dyh5-8			Metazoa	OG_1081	Yes	PTHR46532:SF13		g.23	0.929715
PG07152	chr1	9612299	9615225	Dyh5-9	1	4	AAA_5,AAA_6,AAA_7,AAA_8,AAA_9,DHC_N1,DHC_N2,Dynein_heavy,MT	Yes	0.798569	Dyh5-9			Chaetognatha	OG_21375	No	PTHR46532:SF13		g.23	0.945154
PG07798	chr1	9619426	9630063	Unchar_3865	1	5	Ldl_recept_a	Yes	30.9744	Unchar_3865			Eumetazoa	OG_4899	No	PTHR15256:SF6	integral membrane protein dgcr2/idd	Ciliated.7,Ciliated.21	0.735566
PG09077	chr1	9630994	9654189	Unchar_4497	2	29		Yes	1.67542	Unchar_4497			Eumetazoa	OG_4899	No			Neuron.11,Stem.16,Neuron.26,Stem.32	0.789643
PG07190	chr1	9654612	9656869	Unchar_3564	1	3	ITI_HC_C,VIT,VWA	Yes	160.747	Unchar_3564			Metazoa	OG_3920	No	PTHR10338:SF14	inter-alpha-trypsin inhibitor heavy chain h2	g.1	0.42092
PG07534	chr1	9659100	9660031	Unchar_3739	1	2	7TM_GPCR_Srw	Yes	0.497209	Unchar_3739			Chaetognatha	OG_11476	Yes	PTHR46641	family not named	g.28	0.965972
PG08453	chr1	9660263	9662369	Unchar_4188	1	4		Yes	0.473532	Unchar_4188			Chaetognatha	OG_11476	Yes	PTHR46641:SF2	fmrfamide receptor	Stem.32	0.872281
PG07843	chr1	9663173	9667329	Unchar_3887	1	4		Yes	0.226004	Unchar_3887			Chaetognatha	OG_19382	No			g.28	0.942459
PG08655	chr1	9686540	9693508	Unchar_4288	1	6		Yes	2.12704	Unchar_4288	SL6,SL1		Eumetazoa	OG_1576	Yes	PTHR12231:SF227	subfamily not named	Fmar.13,Chaete.18,Muscle.19,g.27,Eye.29	0.903501
PG08788	chr1	9694330	9696476	Yr24-1	1	2	LicD	Yes	1.15686	Yr24-1	SL6,SL1		Metazoa	OG_8007	Yes	PTHR15407	fukutin-related	Epidermis.2,Epidermis.6	0.89126
PG08125	chr1	9701732	9704335	Calms-9	1	5	EF-hand_1	Yes	67.9238	Calms-9			Bilateria	OG_7722	No	PTHR23048:SF0	fi08416p-related	Ciliated.7,Ciliated.21	0.6234
PG08805	chr1	9704715	9708606	Whrn-1	1	1	PDZ	Yes	0.191038	Whrn-1			Metazoa	OG_6420	No	PTHR23116	pdz domain containing whirlin and harmonin-related	Tbx2.10,Neuron.26	0.940747
PG08156	chr1	9709597	9710632	Dnal1	1	4	LRR_4	Yes	1.59093	Dnal1			Metazoa	OG_2130	No	PTHR15454	nischarin related	Tbx2.10,Fmar.13,Gut.14,g.23,Neuron.26	0.885174
PG07883	chr1	9711278	9712991	Il16-2	1	4	PDZ,zf-C3HC4,zf-C3HC4_2,zf-C3HC4_3,zf-RING_UBOX	Yes	8.38992	Il16-2		operon802	Bilateria	OG_10638	No	PTHR11324:SF8	big bang, isoform c	Epidermis.2,Tbx2.10,Epidermis.17,g.23,Papillae.25,Neuron.26	0.816545
PG06947	chr1	9713125	9737056	Unchar_3448	2	15	PDZ	Yes	3.57638	Unchar_3448	SL6,SL1	operon802	Bilateria	OG_10638	No	PTHR23119:SF51		Epidermis.2,Epidermis.6,Tbx2.10,Gut.14,g.23,Papillae.25,Neuron.26	0.863817
PG08911	chr1	9738800	9744552	Unchar_4425	1	7	TMEM72	Yes	5.51371	Unchar_4425	SL6,SL1,SLs1		Eumetazoa	OG_2729	No	PTHR28474	family not named	Epidermis.2,Epidermis.8,Papillae.15,Epidermis.20,Papillae.25,g.28,Eye.29	0.673092
PG08547	chr1	9773145	9773635	Unchar_4227	1	1		Yes	0.989344	Unchar_4227					No				0.88626
PG08189	chr1	9805920	9820945	Ari5b	3	12	ARID	Yes	4.2453	Ari5b			Metazoa	OG_4443	No	PTHR13964:SF40		Epidermis.2,Tbx2.10,Neuron.11,g.23,g.24,Neuron.26	0.70983
PG07253	chr1	9821246	9844617	Tdrkh-1	3	12	TUDOR	Yes	37.4777	Tdrkh-1			Phragmophora	OG_12830	No	PTHR22948	tudor domain containing protein	Stem.32	0.46923
PG06819	chr1	9850896	9877337	Msh4	2	19	MutS_II,MutS_III,MutS_IV,MutS_V	Yes	10.6336	Msh4			Metazoa	OG_1924	No	PTHR11361:SF21	muts protein homolog 4	Stem.16,Stem.32	0.836383
PG09095	chr1	9878752	9887860	Adt1-2	1	2	Mito_carr	Yes	245.477	Adt1-2	SLs1		Metazoa	OG_479	Yes	PTHR45635:SF39		Ciliated.21	0.499906
PG08450	chr1	9897469	9945661	Dyh10-1	2	14	AAA_5,AAA_6,AAA_7,AAA_8,AAA_9,DHC_N1,DHC_N2,Dynein_heavy,MT	Yes	6.06183	Dyh10-1	SL6,SL1		Metazoa	OG_4436	Yes	PTHR45703:SF3	subfamily not named	Tbx2.10,Stem.16,Neuron.26,Stem.32	0.799667
PG07181	chr1	9949836	9953663	Unchar_3558	1	2	Dpy-30	Yes	1.81815	Unchar_3558			Metazoa	OG_10735	No	PTHR23356:SF18		Tbx2.10,Stem.16,g.23,Neuron.26	0.883356
PG06983	chr1	9961548	9973303	If4h	1	6	RRM_1	Yes	42.2206	If4h	SL6,SL1		Metazoa	OG_848	No	PTHR23236:SF11	eukaryotic translation initiation factor 4h	Stem.32	0.575536
PG07446	chr1	9974414	9995803	Rb27c	1	16	RRM_1	Yes	25.5039	Rb27c	SL6,SL1		Metazoa	OG_10463	No	PTHR48033		Stem.16,Stem.32	0.649337
PG06931	chr1	9996514	9998538	Unchar_3440	1	4		Yes	18.2953	Unchar_3440	SL6,SL1		Chaetognatha	OG_15968	No			Epidermis.8,Neuron.11,Fmar.13,Chaete.18,Epidermis.20,g.23,Papillae.25,Neuron.26,g.27	0.650016
PG08972	chr1	9999659	10049219	Srpk2	4	20	Pkinase	Yes	129.438	Srpk2	SL6,SL1		Metazoa	OG_8261	No	PTHR24055:SF534		Stem.16,Stem.32	0.446404
PG08549	chr1	10018476	10023254	Unchar_4229	1	4		Yes	0.676435	Unchar_4229			Metazoa	OG_8261	No
PG09138	chr1	10054821	10070885	Rhg32	2	16	PX,RhoGAP,SH3_2,SH3_9	Yes	15.8443	Rhg32			Metazoa	OG_2940	No	PTHR15729:SF10	gtpase-activating protein cdgapr	Epidermis.2,Neuron.11,g.23,Neuron.26	0.768991
PG08447	chr1	10070889	10084485	Unchar_4186	2	10		Yes	66.1505	Unchar_4186			Phragmophora	OG_17284	No			Ciliated.21	0.637504
PG09092	chr1	10084466	10096647	Unchar_4506	2	23		Yes	17.607	Unchar_4506			Chaetognatha	OG_15816	No	PTHR15729:SF10	gtpase-activating protein cdgapr	Stem.16,Stem.32	0.688414
PG08499	chr1	10098562	10101586	Cel2a-2	2	5	Trypsin	Yes	9.61721	Cel2a-2			Metazoa	OG_7383	No	PTHR24253	family not named	Hemocytes.4,Gut.22,Gut.30	0.814947
PG07803	chr1	10101664	10103803	Naa50-2	1	4	Acetyltransf_1	Yes	1.63225	Naa50-2	SL6,SL1		Chaetognatha	OG_8370	No	PTHR42919:SF8	n-acetyltransferase san-related	Muscle.19,Eye.29	0.941238
PG08766	chr1	10111822	10113304	Pa23-2	1	3	Phospholip_A2_2	Yes	9.48915	Pa23-2			Eumetazoa	OG_10108	No	PTHR12253:SF34	subfamily not named	g.27	0.956884
PG08269	chr1	10116783	10122596	Hpse-1	1	10	Glyco_hydro_79n	Yes	0.229698	Hpse-1			Metazoa	OG_10051	No	PTHR46145	family not named	Neuron.11,g.23,g.27,Eye.29	0.928347
PG07420	chr1	10123034	10124893	Unchar_3684	1	6		Yes	0.470659	Unchar_3684			Chaetognatha	OG_19431	No			Hemocytes.4,Muscle.19,Gut.22	0.919714
PG06899	chr1	10124978	10126504	Unchar_3424	1	3		Yes	2.1372	Unchar_3424					No			Hemocytes.4,Neuron.11,Chaete.18,g.23	0.696587
PG09019	chr1	10128109	10130135	Unchar_4468	1	3		Yes	0.366735	Unchar_4468			Chaetognatha	OG_22086	No			Epidermis.8,Tbx2.10,Neuron.11,Fmar.13,Chaete.18,Muscle.19,Epidermis.20,g.23,Neuron.26,g.27,Eye.29	0.765193
PG08206	chr1	10136090	10146681	Unchar_4053	1	3		Yes	0.692395	Unchar_4053			Chaetognatha	OG_22086	No			Eye.29	0.891528
PG08702	chr1	10147327	10156311	Unchar_4318	1	3		Yes	1.01329	Unchar_4318					No			Epidermis.20,Neuron.26,Eye.29	0.906547
PG07517	chr1	10159070	10163808	Unchar_3731	1	3		Yes	1.15641	Unchar_3731					No	PTHR42757:SF32	protein amalgam	g.23	0.951098
PG08020	chr1	10200153	10255186	Unchar_3966	1	6	C2-set_2,I-set,Ig_2,Ig_3,ig	Yes	1.71051	Unchar_3966	SL6,SL1		Metazoa	OG_4496	No	PTHR14334	family not named	Epidermis.8,Tbx2.10,Neuron.11,Fmar.13,Chaete.18,Epidermis.20,g.23,Neuron.26,Eye.29	0.787859
PG07159	chr1	10329675	10330106	Unchar_3548	1	2		No	0.32645	Unchar_3548					No
PG07793	chr1	10419666	10419882	Unchar_3863	1	1		Yes	0	Unchar_3863					No				0.939823
PG07756	chr1	10490837	10494805	Unchar_3847	1	4		Yes	0.125266	Unchar_3847					No			g.23	0.950857
PG08486	chr1	10523628	10534397	Tulp3	9	15	Tub,Tub_N	Yes	5.21087	Tulp3	SL6,SL1		Metazoa	OG_1479	No	PTHR16517:SF20	tubby protein homolog	Tbx2.10,Neuron.11,g.23,g.24,Neuron.26	0.883511
PG09135	chr1	10534430	10536629	Cc153	1	6	-	Yes	4.24385	Cc153	SL6,SL1		Metazoa	OG_1023	No	PTHR28656:SF1	coiled-coil domain-containing protein 153	Tbx2.10,Gut.14,g.23,Neuron.26	0.881968
PG06887	chr1	10537259	10543440	Asi1b-1	1	16	ASC	Yes	7.46252	Asi1b-1			Metazoa	OG_1758	No	PTHR11690	amiloride-sensitive sodium channel-related	Epidermis.8,Epidermis.20	0.892939
PG07553	chr1	10544198	10545903	Spopa-2	1	2	Ank_2,Ank_5,BTB	Yes	4.50846	Spopa-2			Metazoa	OG_3762	No	PTHR24413	family not named	Epidermis.2,Papillae.15,Papillae.25	0.879522
PG06932	chr1	10547234	10548150	Unchar_3441	1	4	ASC	Yes	4.23219	Unchar_3441		operon804	Metazoa	OG_1758	No	PTHR11690:SF274		Epidermis.20	0.95746
PG09088	chr1	10548176	10557213	Unchar_4503	1	3		Yes	3.55149	Unchar_4503	SL6,SL1	operon804			No			Hemocytes.4,Epidermis.8,Epidermis.20	0.878231
PG08571	chr1	10561397	10562080	Unchar_4243	1	3		Yes	16.1593	Unchar_4243					No			Epidermis.2	0.752068
PG07797	chr1	10563132	10569316	Tmcc3	2	13	Tmemb_cc2	Yes	5.3242	Tmcc3	SL1		Metazoa	OG_4383	Yes	PTHR17613	cerebral protein-11-related	Hemocytes.4,Fmar.13,Chaete.18,g.23,Papillae.25,Neuron.26,g.27,g.28	0.672905
PG07282	chr1	10574028	10576656	Unchar_3608	2	5	-	Yes	5.3742	Unchar_3608	SL6,SL1		Eumetazoa	OG_11180	No			Hemocytes.4,Epidermis.8,Fmar.13,Epidermis.20,g.23,Papillae.25,Neuron.26	0.616147
PG07821	chr1	10577853	10587415	Fas-3	2	15	ADH_N,ADH_zinc_N,Acyl_transf_1,KAsynt_C_assoc,KR,Ketoacyl-synt_C,Methyltransf_12,PP-binding,PS-DH,Thioesterase,ketoacyl-synt	Yes	3.32051	Fas-3			Metazoa	OG_10807	No	PTHR43775:SF43		Gut.3,Gut.14,Gut.22	0.893956
PG07072	chr1	10587005	10592892	Sc5a8-3	1	18	SSF	Yes	0.90901	Sc5a8-3	SL6,SL1		Bilateria	OG_4525	Yes	PTHR42985	family not named	Fmar.13	0.905064
PG08938	chr1	10597376	10600671	Zdh17-2	2	7	Ank_2,Ank_3,Ank_4,Ank_5,DHHC	Yes	2.35902	Zdh17-2	SL6,SL1		Metazoa	OG_4867	No	PTHR22883:SF401		Tbx2.10,Neuron.11,g.23,Neuron.26	0.7967
PG08386	chr1	10604543	10606256	Elov6-1	1	8	ELO	Yes	1.75883	Elov6-1	SL6,SL1		Metazoa	OG_9812	Yes	PTHR11157:SF68	elongation of very long chain fatty acids protein 3	Tbx2.10,Neuron.11,g.23,Neuron.26,Eye.29	0.913011
PG08936	chr1	10607286	10614215	Unchar_4434	2	8	Ank_2,Ank_3,Ank_4,Ank_5,DHHC	Yes	1.46089	Unchar_4434	SL6,SL1		Protostomia	OG_6299	No	PTHR24161:SF78		Neuron.26	0.792852
PG08643	chr1	10615215	10618779	Unchar_4281	1	7	MgtE	Yes	0.370262	Unchar_4281			Chaetognatha	OG_22062	No	PTHR41394	family not named		0.939929
PG07033	chr1	10620451	10625360	Ccnb3-2	2	7	Cyclin_C,Cyclin_N	Yes	3.78367	Ccnb3-2			Bilateria	OG_10284	No	PTHR10177:SF214	g2/mitotic-specific cyclin-b3		0.784436
PG08526	chr1	10625456	10629452	Isx	1	4	Homeobox,OAR	Yes	1.15423	Isx	SL6,SL1		Eumetazoa	OG_9048	No	PTHR24329	family not named	Eye.29,Gut.30	0.900185
PG08002	chr1	10635694	10639026	Unchar_3954	2	6		Yes	83.8543	Unchar_3954			Phragmophora	OG_17285	No	PTHR38742:SF2	p17/29c-like protein ddb_g0287399	Ciliated.7,Ciliated.21	0.602159
PG09025	chr1	10637433	10638148	Unchar_4473	1	2		Yes	0	Unchar_4473					No	PTHR44826:SF9
PG07361	chr1	10639318	10640037	Tc1d2-2	1	2	Tctex-1	Yes	1.87709	Tc1d2-2	SL6,SL1		Metazoa	OG_5541	No	PTHR21255:SF7	tctex1 domain-containing protein 2	Tbx2.10,Neuron.26	0.932026
PG07683	chr1	10640492	10642093	Fucta-4	1	1	Glyco_tran_10_N,Glyco_transf_10	Yes	1.99846	Fucta-4	SL6,SL1		Metazoa	OG_6109	No	PTHR11929:SF184	alpha-(1,3)-fucosyltransferase c	Epidermis.2,Epidermis.6,Papillae.15	0.862768
PG08356	chr1	10642720	10653070	Btbdg	2	18	-	Yes	7.57333	Btbdg	SL6,SL1	operon805	Metazoa	OG_9006	No	PTHR46843	family not named	Epidermis.2,Epidermis.6,Tbx2.10,Papillae.15,Neuron.26	0.826805
PG08901	chr1	10650458	10660746	He-3	1	12	DUF3377,Hemopexin,PG_binding_1,Peptidase_M10	Yes	1.63225	He-3		operon805	Eumetazoa	OG_5145	Yes	PTHR10201:SF294		Fmar.13,Chaete.18,Neuron.26,Stem.32	0.937461
PG08865	chr1	10658060	10659061	Unchar_4399	1	3	-	Yes	0.497209	Unchar_4399			Metazoa	OG_8360	Yes
PG08383	chr1	10662241	10666999	Inx11-7	3	12	Innexin	Yes	2.05503	Inx11-7	SL6,SL1		Bilateria	OG_4733	No	PTHR11893:SF36	innexin-5	Muscle.12,Chaete.18,Muscle.19	0.925626
PG07729	chr1	10667267	10672880	Unchar_3834	1	17		Yes	29.1379	Unchar_3834			Phragmophora	OG_17286	No			Ciliated.21,g.31,Stem.32	0.681453
PG06851	chr1	10674712	10676880	Pi15a	2	6	CAP,Crisp	Yes	6.07282	Pi15a	SL6,SL1		Metazoa	OG_1609	No	PTHR10334:SF496		Epidermis.20	0.950987
PG09052	chr1	10676930	10681572	Tmps9-6	3	6	Trypsin	Yes	65.7164	Tmps9-6			Metazoa	OG_5470	No	PTHR24253	family not named	g.5,Ciliated.7,Ciliated.21,Stem.32	0.693843
PG08688	chr1	10682443	10685823	At2l1-1	1	6	Aminotran_3	Yes	3.32128	At2l1-1			Metazoa	OG_2043	No	PTHR45688:SF13		Epidermis.2,Neuron.26	0.639886
PG08095	chr1	10686242	10687249	Unchar_4001	1	2		Yes	3.36652	Unchar_4001	SL6,SL1		Chaetognatha	OG_12374	No	PTHR47487	family not named	Eye.29	0.876632
PG07193	chr1	10691875	10695136	Pp1b-2	1	4	Metallophos,STPPase_N	Yes	20.07	Pp1b-2			Metazoa	OG_5023	No	PTHR11668:SF449		Stem.16,Stem.32	0.615255
PG07095	chr1	10694786	10698574	Aldh2-1	1	8	Aldedh	Yes	9.09377	Aldh2-1			Metazoa	OG_3952	No	PTHR11699	aldehyde dehydrogenase-related	Epidermis.8,Epidermis.20,Neuron.26,Eye.29,Stem.32	0.71173
PG07640	chr1	10702016	10703468	S13a5-3	1	5	Na_sulph_symp	Yes	1.45166	S13a5-3			Metazoa	OG_5606	Yes	PTHR10283	solute carrier family 13 member
PG08335	chr1	10703546	10706462	Elmd2	1	5	ELMO_CED12	Yes	10.1991	Elmd2			Metazoa	OG_6689	Yes	PTHR12771:SF51		Ciliated.21,Stem.32	0.793747
PG08989	chr1	10706713	10710428	S13a5-4	1	7	Na_sulph_symp	Yes	1.2101	S13a5-4			Metazoa	OG_5606	Yes	PTHR10283	solute carrier family 13 member	Epidermis.2,Epidermis.6,Epidermis.17	0.833436
PG07313	chr1	10709631	10716577	Tekt4-1	8	8	Tektin	Yes	5.02508	Tekt4-1			Bilateria	OG_1276	Yes	PTHR19960:SF12	maff-interacting protein-related	Tbx2.10,Neuron.26	0.877949
PG07999	chr1	10716472	10720097	Sc5ab-1	1	9	SSF	Yes	4.56805	Sc5ab-1			Bilateria	OG_8764	Yes	PTHR11819	sodium/solute symporter	Epidermis.2,Epidermis.6,Neuron.26	0.773959
PG08650	chr1	10730763	10732987	Unchar_4284	1	5	AATase	Yes	77.2779	Unchar_4284	SL6,SL1,SLs1		Eumetazoa	OG_4125	Yes	PTHR28037	family not named	g.1	0.599403
PG06977	chr1	10753619	10765948	Nr2e1-2	1	7	Hormone_recep,zf-C4	Yes	2.60889	Nr2e1-2			Eumetazoa	OG_10999	No	PTHR24083:SF98	nuclear receptor subfamily 2 group e member 1	Epidermis.8,Chaete.18,Epidermis.20,g.23	0.883829
PG07647	chr1	10775964	10779485	Unchar_3788	1	10	DENN,WD40,dDENN,uDENN	Yes	500.173	Unchar_3788			Metazoa	OG_10240	Yes	PTHR12296	c-myc promoter binding protein	Ciliated.21	0.410376
PG06901	chr1	10780097	10799282	Dend3	1	21	ArfGap,C2,DENN,DUF3490,PH,dDENN,uDENN	Yes	2.41297	Dend3			Metazoa	OG_10240	Yes	PTHR12296	c-myc promoter binding protein	g.9,Gut.14	0.738075
PG08991	chr1	10786556	10788288	Unchar_4453	1	2		Yes	2.41475	Unchar_4453					No			g.9,Stem.32	0.843742
PG07463	chr1	10806122	10813499	Unchar_3709	1	4		Yes	1.08688	Unchar_3709					No	PTHR47048	family not named	Neuron.11,g.23,Neuron.26	0.905327
PG08557	chr1	10819858	10820257	Unchar_4234	1	1		Yes	0	Unchar_4234					No
PG09070	chr1	10833602	10838819	Unchar_4494	1	4		Yes	0	Unchar_4494					No
PG07252	chr1	10847734	10848518	Unchar_3595	1	2		Yes	0	Unchar_3595					No
PG07787	chr1	10857351	10859736	Acha9-1	1	4	Neur_chan_LBD,Neur_chan_memb	Yes	0.297593	Acha9-1			Protostomia	OG_7373	No	PTHR18945:SF890		Neuron.11,g.23,Neuron.26	0.908826
PG08227	chr1	10890360	10911234	Eva1c	1	13	Gal_Lectin	Yes	1.47628	Eva1c	SL6,SL1		Metazoa	OG_4499	No	PTHR46780:SF4	protein eva-1 homolog c	Tbx2.10,Fmar.13,Epidermis.20,Neuron.26,g.27,Eye.29	0.916125
PG08710	chr1	10929223	10931566	Unchar_4319	1	5		Yes	18.202	Unchar_4319					No			g.9,Stem.32	0.810324
PG06905	chr1	10931741	10933701	Unchar_3427	1	4		Yes	4.22882	Unchar_3427					No			g.9,Stem.32	0.876828
PG07453	chr1	10934118	10936475	Unchar_3703	1	3		Yes	3.40561	Unchar_3703					No			g.27,Gut.30	0.930131
PG08821	chr1	10939417	10940728	Ei2bg	1	1	Hexapep,NTP_transf_3,NTP_transferase	Yes	15.4074	Ei2bg	SL6,SL1	operon807	Metazoa	OG_3276	No	PTHR45989:SF1	translation initiation factor eif-2b subunit gamma	Stem.16,Stem.32	0.723289
PG08152	chr1	10940944	10947384	Gon4l	1	6	PAH	Yes	8.71037	Gon4l	SL6,SL1,SLs1	operon807	Metazoa	OG_7929	No	PTHR16088	yy1 associated protein-related	Stem.16,Stem.32	0.557752
PG07697	chr1	10949359	10954666	P4k2b-3	1	9	PI3_PI4_kinase	Yes	89.8588	P4k2b-3	SL6,SL1,SLs1		Metazoa	OG_1998	No	PTHR12865:SF6	phosphatidylinositol 4-kinase type 2 beta-related	g.31	0.640283
PG07664	chr1	10955381	10958068	Spsb3-2	1	7	SPRY	Yes	26.8971	Spsb3-2			Metazoa	OG_162	No	PTHR12245:SF5	spry domain-containing socs box protein 3	Neuron.26	0.507066
PG09028	chr1	10958500	10961521	Poc5	1	2	-	Yes	40.227	Poc5	SL6,SL1	operon808	Metazoa	OG_2002	No	PTHR28618	family not named	Stem.16,Stem.32	0.709086
PG08368	chr1	10961761	10963301	Adhx-3	1	6	ADH_N,ADH_zinc_N	Yes	70.1783	Adhx-3	SL6,SL1,SLs1	operon808	Metazoa	OG_2542	Yes	PTHR43880	family not named		0.392971
PG08030	chr1	10963544	10965292	Lmbd1	1	3	LMBR1	Yes	32.0751	Lmbd1	SL6,SL1	operon808	Metazoa	OG_2831	No	PTHR16130	family not named	Hemocytes.4,g.23	0.554968
PG07933	chr1	10967053	10973685	Mctp1-1	1	24	C2,PRT_C	Yes	19.6768	Mctp1-1	SL6,SL1,SLs1		Metazoa	OG_9973	Yes	PTHR45911	family not named	g.1	0.676532
PG07029	chr1	10975222	10976971	Unchar_3486	1	4		Yes	24.4838	Unchar_3486	SL6,SL1	operon809	Chaetognatha	OG_16054	No			Stem.16,Stem.32	0.694306
PG08679	chr1	10977096	10977661	Unchar_4304	1	3		Yes	80.7964	Unchar_4304	SL6,SL1	operon809	Chaetognatha	OG_16219	No				0.289023
PG08350	chr1	10978065	10980685	Tm127	1	9	-	Yes	52.1764	Tm127	SL6,SL1,SLs1		Metazoa	OG_15097	No	PTHR28358	family not named	Stem.32	0.543331
PG07828	chr1	10982937	10987563	Ki18b	1	12	Kinesin	Yes	56.4943	Ki18b	SL1,SLs1	operon810	Metazoa	OG_3167	No	PTHR24115:SF414	kinesin-like protein kif18b	Ciliated.21,Gut.30,Stem.32	0.733285
PG07038	chr1	10987754	10993713	Scyl1	1	9	Pkinase	Yes	30.9987	Scyl1	SL6,SL1,SLs1	operon810	Metazoa	OG_3	No	PTHR12984:SF3	n-terminal kinase-like protein	Stem.16,Stem.32	0.599431
PG08925	chr1	10993933	10994281	Phs-1	1	1	Pterin_4a	Yes	67.3303	Phs-1	SL6,SL1	operon810	Metazoa	OG_20198	No	PTHR12599:SF13	pterin-4-alpha-carbinolamine dehydratase		0.348996
PG08083	chr1	10994680	10999173	Tbcd9	1	4	GRAM,RabGAP-TBC	Yes	27.2597	Tbcd9	SL6,SL1,SLs1		Metazoa	OG_2766	No	PTHR22957:SF225	tbc1 domain family member 9b	Stem.16,Stem.32	0.792374
PG07603	chr1	10999512	11000307	Unchar_3769	1	1		Yes	7.23611	Unchar_3769	SL6,SL1	operon811	Chaetognatha	OG_22087	No			Stem.16,Papillae.25,Neuron.26,Eye.29	0.766218
PG06889	chr1	11000395	11001134	Unchar_3418	1	4	Med30	Yes	46.1886	Unchar_3418		operon811	Eumetazoa	OG_5800	No	PTHR31705	family not named	Stem.16,Stem.32	0.650429
PG08575	chr1	11001204	11004253	Rm11	1	6	Ribosomal_L11,Ribosomal_L11_N	Yes	37.9615	Rm11	SL6,SL1,SLs1	operon811	Metazoa	OG_1080	No	PTHR11661:SF1	39s ribosomal protein l11, mitochondrial	Stem.16	0.618093
PG08231	chr1	11005313	11007145	S2542	1	5	Mito_carr	Yes	89.7961	S2542	SL6,SL1		Metazoa	OG_7681	No	PTHR24089:SF736			0.3416
PG08723	chr1	11007518	11012927	Smu1	1	9	WD40	Yes	31.061	Smu1	SL6,SL1		Metazoa	OG_3458	No	PTHR22848	wd40 repeat protein	Stem.16,Stem.32	0.580512
PG07813	chr1	11013289	11017753	Taf5l	1	10	TFIID_NTD2,WD40	Yes	30.2262	Taf5l	SL6,SL1		Metazoa	OG_8450	No	PTHR19879	transcription initiation factor tfiid	g.1	0.600611
PG08772	chr1	11017410	11020125	Topk-2	2	5	Pkinase	Yes	3.27895	Topk-2	SL6,SL1		Eumetazoa	OG_1630	No	PTHR43289:SF14		Stem.16,Eye.29,Stem.32	0.787665
PG08221	chr1	11020162	11034939	Unchar_4063	8	11	Globin	Yes	4.47115	Unchar_4063	SL6,SL1		Metazoa	OG_7090	No	PTHR47217:SF1	subfamily not named	Ciliated.21,Stem.32	0.807844
PG08769	chr1	11038047	11083106	Bdh	1	8	adh_short	Yes	2.25705	Bdh			Eumetazoa	OG_4388	Yes	PTHR43313	family not named	Neuron.11,Gut.14	0.888952
PG08006	chr1	11104833	11164101	Unchar_3957	1	12		Yes	0.225717	Unchar_3957			Eumetazoa	OG_1576	Yes	PTHR34830	family not named	Neuron.11,Muscle.19	0.925334
PG07489	chr1	11166919	11171224	Unchar_3719	1	8		Yes	0.0539993	Unchar_3719					No			Stem.32	0.950558
PG07305	chr1	11171436	11174969	Npl11	1	7	Peptidase_M13,Peptidase_M13_N	Yes	0.697751	Npl11			Chaetognatha	OG_10840	No	PTHR11733	zinc metalloprotease family m13 neprilysin-related	Gut.30	0.964702
PG09125	chr1	11178165	11185160	Nim1	1	11	Pkinase	Yes	0.660116	Nim1	SL6,SL1		Metazoa	OG_4994	No	PTHR24346:SF49	subfamily not named	Neuron.11,Neuron.26,g.31	0.900548
PG08473	chr1	11187388	11193260	Syph-2	1	8	MARVEL	Yes	80.6928	Syph-2	SL6,SL1		Metazoa	OG_1999	Yes	PTHR10306:SF17	synaptophysin	g.9,Stem.32	0.580914
PG07800	chr1	11193912	11197067	Kcip4	2	8	EF-hand_5,EF-hand_7,EF-hand_8	Yes	3.52329	Kcip4			Eumetazoa	OG_4041	No	PTHR23055:SF181		Neuron.11,g.24,Neuron.26,Eye.29	0.848325
PG07030	chr1	11230245	11234806	Unchar_3487	3	11		Yes	48.4651	Unchar_3487			Phragmophora	OG_17504	No			Ciliated.7,Ciliated.21	0.657941
PG08376	chr1	11235187	11238745	Ddah1-1	2	5	Amidinotransf	Yes	27.88	Ddah1-1	SL6,SL1		Metazoa	OG_7029	No	PTHR12737	dimethylarginine dimethylaminohydrolase		0.43726
PG08940	chr1	11239303	11243255	Huga	1	11	Glyco_hydro_56	Yes	4.10045	Huga			Metazoa	OG_8614	Yes	PTHR11769:SF35	hyaluronidase	Epidermis.8,Epidermis.20	0.870901
PG08434	chr1	11243796	11244154	Unchar_4181	1	2		Yes	2.04548	Unchar_4181					No			Epidermis.8,Epidermis.20	0.931408
PG09083	chr1	11246266	11250089	Lgul	3	5	Glyoxalase	Yes	10.6811	Lgul	SL6,SL1		Metazoa	OG_3800	No	PTHR10374:SF30	lactoylglutathione lyase	Epidermis.8,Epidermis.20	0.8169
PG07158	chr1	11252046	11260855	Unchar_3547	2	11	HMMR_C,HMMR_N	Yes	8.15385	Unchar_3547	SL6,SL1		Metazoa	OG_2312	Yes	PTHR18956:SF6	hyaluronan mediated motility receptor	Epidermis.2,Epidermis.6,g.23	0.692813
PG07768	chr1	11260898	11263809	Vgl2b	1	3	MFS_1	Yes	0.687067	Vgl2b			Lophotrochozoa	OG_11382	No	PTHR11662:SF418		Neuron.11,g.23	0.946708
PG08187	chr1	11265764	11270003	Emal6-2	1	11	ANAPC4_WD40,HELP,WD40	Yes	1.03432	Emal6-2			Metazoa	OG_10044	Yes	PTHR13720:SF52		Tbx2.10,g.23,Neuron.26,Stem.32	0.922954
PG06981	chr1	11273103	11274579	Unchar_3462	1	4		Yes	6.32471	Unchar_3462			Eumetazoa	OG_2420	Yes	PTHR22911:SF6	transport protein ypl264c-related	Epidermis.2,Epidermis.6	0.743251
PG07749	chr1	11299650	11301339	Unchar_3842	1	1	SID-1_RNA_chan	Yes	0.841928	Unchar_3842					No	PTHR12185:SF14	cholesterol uptake associated	Epidermis.2,Epidermis.17	0.874095
PG07150	chr1	11301389	11301950	Unchar_3544	1	1		Yes	0.345653	Unchar_3544					No			g.23	0.902465
PG06855	chr1	11342122	11350069	Unchar_3404	1	3		Yes	1.49327	Unchar_3404					No	PTHR24369:SF175	subfamily not named	Neuron.26,g.31	0.905945
PG07582	chr1	11355804	11357534	Unchar_3761	1	3	CUB,EGF,EGF_3,EGF_CA,hEGF	Yes	0.516346	Unchar_3761			Metazoa	OG_5837	No	PTHR24039:SF28	transmembrane matrix receptor mup-4	Epidermis.20,Papillae.25,Neuron.26	0.958902
PG09091	chr1	11358722	11383352	Unchar_4505	1	11		Yes	0.964733	Unchar_4505			Metazoa	OG_2693	No	PTHR45617:SF124		Neuron.11,g.23,Neuron.26,g.28	0.909498
PG06852	chr1	11384405	11396773	Unchar_3402	1	3		Yes	0.585481	Unchar_3402			Chaetognatha	OG_16999	No			Neuron.26	0.812383
PG07772	chr1	11392154	11398734	Unchar_3854	1	3		Yes	3.72906	Unchar_3854					No			Neuron.26	0.937837
PG08287	chr1	11400559	11435549	Unchar_4095	1	7	CUB,Fz,Kringle,Ldl_recept_a,Lectin_C,Neur_chan_LBD,Neur_chan_memb,Sushi	Yes	3.7572	Unchar_4095			Metazoa	OG_2398	No	PTHR22722:SF4	subfamily not named	Gut.3,Gut.14	0.891203
PG08417	chr1	11447451	11457290	Grcr1	1	11	Glutaredoxin	Yes	0.804466	Grcr1			Metazoa	OG_4787	No	PTHR45669:SF22		g.23	0.94294
PG08951	chr1	11481336	11482183	Unchar_4438	1	4		Yes	0.610832	Unchar_4438					No	PTHR23202:SF27	verprolin 1, isoform g		0.937527
PG07165	chr1	11482357	11500619	Morn4	1	5	MORN	Yes	1.06038	Morn4			Metazoa	OG_7666	No	PTHR46614	family not named	Chaete.18,g.23,Eye.29	0.914613
PG08136	chr1	11604615	11606720	Tcpb-1	1	2	Cpn60_TCP1	Yes	39.8104	Tcpb-1	SL6,SL1,SLs1	operon815	Metazoa	OG_117	No	PTHR11353:SF23	t-complex protein 1 subunit beta	Stem.16,Stem.32	0.430502
PG07865	chr1	11606781	11610265	Ubip1	1	3	CP2	Yes	4.82783	Ubip1		operon815	Metazoa	OG_10180	No	PTHR11037:SF20	gemini, isoform c	Neuron.26	0.823422
PG07214	chr1	11611936	11624114	Zdh14	2	16	DHHC	Yes	13.3993	Zdh14	SL6,SL1,SLs1		Metazoa	OG_20315	No	PTHR22883:SF28	palmitoyltransferase zdhhc14-related	Epidermis.2,Epidermis.17,Chaete.18,g.23,Neuron.26	0.567946
PG07986	chr1	11642780	11643254	Unchar_3947	1	1		Yes	0.27273	Unchar_3947					No	PTHR10398:SF1	afadin		0.950515
PG08558	chr1	11656657	11661429	Unchar_4235	1	2		Yes	7.13527	Unchar_4235			Chaetognatha	OG_16858	No	PTHR13309	nuclear fragile x mental retardation protein interacting protein 1	Neuron.26,Gut.30	0.961481
PG07005	chr1	11682917	11701795	Chia-4	1	6	CBM_14,Glyco_hydro_18	Yes	303.301	Chia-4			Metazoa	OG_8993	No	PTHR11177:SF248	chitotriosidase-1	Gut.3,Gut.22,g.24	0.756132
PG07359	chr1	11702538	11706226	Unchar_3645	1	4	Kringle,SRCR,Trypsin	Yes	2.25016	Unchar_3645	SL6,SL1		Metazoa	OG_321	No	PTHR22803:SF110	c-type lectin	Epidermis.8,Epidermis.20,g.28	0.913351
PG07439	chr1	11706746	11715313	Afad-2	1	13	DIL,FHA,PDZ,RA	Yes	133.235	Afad-2		operon816	Metazoa	OG_2421	No	PTHR10398	afadin	Ciliated.7,Ciliated.21	0.585819
PG09097	chr1	11715428	11720411	Unchar_4510	1	6		Yes	113.765	Unchar_4510	SLs1	operon816			No			Ciliated.7,Ciliated.21,Stem.32	0.640455
PG08716	chr1	11739060	11741169	Unchar_4323	1	4		Yes	24.0839	Unchar_4323					No			Ciliated.21	0.723402
PG08310	chr1	11741831	11746280	Afad-3	1	4	DIL,FHA,PDZ,RA	Yes	0.570328	Afad-3			Metazoa	OG_2421	No	PTHR10398:SF1	afadin		0.944535
PG07905	chr1	11750112	11753082	Unchar_3917	2	2	PH_3,Pkinase	Yes	2.27427	Unchar_3917			Phragmophora	OG_19554	No	PTHR31662:SF38		g.1	0.859272
PG06969	chr1	11756742	11758345	Unchar_3456	1	5		Yes	46.2612	Unchar_3456	SL6,SL1		Phragmophora	OG_22307	No			Ciliated.7,Ciliated.21,g.24	0.665714
PG07093	chr1	11758282	11761297	Ab17a-1	1	10	Hydrolase_4,Peptidase_S9	Yes	19.9169	Ab17a-1			Protostomia	OG_9499	No	PTHR12277:SF52	protein abhd17a	Ciliated.21	0.754475
PG08611	chr1	11761501	11762732	Unchar_4264	1	5		Yes	121.733	Unchar_4264			Phragmophora	OG_22307	No			Ciliated.21	0.56047
PG08885	chr1	11763278	11765084	Unchar_4412	1	5		Yes	59.8649	Unchar_4412					No			Ciliated.21,g.31	0.665386
PG07607	chr1	11769077	11771240	Grik1-3	1	5	Lig_chan,Lig_chan-Glu_bd	Yes	0.217948	Grik1-3			Protostomia	OG_4713	Yes	PTHR18966:SF354	subfamily not named		0.92338
PG07346	chr1	11810114	11814900	Unchar_3641	1	7		Yes	0.335995	Unchar_3641					No	PTHR12264:SF21	transcription initiation factor tfiid subunit 12	Neuron.26	0.942894
PG08873	chr1	11819441	11822820	Unchar_4404	1	3		Yes	175.215	Unchar_4404					No			Ciliated.7,Ciliated.21	0.652834
PG08101	chr1	11824539	11828784	Unchar_4004	1	5		Yes	1.87354	Unchar_4004					No			Neuron.11	0.952532
PG07965	chr1	11830269	11835076	Calms-8	1	5	EF-hand_1,EF-hand_7	Yes	31.7812	Calms-8			Metazoa	OG_9349	No	PTHR23050:SF475		Ciliated.7,Ciliated.21	0.663318
PG08838	chr1	11843587	11889791	Afad-4	1	12	DIL,FHA,PDZ,RA	Yes	4.18776	Afad-4			Metazoa	OG_2421	No	PTHR10398:SF1	afadin	Neuron.11,g.23,Neuron.26	0.918887
PG08659	chr1	11862670	11865430	Unchar_4290	1	2		Yes	0.173756	Unchar_4290					No	PTHR45792:SF9		Neuron.11	0.956519
PG07227	chr1	11891003	11892401	Afad-1	1	3	DIL,FHA,PDZ,RA	Yes	0.797989	Afad-1			Metazoa	OG_4036	No	PTHR10398	afadin
PG23787	chr1	11892874	11909283	Unchar_10474	1	20		No	1.44561	Unchar_10474					No	PTHR47574:SF1	subfamily not named	Neuron.11,g.23,Neuron.26	0.897512
PG08470	chr1	11920300	11931250	Unchar_4196	1	6	IGFBP	Yes	1.66671	Unchar_4196	SL6,SL1		Metazoa	OG_6390	No	PTHR14186:SF20	si:ch73-330k17.3	Neuron.11,Fmar.13	0.937246
PG08487	chr1	11927159	11929612	Unchar_4202	1	2		Yes	11.2616	Unchar_4202	SL6,SL1		Chaetognatha	OG_22088	No			Gut.3,Muscle.12	0.944527
PG06946	chr1	11930867	11935351	Unchar_3447	1	7		Yes	26.5938	Unchar_3447			Phragmophora	OG_19501	No	PTHR11070:SF2	atp-dependent dna helicase srs2	g.9,Ciliated.21	0.706758
PG08591	chr1	11940222	11945077	Pax2a-1	1	4	PAX	Yes	0.215457	Pax2a-1			Bilateria	OG_6105	No	PTHR45636:SF5	gh14454p-related		0.940081
PG08722	chr1	11947284	11995069	S38a9-2	1	18	Aa_trans	Yes	14.1351	S38a9-2	SL6,SL1		Eumetazoa	OG_4983	Yes	PTHR22950:SF244	sodium-coupled neutral amino acid transporter 9	g.9,Stem.32	0.672364
PG08760	chr1	11996451	12005997	Slu7-2	1	7	Slu7	Yes	18.964	Slu7-2	SL6,SL1	operon818	Metazoa	OG_993	Yes	PTHR12942:SF2	pre-mrna-splicing factor slu7		0.6377
PG08092	chr1	12006032	12006905	Unchar_3998	1	1		No	6.95978	Unchar_3998		operon818			No				0.952298
PG07462	chr1	12007213	12008270	Pol2-6	1	2	RVT_1,rve	No	5.33609	Pol2-6			Metazoa	OG_2139	No	PTHR24559:SF375
PG09113	chr1	12008502	12009904	Pol4-31	1	3	RVT_1,rve	No	7.36511	Pol4-31			Metazoa	OG_2139	No	PTHR24559:SF391			0.967341
PG08432	chr1	12015808	12017500	Slu7-1	1	4	Slu7	Yes	15.4984	Slu7-1			Metazoa	OG_993	Yes	PTHR12942:SF2	pre-mrna-splicing factor slu7	Stem.16,Neuron.26,Stem.32	0.767291
PG07775	chr1	12021012	12023937	Shcbp	1	4	Beta_helix	Yes	35.197	Shcbp	SL6,SL1,SLs1		Eumetazoa	OG_8024	No	PTHR14695	shc sh2-domain binding protein 1-related	Stem.16,Stem.32	0.840281
PG07545	chr1	12027429	12159284	Abca3-1	2	47	ABC2_membrane_3,ABC_tran	Yes	17.0019	Abca3-1			Metazoa	OG_5508	Yes	PTHR19229	atp-binding cassette transporter subfamily a abca	g.9,Neuron.11,Ciliated.21,Neuron.26,Stem.32	0.694532
PG08167	chr1	12161396	12171287	Shan1	1	11	Ank_2,Ank_4,FERM_f0,PDZ,SAM_1,SH3_2	Yes	0.621791	Shan1			Metazoa	OG_10280	No	PTHR24135	family not named	Neuron.11	0.922682
PG08830	chr1	12187214	12189447	Unchar_4378	1	5	EGF_CA,TB,hEGF	Yes	2.43524	Unchar_4378			Metazoa	OG_5837	No	PTHR24034:SF161		Fmar.13,Muscle.19,Epidermis.20,Papillae.25,g.27	0.875544
PG07091	chr1	12189816	12195753	Unchar_3513	1	8	EGF_CA,TB,hEGF	Yes	2.6794	Unchar_3513			Metazoa	OG_5837	No	PTHR24034:SF107	fibulin-5		0.929485
PG09136	chr1	12203918	12205910	Unchar_4527	1	9	PhyH	Yes	2.12142	Unchar_4527	SL6,SL1		Eumetazoa	OG_5618	No	PTHR20883	phytanoyl-coa dioxygenase domain containing 1	Tbx2.10,Neuron.26	0.935152
PG08329	chr1	12207023	12210707	Unchar_4120	1	12	SET	Yes	0.547514	Unchar_4120			Metazoa	OG_8408	Yes	PTHR46402	family not named	Neuron.26	0.913161
PG06916	chr1	12213450	12226401	Farp2	1	28	FA,FERM_C,FERM_M,FERM_N,PH,RhoGEF	Yes	23.0495	Farp2	SL6,SL1		Metazoa	OG_4709	No	PTHR45858	family not named	g.1	0.512939
PG08745	chr1	12226460	12233455	Tekt3-2	1	12	Tektin	Yes	51.7406	Tekt3-2	SL6,SL1		Eumetazoa	OG_8089	No	PTHR19960	tektin	Ciliated.21	0.742084
PG08495	chr1	12233642	12237116	B3gl1	1	4	Galactosyl_T	Yes	2.99366	B3gl1	SL6,SL1		Metazoa	OG_3921	No	PTHR11214:SF334		Neuron.26	0.829118
PG07428	chr1	12237914	12255291	Unchar_3689	3	14	C2-set_2,I-set,Ig_2,Ig_3,fn3,ig	Yes	20.7117	Unchar_3689	SL6,SL1		Chaetognatha	OG_8545	No	PTHR11640:SF31	mip08606p-related	Tbx2.10,Fmar.13,Gut.14,Chaete.18,g.23,g.24,Neuron.26,Gut.30	0.614497
PG08096	chr1	12275839	12300591	Bpi	1	11	LBP_BPI_CETP,LBP_BPI_CETP_C	Yes	2.00534	Bpi			Metazoa	OG_4402	Yes	PTHR10504	bactericidal permeability-increasing bpi protein-related	Epidermis.2,Epidermis.6,Neuron.11,Epidermis.17,g.23,Neuron.26	0.733302
PG07890	chr1	12309937	12311350	Unchar_3909	1	2		Yes	18.1036	Unchar_3909					No			Gut.3,Gut.14,Gut.22	0.769274
PG06993	chr1	12314030	12315946	Unchar_3466	3	5		Yes	19.9525	Unchar_3466					No			Ciliated.21	0.754341
PG08581	chr1	12320595	12321812	Unchar_4248	1	4		Yes	4.79343	Unchar_4248			Phragmophora	OG_17287	No				0.904866
PG08175	chr1	12321878	12331373	Unchar_4040	1	6		Yes	1.4211	Unchar_4040					No			Hemocytes.4,Neuron.11,Chaete.18,Muscle.19,Epidermis.20,Gut.22	0.824205
PG07819	chr1	12332428	12341744	Unchar_3875	2	4		Yes	0	Unchar_3875					No				0.899795
PG07139	chr1	12342280	12342664	Unchar_3538	1	2	EGF_CA,Zona_pellucida	Yes	0	Unchar_3538			Metazoa	OG_5837	No	PTHR24039	family not named
PG09105	chr1	12344634	12352202	Unchar_4517	1	13	EGF_CA	Yes	16.9288	Unchar_4517			Metazoa	OG_5837	No	PTHR24039	family not named	Hemocytes.4,Fmar.13	0.854895
PG08422	chr1	12351564	12356673	Unchar_4173	1	8		Yes	0.816125	Unchar_4173					No			g.23	0.88584
PG08116	chr1	12368257	12407551	Unchar_4013	2	16	-	Yes	1.20743	Unchar_4013			Eumetazoa	OG_8131	Yes	PTHR38696:SF1	subfamily not named	Neuron.11,g.23	0.888459
PG07682	chr1	12421133	12431017	Unchar_3810	1	7		Yes	1.62609	Unchar_3810					No				0.884201
PG07046	chr1	12431607	12441141	Glyg	1	7	Glyco_transf_8	Yes	98.6379	Glyg	SL6,SL1		Metazoa	OG_9923	No	PTHR11183:SF167			0.403226
PG08998	chr1	12442043	12444215	Nud14	2	5	NUDIX	Yes	46.1762	Nud14	SL6,SL1		Metazoa	OG_2820	No	PTHR11839:SF15	uridine diphosphate glucose pyrophosphatase	Neuron.26,Gut.30,Stem.32	0.589974
PG07680	chr1	12446595	12456119	Unchar_3808	1	8	Epimerase	Yes	29.3368	Unchar_3808			Metazoa	OG_2162	No	PTHR43245:SF11	subfamily not named	g.1	0.66076
PG07040	chr1	12457373	12458426	Ub2j1	1	3	UQ_con	Yes	84.9277	Ub2j1	SL6,SL1	operon821	Metazoa	OG_6645	No	PTHR24068:SF168	subfamily not named	Stem.16	0.484396
PG23516	chr1	12458504	12460706	Snpc3	1	6	zf-SNAP50_C	No	29.4513	Snpc3	SL6,SL1	operon821			No	PTHR13421	family not named		0.486238
PG08542	chr1	12466599	12468271	Dnlz	1	2	zf-DNL	Yes	23.0147	Dnlz		operon822	Metazoa	OG_5683	No	PTHR20922:SF13	dnl-type zinc finger protein		0.454315
PG07909	chr1	12468286	12469420	Mrm2	1	4	FtsJ	Yes	26.3462	Mrm2	SL6,SL1	operon822	Metazoa	OG_20346	No	PTHR10920	ribosomal rna methyltransferase	Epidermis.17,Stem.32	0.929004
PG23763	chr1	12469380	12481524	Rfa1	1	10	REPA_OB_2,Rep-A_N,Rep_fac-A_C,tRNA_anti-codon	No	13.471	Rfa1	SL6,SL1,SLs1	operon822			No	PTHR23273:SF76			0.479599
PG23762	chr1	12481524	12482396	Rp25l	2	2	Alba	No	13.471	Rp25l	SL6,SL1,SLs1	operon822			No	PTHR13516:SF5	ribonuclease p protein subunit p25	Stem.16,Stem.32	0.650185
PG24123	chr1	12482398	12486689	Tram1	1	4	TRAM1,TRAM_LAG1_CLN8	No	21.0538	Tram1	SL6,SL1,SLs1	operon822			No	PTHR12371:SF11	translocating chain-associated membrane protein		0.437059
PG24124	chr1	12486693	12488958	Stx18	1	5	Syntaxin-18_N	No	21.0538	Stx18	SL6,SL1,SLs1	operon822	Metazoa	OG_3226	No	PTHR15959:SF1		Stem.16	0.524733
PG07678	chr1	12488366	12488911	Nudc2	1	2	CS	Yes	27.5154	Nudc2	SL6,SL1	operon822	Metazoa	OG_2367	No	PTHR12356:SF18	nudc domain-containing protein 2
PG07079	chr1	12490328	12492518	Rras2	1	5	Ras	Yes	13.7857	Rras2	SL6,SL1		Metazoa	OG_1062	No	PTHR24070:SF396	ras-related protein r-ras2	Hemocytes.4,Epidermis.8,Epidermis.20,g.23,Papillae.25	0.573895
PG08676	chr1	12491217	12507234	Unchar_4303	3	23	-	Yes	4.91855	Unchar_4303	SL6,SL1		Protostomia	OG_914	No	PTHR37686:SF1	subfamily not named	g.23,Neuron.26	0.672112
PG08392	chr1	12512724	12518446	Unchar_4152	1	10		Yes	2.00475	Unchar_4152	SL6,SL1		Chaetognatha	OG_12494	No	PTHR45889:SF3	cell adhesion molecule 4	Neuron.11,Epidermis.20,g.23,g.28	0.927979
PG08944	chr1	12518532	12522081	Unchar_4435	1	4		Yes	0.253921	Unchar_4435	SL6,SL1		Chaetognatha	OG_17111	No				0.944572
PG07406	chr1	12524558	12534722	Il16-1	1	10	PDZ	Yes	1.32472	Il16-1			Metazoa	OG_10347	No	PTHR23119:SF51		g.23,Neuron.26	0.909079
PG07830	chr1	12554624	12557563	Unchar_3879	1	7	F5_F8_type_C,Laminin_G_3,Lectin_C,Methyltransf_FA,PAN_1,SEA	Yes	0.0727896	Unchar_3879			Metazoa	OG_321	No	PTHR22803:SF116	regenerating islet-derived protein 4		0.964845
PG07530	chr1	12557673	12558227	Unchar_3735	1	2		Yes	0	Unchar_3735					No
PG08044	chr1	12570234	12577590	Acha7-2	1	15	Neur_chan_LBD,Neur_chan_memb	Yes	0.495726	Acha7-2	SL6,SL1		Eumetazoa	OG_4922	No	PTHR18945:SF799	nicotinic acetylcholine receptor alpha5, isoform b-related	Neuron.11,g.28	0.933996
PG08834	chr1	12578517	12590613	Unchar_4381	2	33	WD40	Yes	4.68936	Unchar_4381			Metazoa	OG_10706	No	PTHR23123:SF31		Tbx2.10,Neuron.26	0.93004
PG07048	chr1	12591418	12592938	Sia7a-2	1	4	Glyco_transf_29	Yes	2.90946	Sia7a-2			Metazoa	OG_7038	Yes	PTHR45941:SF2	subfamily not named	Tbx2.10,g.23,Neuron.26,Gut.30,Stem.32	0.867912
PG06830	chr1	12594661	12603219	Wdr87	3	24	WD40	Yes	2.21637	Wdr87			Metazoa	OG_10706	Yes	PTHR45532	family not named	Tbx2.10,Chaete.18,Neuron.26	0.946978
PG07507	chr1	12605577	12609992	Unchar_3727	1	12	Laminin_G_3	Yes	2.03111	Unchar_3727	SL6,SL1		Metazoa	OG_4305	No	PTHR24246:SF27	adenosine receptor, isoform a	Hemocytes.4,Epidermis.8,Chaete.18,Epidermis.20	0.94693
PG07925	chr1	12617204	12620519	Rhg22	1	8	PX,RhoGAP,SH3_2,SH3_9	Yes	6.32369	Rhg22			Metazoa	OG_15155	Yes	PTHR23176	rho/rac/cdc gtpase-activating protein	Hemocytes.4,Chaete.18,Gut.22	0.852163
PG07284	chr1	12620763	12627770	Unchar_3609	1	22	Laminin_G_3,Sushi	Yes	3.08592	Unchar_3609			Metazoa	OG_4305	No	PTHR24044:SF417	subfamily not named		0.96487
PG08669	chr1	12629821	12633603	Unchar_4297	1	4		Yes	4.33673	Unchar_4297			Eumetazoa	OG_14061	No	PTHR12348:SF26	subfamily not named	Epidermis.8	0.896273
PG08033	chr1	12634088	12639182	Gdap2	1	13	CRAL_TRIO_2,Macro	Yes	7.43191	Gdap2	SL6,SL1	operon823	Metazoa	OG_3760	No	PTHR11106:SF72	ganglioside-induced differentiation-associated protein 2	Gut.3,Gut.14	0.831288
PG08180	chr1	12639232	12641461	Calms-10	2	4	EF-hand_1,EF-hand_5	Yes	2.0581	Calms-10	SL6,SL1	operon823	Bilateria	OG_1078	Yes	PTHR23050:SF452		Fmar.13,g.27,Eye.29	0.922278
PG08322	chr1	12641624	12646096	Arhg7-2	1	1	CH,PH,RhoGEF,RhoGEF67_u1,RhoGEF67_u2,SH3_2,SH3_9,betaPIX_CC	Yes	1.09126	Arhg7-2		operon823	Metazoa	OG_10564	Yes	PTHR46026	family not named	g.23,Neuron.26,Eye.29	0.792837
PG07880	chr1	12646421	12648310	Rb11b-2	1	5	Ras	Yes	11.9222	Rb11b-2	SL6,SL1		Metazoa	OG_3432	Yes	PTHR47978:SF12		Gut.3,Gut.14	0.849654
PG07388	chr1	12650337	12651984	Unchar_3664	1	3		Yes	4.71312	Unchar_3664	SL6,SL1				No			Stem.32	0.534026
PG08108	chr1	12652408	12659659	Maon-2	1	14	Malic_M,malic	Yes	44.0629	Maon-2	SL6,SL1		Eumetazoa	OG_7992	Yes	PTHR23406:SF20	nadp-dependent malic enzyme, mitochondrial	Ciliated.21	0.569906
PG07945	chr1	12664858	12668604	Maon-1	1	6	Malic_M,malic	Yes	0.0472494	Maon-1			Eumetazoa	OG_7992	Yes	PTHR23406:SF20	nadp-dependent malic enzyme, mitochondrial	Tbx2.10,g.23,Neuron.26	0.927001
PG08685	chr1	12671578	12673732	Path-2	1	6	Aa_trans	Yes	26.1626	Path-2					No	PTHR22950:SF460	subfamily not named	Ciliated.7,Ciliated.21,Stem.32	0.820792
PG07954	chr1	12695906	12700971	T7l1b	1	11	CTNNB1_binding,HMG_box	Yes	0.387774	T7l1b			Metazoa	OG_1428	Yes	PTHR10373:SF38	protein pangolin, isoform j		0.885266
PG07661	chr1	12702162	12708780	Mgt5a-1	1	9	DUF4525,Glyco_transf_18	Yes	3.09534	Mgt5a-1	SL6,SL1		Metazoa	OG_9872	Yes	PTHR15075	alpha-mannoside beta-1,6-n-acetylglucosaminyltransferase	Epidermis.2,Tbx2.10,g.23,Neuron.26	0.746422
PG06995	chr1	12709953	12734232	Bbs4-1	1	4	TPR_16,TPR_2,TPR_8	Yes	11.4415	Bbs4-1			Metazoa	OG_9903	No	PTHR44186:SF1	bardet-biedl syndrome 4 protein	Ciliated.21,g.23,Neuron.26,Stem.32	0.739133
PG08645	chr1	12734267	12736272	Bbs4-2	1	7	TPR_16,TPR_2,TPR_8	Yes	11.4529	Bbs4-2			Metazoa	OG_9903	No	PTHR44186	family not named	Neuron.26	0.871163
PG07012	chr1	12737019	12738747	Unchar_3477	1	4		Yes	0.99603	Unchar_3477			Metazoa	OG_6360	No	PTHR31022	uncharacterized	Tbx2.10,g.23,Neuron.26	0.883975
PG07526	chr1	12752814	12755460	Nkx32	1	5	Homeobox	Yes	0.167345	Nkx32			Eumetazoa	OG_1087	No	PTHR24340:SF34	homeobox protein nkx-3.2		0.938208
PG08024	chr1	12756394	12764124	Iqga1-1	1	14	CH,IQ,RasGAP,RasGAP_C	Yes	2.65046	Iqga1-1			Metazoa	OG_10087	Yes	PTHR14149	ras gtpase-activating protein with iq motif	g.23,Eye.29,Gut.30,Stem.32	0.91303
PG08864	chr1	12764980	12767284	Roa2-1	1	7	HnRNPA1,RRM_1	Yes	4.78542	Roa2-1			Metazoa	OG_8438	Yes	PTHR48027:SF18		Tbx2.10,g.23,Papillae.25,Neuron.26	0.801351
PG08424	chr1	12765632	12778591	Unchar_4174	4	10		Yes	85.9212	Unchar_4174	SL6,SL1		Phragmophora	OG_19514	No	PTHR15361	rad51/nuks-interacting protein	g.0,g.9,Ciliated.21,Stem.32	0.654376
PG07872	chr1	12779292	12781275	Unchar_3902	1	1		Yes	0.537828	Unchar_3902			Phragmophora	OG_19512	No	PTHR24241	neuropeptide receptor-related g-protein coupled receptor	Chaete.18,Epidermis.20	0.862872
PG08196	chr1	12782008	12784145	Unchar_4048	1	3		Yes	14.1736	Unchar_4048			Metazoa	OG_8106	No			g.27	0.958207
PG09010	chr1	12785302	12788579	Unchar_4462	1	8		Yes	0.828681	Unchar_4462			Phragmophora	OG_22308	No			Hemocytes.4,Ciliated.7,Ciliated.21,g.27	0.940856
PG07001	chr1	12788390	12790385	Unchar_3471	1	3		Yes	3.15588	Unchar_3471	SL6,SL1		Phragmophora	OG_17288	No	PTHR45725:SF1	dishevelled associated activator of morphogenesis, isoform d	Hemocytes.4,Muscle.19,Gut.22,Papillae.25	0.843597
PG07648	chr1	12798609	12801852	Unchar_3789	1	8	7tm_1	Yes	0.306205	Unchar_3789			Bilateria	OG_7699	No	PTHR24248	adrenergic receptor-related g-protein coupled receptor	Neuron.11,Neuron.26,Eye.29	0.918813
PG07997	chr1	12807661	12812617	Fucl	1	4	F5_F8_type_C	Yes	0.165736	Fucl			Metazoa	OG_5978	No	PTHR45713	family not named		0.939204
PG08468	chr1	12814708	12842926	Unchar_4195	1	4	RVT_1	No	0.300638	Unchar_4195			Metazoa	OG_90	No	PTHR21301:SF4	subfamily not named	Neuron.11,Gut.14,Papillae.25	0.867278
PG07763	chr1	12844939	12848236	Pol5-37	1	1	RVT_1,rve	Yes	0.588145	Pol5-37			Metazoa	OG_2139	No	PTHR34072:SF13
PG08193	chr1	12848346	12850516	Unchar_4046	1	1	-	Yes	0.685094	Unchar_4046			Chaetognatha	OG_7993	No	PTHR33327	family not named		0.958422
PG07045	chr1	12916541	12937586	Unkl	1	9	zf-C3HC4_3,zf-CCCH	Yes	96.696	Unkl			Metazoa	OG_10181	No	PTHR14493:SF36	ring finger protein unkempt homolog	Ciliated.7,Ciliated.21	0.681602
PG07693	chr1	12939566	12941729	Unchar_3816	1	2		Yes	0.238262	Unchar_3816					No
PG08363	chr1	13032616	13034007	Unchar_4138	1	4		Yes	22.5707	Unchar_4138			Phragmophora	OG_17289	No			Ciliated.7,Ciliated.21	0.616945
PG08089	chr1	13044314	13049443	Unchar_3997	1	5		Yes	0.657884	Unchar_3997					No			Neuron.26,Gut.30	0.90192
PG07381	chr1	13071205	13075621	Unchar_3658	1	9		Yes	0.607278	Unchar_3658			Chaetognatha	OG_12407	No	PTHR46641	family not named		0.895987
PG08036	chr1	13091527	13094923	Unchar_3974	1	6		Yes	0.164471	Unchar_3974			Chaetognatha	OG_16959	No				0.883322
PG07568	chr1	13096475	13097460	Unchar_3753	1	2		Yes	2.47627	Unchar_3753	SL6,SL1		Phragmophora	OG_17199	No				0.520166
PG07060	chr1	13097725	13103156	Foxn3-2	2	5	Forkhead	Yes	8.35072	Foxn3-2	SL6,SL1,SLs1		Metazoa	OG_10047	Yes	PTHR13962:SF22	subfamily not named	Stem.16,Stem.32	0.773017
PG08887	chr1	13117920	13121200	Mib2-2	1	2	ANAPC10,Cul7,Cyt-b5,HECT,MIB_HERC2,RCC1,ZZ	Yes	2.30948	Mib2-2			Metazoa	OG_11039	No	PTHR14879:SF14		Hemocytes.4,Epidermis.8,Muscle.19	0.714819
PG08384	chr1	13121647	13137822	Unchar_4148	1	13	ABC2_membrane_3,ABC_tran	Yes	23.9236	Unchar_4148					No	PTHR19229	atp-binding cassette transporter subfamily a abca	g.9,Ciliated.21,Stem.32	0.712226
PG07189	chr1	13139627	13140690	Unchar_3563	1	2		No	0.58761	Unchar_3563			Chaetognatha	OG_7993	No	PTHR33327	family not named		0.943423
PG07802	chr1	13140764	13141553	Unchar_3867	1	1	RVT_1,rve	No	0.491537	Unchar_3867			Metazoa	OG_5115	No	PTHR34072:SF13
PG08331	chr1	13141630	13145549	Pol4-30	1	2	RVT_1,rve	No	0.668084	Pol4-30			Metazoa	OG_2139	No	PTHR34072:SF13			0.944991
PG08577	chr1	13152452	13176968	Abca3-2	2	30	ABC2_membrane_3,ABC_tran	Yes	36.8653	Abca3-2			Metazoa	OG_5508	Yes	PTHR19229	atp-binding cassette transporter subfamily a abca	g.9,Ciliated.21,Stem.32	0.753522
PG07068	chr1	13206181	13211969	Unchar_3501	1	2		Yes	0	Unchar_3501					No
PG08421	chr1	13239939	13242202	Unchar_4172	1	2		Yes	0.3854	Unchar_4172					No
PG08054	chr1	13243094	13260066	Unchar_3979	1	3		Yes	1.55484	Unchar_3979					No			Gut.30	0.918059
PG07238	chr1	13266279	13266678	Unchar_3587	1	1		Yes	0	Unchar_3587					No
PG07939	chr1	13291496	13339895	Cf1a	1	2	Homeobox,Pou	Yes	0.750722	Cf1a			Metazoa	OG_8246	No	PTHR11636:SF83	pou domain, class 3, transcription factor 4	Neuron.11,Chaete.18	0.94178
PG08272	chr1	13435604	13436000	Unchar_4089	1	1		No	0	Unchar_4089					No	PTHR34377:SF7
PG08060	chr1	13471495	13473397	Unchar_3983	1	3		Yes	29.041	Unchar_3983			Protostomia	OG_17785	No			g.9,Stem.32	0.734849
PG08914	chr1	13490866	13491082	Unchar_4426	1	1		No	0	Unchar_4426					No
PG06955	chr1	13493358	13495252	Unchar_3452	1	3		Yes	2.87366	Unchar_3452					No	PTHR43939:SF1	structural maintenance of chromosomes protein 4	Gut.22,Gut.30	0.936505
PG08219	chr1	13515957	13517497	Unchar_4061	1	5		Yes	1.52446	Unchar_4061	SL6,SL1				No			Neuron.11,g.23,Neuron.26	0.880472
PG08635	chr1	13521322	13529535	Unchar_4276	1	10		Yes	0.512219	Unchar_4276	SL6,SL1				No	PTHR45134:SF5	subfamily not named	Stem.32	0.747572
PG08995	chr1	13537095	13540086	Clc10	1	2	Lectin_C,Lectin_N	Yes	0.729412	Clc10			Metazoa	OG_321	No	PTHR22803:SF110	c-type lectin	Neuron.11,Fmar.13,Epidermis.20,g.23,Neuron.26	0.861466
PG07616	chr1	13540285	13543907	Rtkn	1	12	Anillin,PH	Yes	6.90481	Rtkn			Metazoa	OG_8338	Yes	PTHR21538:SF21	rhotekin-2	Epidermis.8,Epidermis.20	0.872836
PG08321	chr1	13544135	13546328	Styl1	1	6	DSPc,Rhodanese	Yes	26.5338	Styl1			Metazoa	OG_2438	No	PTHR46659	family not named	Ciliated.21	0.748546
PG09001	chr1	13547313	13550820	Unchar_4455	1	3		Yes	9.0896	Unchar_4455	SL6,SL1				No			Hemocytes.4,Epidermis.8,Epidermis.20	0.899861
PG06912	chr1	13553493	13555940	Unchar_3431	1	4		Yes	3.81729	Unchar_3431			Chaetognatha	OG_17112	No			Epidermis.8,Fmar.13,Epidermis.20,g.27	0.879755
PG07374	chr1	13560659	13562424	Unchar_3654	1	2	Cofilin_ADF	Yes	28.9608	Unchar_3654	SL6,SL1		Metazoa	OG_3247	No	PTHR11913:SF12	cofilin/actin-depolymerizing factor homolog	Hemocytes.4,Epidermis.8,Epidermis.20	0.537531
PG07036	chr1	13572388	13573013	Unchar_3489	1	2		Yes	0.242087	Unchar_3489					No			Neuron.26	0.969697
PG08387	chr1	13574159	13577580	Unchar_4149	1	11	LRR_6	Yes	0.736306	Unchar_4149			Lophotrochozoa	OG_5628	No	PTHR24114	family not named	Tbx2.10,Neuron.26	0.946005
PG07408	chr1	13579329	13582373	Unchar_3675	1	9		Yes	2.75002	Unchar_3675	SL6,SL1		Metazoa	OG_4499	No	PTHR46780:SF9		Chaete.18,g.23	0.953995
PG06908	chr1	13587781	13592321	Unchar_3429	1	3		Yes	1.03977	Unchar_3429					No			Chaete.18,Eye.29	0.846791
PG09013	chr1	13594655	13599444	Unchar_4463	1	5		Yes	0.882628	Unchar_4463	SL6,SL1	operon827			No			Hemocytes.4,Epidermis.20,Papillae.25	0.819642
PG08212	chr1	13599555	13602878	Unchar_4057	1	4		Yes	1.18312	Unchar_4057		operon827			No			Hemocytes.4	0.882431
PG08768	chr1	13604184	13606500	Unchar_4350	1	2		Yes	0.8899	Unchar_4350	SL6,SL1		Chaetognatha	OG_17201	No				0.937124
PG08307	chr1	13607661	13609664	Unchar_4105	1	6	Glyco_transf_92	Yes	0.971323	Unchar_4105			Metazoa	OG_1513	No	PTHR21461:SF0	c3h4 type zinc finger protein (duf23)-related	Neuron.11,g.23,Neuron.26	0.89558
PG07469	chr1	13610635	13614774	Unchar_3713	2	10	Glyco_transf_92	Yes	0.706043	Unchar_3713			Metazoa	OG_1513	No	PTHR21461:SF0	c3h4 type zinc finger protein (duf23)-related		0.947385
PG08690	chr1	13616760	13622701	Ilkh	1	9	Ank,Ank_2,Ank_3,Ank_4,Ank_5,Pkinase_Tyr	Yes	3.72508	Ilkh	SL6,SL1		Metazoa	OG_477	No	PTHR44329:SF57	integrin-linked protein kinase	Epidermis.2,Tbx2.10,Muscle.19,g.23,Papillae.25,Neuron.26,g.27,Eye.29	0.794447
PG08026	chr1	13628480	13635090	Unchar_3969	1	4		Yes	43.0914	Unchar_3969	SL6,SL1	operon828			No			g.23	0.622861
PG07567	chr1	13635128	13639411	Cegt	1	7	Glyco_transf_21	Yes	37.8992	Cegt		operon828	Metazoa	OG_1569	No	PTHR12726:SF0	ceramide glucosyltransferase	g.1	0.501025
PG08964	chr1	13641932	13653847	Lrrf2-1	3	12	LRRFIP	Yes	2.40852	Lrrf2-1	SL6,SL1		Metazoa	OG_7025	Yes	PTHR19212:SF0	fli1-associated protein homolog	Muscle.12,Fmar.13,Muscle.19,g.24,Stem.32	0.894226
PG08976	chr1	13693377	13697389	Fgf9	1	3	FGF	Yes	1.4846	Fgf9			Eumetazoa	OG_5381	No	PTHR11486	heparin-binding growth factor family member/fgf	Neuron.11,Muscle.19,Neuron.26	0.910333
PG08300	chr1	13697619	13704083	Cdc27	1	11	ANAPC3,TPR_1,TPR_16,TPR_6,TPR_8	Yes	30.3075	Cdc27	SL6,SL1,SLs1		Metazoa	OG_3560	No	PTHR12558:SF13	cell division cycle protein 27 homolog	Stem.16,Stem.32	0.64786
PG07952	chr1	13704039	13711213	Etfd	6	11	ETF_QO,FAD_binding_2,Thi4	Yes	22.0069	Etfd	SL6,SL1,SLs1		Metazoa	OG_1189	No	PTHR10617	electron transfer flavoprotein-ubiquinone oxidoreductase	g.27,Stem.32	0.517836
PG07314	chr1	13710506	13712939	Unchar_3622	1	6		Yes	517.114	Unchar_3622			Chaetognatha	OG_22089	No	PTHR16056:SF16	regulator of microtubule dynamics protein 1	Ciliated.7,Ciliated.21	0.455715
PG08237	chr1	13713285	13724896	Scna-4	2	4	GPHH,Ion_trans,Na_trans_assoc,Na_trans_cytopl	Yes	3.13108	Scna-4	SL6,SL1		Eumetazoa	OG_4710	Yes	PTHR10037:SF288		Neuron.11,Neuron.26	0.874603
PG07565	chr1	13726812	13757994	Scna-3	4	26	GPHH,Ion_trans,Na_trans_assoc,Na_trans_cytopl	Yes	2.69572	Scna-3		operon829	Eumetazoa	OG_4710	Yes	PTHR10037:SF288		Neuron.11,g.23,Neuron.26	0.896581
PG08789	chr1	13758110	13766688	Unchar_4361	1	6		Yes	7.04603	Unchar_4361	SL6,SL1	operon829			No			Neuron.11,g.23,Neuron.26	0.870862
PG06837	chr1	13789739	13798427	Unchar_3393	1	12	CBM_14,V-set	Yes	0.44601	Unchar_3393	SL6,SL1		Eumetazoa	OG_6951	No	PTHR23301	chitin binding peritrophin-a		0.810629
PG07496	chr1	13798656	13805307	Unchar_3723	3	11	Arm,ubiquitin	Yes	1.90175	Unchar_3723	SL6,SL1		Metazoa	OG_5947	No	PTHR46043:SF13		Tbx2.10,Fmar.13,Neuron.26	0.895522
PG07961	chr1	13804998	13805367	Unchar_3937	1	2		Yes	0.117096	Unchar_3937			Metazoa	OG_483	No			Neuron.11,Neuron.26	0.90088
PG09133	chr1	13805393	13813895	Uba1	2	20	E1_4HB,E1_FCCH,E1_UFD,ThiF,UBA_e1_thiolCys	Yes	77.465	Uba1	SL6,SL1,SLs1		Metazoa	OG_20460	No	PTHR10953:SF195	ubiquitin-like modifier-activating enzyme 1	Stem.32	0.395073
PG07147	chr1	13814381	13819761	Unchar_3542	1	3	Pentaxin	Yes	2.86083	Unchar_3542	SL6,SL1	operon830	Metazoa	OG_5333	Yes	PTHR45869	family not named	Epidermis.2,Epidermis.6,Epidermis.17,Papillae.25,Neuron.26	0.801323
PG07804	chr1	13819820	13821784	Unchar_3868	1	3	Pentaxin	Yes	2.96235	Unchar_3868		operon830	Metazoa	OG_5333	Yes	PTHR19277:SF125	subfamily not named	Epidermis.2,Tbx2.10,g.23,Papillae.25,Neuron.26,Gut.30	0.844451
PG08186	chr1	13841111	13841865	Unchar_4045	1	1	RVT_1,rve	No	0.985845	Unchar_4045					No	PTHR33327	family not named
PG06989	chr1	13846837	13851146	Unchar_3464	1	4	XK-related	Yes	0.625521	Unchar_3464			Metazoa	OG_5735	Yes	PTHR16024	family not named	Hemocytes.4,Gut.14,Gut.22,Gut.30	0.874948
PG07635	chr1	13851498	13852734	Unchar_3782	1	4		Yes	1.35467	Unchar_3782					No				0.947783
PG07259	chr1	13859891	13862994	Unchar_3598	2	3		Yes	1.12494	Unchar_3598	SL6,SL1				No			Epidermis.2,Epidermis.6	0.831059
PG09035	chr1	13871886	13891011	Egr1b	2	10	DUF3432,DUF3446,zf-C2H2	Yes	1.28056	Egr1b			Metazoa	OG_9805	No	PTHR23235:SF60	stripe, isoform d	Epidermis.8,Neuron.11,Epidermis.17,Muscle.19,g.23,Eye.29	0.722243
PG08490	chr1	13895545	13898008	Aspg-1	1	1	Ank_2,Ank_4,Ank_5,Asparaginase	Yes	6.96758	Aspg-1	SL6,SL1		Metazoa	OG_9788	No	PTHR11707:SF28	60 kda lysophospholipase	Epidermis.2,Hemocytes.4,Muscle.19,Neuron.26	0.703553
PG06844	chr1	13900508	13902154	Mbtp2	1	2	Peptidase_M50	Yes	23.8115	Mbtp2	SL6,SL1,SLs1	operon831	Metazoa	OG_1641	No	PTHR13325	protease m50 membrane-bound transcription factor site 2 protease	g.23	0.552926
PG08767	chr1	13902397	13917888	Pp6r3	4	23	SAPS	Yes	51.6474	Pp6r3	SL6,SL1	operon831	Metazoa	OG_545	No	PTHR12634:SF15	serine/threonine-protein phosphatase 6 regulatory subunit 2	Stem.16,Stem.32	0.54836
PG08280	chr1	13905057	13908193	Unchar_4091	1	7		Yes	52.5631	Unchar_4091			Metazoa	OG_9685	No	PTHR37404:SF1	hcg1796489	Ciliated.21	0.659521
PG07704	chr1	13918039	13929362	Unchar_3822	2	8	-	Yes	4.15703	Unchar_3822			Metazoa	OG_3990	No	PTHR33769:SF2	testis-expressed 26	Hemocytes.4,Tbx2.10,Neuron.26	0.892418
PG07244	chr1	13921256	13929246	Unchar_3590	1	12	EGF,EGF_CA	Yes	0.128833	Unchar_3590			Metazoa	OG_5009	No	PTHR24034	family not named	Hemocytes.4	0.950924
PG09044	chr1	13930137	13933334	Miox	3	7	MIOX	Yes	3.61171	Miox			Metazoa	OG_1160	No	PTHR12588:SF0	inositol oxygenase	Epidermis.8,Epidermis.20	0.926413
PG07430	chr1	13932508	13934620	Unchar_3690	2	6	MARVEL	Yes	2.1371	Unchar_3690	SL6,SL1		Metazoa	OG_7711	Yes	PTHR22776:SF49	subfamily not named	Hemocytes.4,Chaete.18,Muscle.19,g.24	0.839795
PG06862	chr1	13938511	13948426	Tle1	2	5	TLE_N,WD40	Yes	6.23136	Tle1			Metazoa	OG_8920	No	PTHR10814:SF31		Chaete.18,Neuron.26,Eye.29	0.767643
PG08691	chr1	13951533	13967260	Tle3b	2	11	TLE_N,WD40	Yes	5.60057	Tle3b			Metazoa	OG_6714	No	PTHR10814:SF31		Epidermis.2,g.23,Neuron.26,Eye.29,Gut.30	0.677171
PG08521	chr1	13968893	13973390	Unchar_4216	1	5	SH3_1,SH3_2,SH3_9	Yes	1.3027	Unchar_4216	SL6,SL1		Chaetognatha	OG_16973	No	PTHR19969:SF13	subfamily not named	Hemocytes.4,Gut.22	0.855813
PG07715	chr1	13980177	13982860	Ythd1	2	3	YTH	Yes	12.3709	Ythd1			Metazoa	OG_14803	Yes	PTHR12357:SF89		Stem.16,Stem.32	0.916242
PG07263	chr1	13991423	13995403	Tle3	1	12	TLE_N,WD40	Yes	0.347511	Tle3			Metazoa	OG_6714	No	PTHR10814:SF21	transducin-like enhancer protein 4		0.857044
PG07026	chr1	13995973	14004146	Unchar_3485	2	14	C2-set_2,Ig_2,Ig_3,V-set	Yes	4.80149	Unchar_3485	SL6,SL1		Lophotrochozoa	OG_8336	No	PTHR11640:SF31	mip08606p-related	Epidermis.2,Epidermis.6,g.23,Eye.29	0.639189
PG08836	chr1	14002237	14006159	Unchar_4383	1	3	WSC	Yes	0.379262	Unchar_4383	SL6,SL1		Eumetazoa	OG_8099	Yes	PTHR20003:SF4	mucin 11a	Chaete.18	0.938587
PG08070	chr1	14012107	14015203	Cad87	1	1	Cadherin,EGF,EGF_CA,Laminin_G_2	Yes	1.60758	Cad87			Chaetognatha	OG_11734	No	PTHR24028	family not named	Epidermis.2,g.23,Papillae.25	0.884326
PG07888	chr1	14052243	14059091	Dopr2-2	1	10	7tm_1	Yes	6.21794	Dopr2-2			Metazoa	OG_4507	No	PTHR24248:SF176		Ciliated.21,Stem.32	0.707115
PG07345	chr1	14059756	14061235	Dopr2-1	1	6	7tm_1	Yes	0.495304	Dopr2-1			Metazoa	OG_4507	No	PTHR24248	adrenergic receptor-related g-protein coupled receptor		0.897429
PG07403	chr1	14063164	14066131	Gpsm1	1	14	GoLoco,TPR_12,TPR_7,TPR_8	Yes	35.407	Gpsm1	SL6,SL1		Metazoa	OG_5937	No	PTHR45954	family not named	g.1	0.562061
PG07873	chr1	14066810	14067963	Igb1b	1	2	TAP42	Yes	49.4897	Igb1b		operon832	Metazoa	OG_1034	No	PTHR10933	immunoglobulin-binding protein 1	Stem.16,Stem.32	0.606856
PG07088	chr1	14067978	14069223	Atga1	1	5	ATG101	Yes	35.0432	Atga1	SL6,SL1	operon832	Metazoa	OG_3291	No	PTHR13292:SF0	autophagy-related protein 101		0.921462
PG07583	chr1	14069818	14072002	Ima1-1	1	9	Arm,Arm_3,IBB	Yes	120.014	Ima1-1	SL6,SL1,SLs1		Gnathifera	OG_11252	Yes	PTHR23316:SF65			0.387849
PG23411	chr1	14073882	14075341	Gpn2	1	4	ATP_bind_1	No	28.5767	Gpn2	SL6,SL1,SLs1	operon833	Metazoa	OG_820	No	PTHR21231:SF3	gpn-loop gtpase 2	Stem.16,Stem.32	0.623436
PG08932	chr1	14075499	14079747	Pepl1	2	12	Peptidase_M17	Yes	42.7003	Pepl1	SL6,SL1,SLs1	operon833	Metazoa	OG_20604	No	PTHR11963:SF4	aminopeptidase npepl1-related	Stem.16,Stem.32	0.581047
PG07851	chr1	14079829	14081231	Tam41	1	5	Mmp37	Yes	17.6398	Tam41	SL6,SL1	operon833	Metazoa	OG_15657	No	PTHR13619:SF0	phosphatidate cytidylyltransferase, mitochondrial	Stem.16,Stem.32	0.53799
PG08371	chr1	14081513	14084310	Unchar_4141	1	3		Yes	142.408	Unchar_4141	SL6,SL1,SLs1	operon834	Metazoa	OG_4204	Yes	PTHR23002:SF108		Epidermis.2,Epidermis.8,Epidermis.20	0.348877
PG08104	chr1	14084502	14086979	Brd8	1	4	Bromodomain	Yes	37.2895	Brd8	SL6,SL1,SLs1	operon834	Metazoa	OG_1789	No	PTHR15398:SF4	bromodomain containing 8	Stem.16,Stem.32	0.790929
PG08617	chr1	14087258	14090106	Al7a1	1	8	Aldedh	Yes	85.4433	Al7a1			Metazoa	OG_3822	No	PTHR43521:SF5			0.424435
PG08145	chr1	14090754	14092312	Unchar_4027	1	4	TMEM237	Yes	19.4251	Unchar_4027	SL6,SL1,SLs1	operon835	Metazoa	OG_8824	No	PTHR28388:SF1	transmembrane protein 237	Stem.16,Stem.32	0.764754
PG08842	chr1	14092335	14095679	Bbof1	1	11	DUF4515	Yes	13.4111	Bbof1	SLs1	operon835	Metazoa	OG_9949	No	PTHR14845:SF5	basal body-orientation factor 1	Tbx2.10,Stem.16,Stem.32	0.809438
PG08133	chr1	14095835	14098736	Cc148	1	11	-	Yes	14.8712	Cc148		operon835	Metazoa	OG_9046	No	PTHR21549:SF1	coiled-coil domain-containing protein 148	Stem.16,Ciliated.21,Neuron.26,Stem.32	0.825179
PG08784	chr1	14098979	14102236	Bbs2	1	11	BBS2_C,BBS2_Mid,BBS2_N	Yes	17.7013	Bbs2	SL6,SL1,SLs1	operon835	Metazoa	OG_1120	No	PTHR32465	family not named	Stem.16,Neuron.26,Stem.32	0.830743
PG06825	chr1	14102596	14103583	Cf299	1	3	DUF4464	Yes	97.324	Cf299	SL6,SL1,SLs1		Metazoa	OG_98	No	PTHR33588	family not named	Stem.16,Stem.32	0.523271
PG07493	chr1	14103907	14107241	Efhc1	1	12	DUF1126	Yes	123.664	Efhc1	SL6,SL1,SLs1		Metazoa	OG_6800	No	PTHR12086:SF9	ef-hand domain-containing protein 1	Ciliated.21	0.589759
PG08465	chr1	14107904	14109961	Bbs5-3	1	8	BBL5	Yes	32.8742	Bbs5-3	SL6,SL1,SLs1		Metazoa	OG_20358	Yes	PTHR21351:SF0	bardet-biedl syndrome 5 protein homolog	Tbx2.10,Fmar.13,Neuron.26,Stem.32	0.732025
PG09130	chr1	14110257	14113603	Lrc43-1	1	7	LRR_8	Yes	44.6722	Lrc43-1	SLs1		Metazoa	OG_3606	Yes	PTHR46759	family not named	Ciliated.7,Stem.32	0.65111
PG07146	chr1	14114038	14116023	Ktu	1	6	PIH1	Yes	61.085	Ktu	SL6,SL1,SLs1	operon836	Metazoa	OG_734	No	PTHR22997:SF3	protein kintoun	Stem.16,Stem.32	0.742191
PG07795	chr1	14116169	14120494	Lrguk	1	11	Guanylate_kin,LRR_4,LRR_6,LRR_9	Yes	58.7702	Lrguk	SL6,SL1,SLs1	operon836	Metazoa	OG_9013	No	PTHR23117:SF18	leucine-rich repeat and guanylate kinase domain-containing protein	Stem.16,Neuron.26,Stem.32	0.701483
PG08921	chr1	14120780	14122611	Unchar_4431	1	7	-	Yes	17.5876	Unchar_4431	SL6,SL1,SLs1		Eumetazoa	OG_14092	No			Tbx2.10,Stem.16,Neuron.26,Stem.32	0.791257
PG07369	chr1	14123485	14134239	Spast-1	4	10	AAA,Vps4_C	Yes	2.00265	Spast-1	SL6,SL1		Metazoa	OG_1913	No	PTHR23074:SF86	spastin	Neuron.11,g.23,Neuron.26,Eye.29	0.893202
PG07400	chr1	14146699	14154718	Fzd4-2	1	2	Frizzled,Fz	Yes	2.84664	Fzd4-2			Metazoa	OG_4874	No	PTHR11309:SF23	frizzled-4	Epidermis.2,Neuron.11,Fmar.13,Epidermis.17,Chaete.18,g.23,Papillae.25	0.679059
PG07838	chr1	14157447	14180728	Mot12-6	1	4	MFS_1	Yes	0.245885	Mot12-6			Metazoa	OG_1959	No	PTHR11360	monocarboxylate transporter	Eye.29	0.923187
PG08649	chr1	14237145	14242891	Unchar_4283	3	7		Yes	1.30905	Unchar_4283			Chaetognatha	OG_13408	No	PTHR24201:SF3	subfamily not named	Epidermis.2,Tbx2.10,Epidermis.17,Neuron.26	0.831477
PG06841	chr1	14243735	14249827	Unchar_3397	1	7	Ank_4	Yes	35.4078	Unchar_3397					No	PTHR24134	family not named	Epidermis.17	0.961046
PG07058	chr1	14250556	14251704	Unchar_3497	1	3		Yes	0	Unchar_3497			Chaetognatha	OG_12677	No	PTHR24126:SF14	subfamily not named
PG07440	chr1	14262955	14278588	Unchar_3696	1	15	Ank_2,SOCS_box	Yes	17.4947	Unchar_3696			Chaetognatha	OG_12677	No	PTHR24123:SF115		Epidermis.17	0.913481
PG08074	chr1	14278312	14281845	Unchar_3991	1	6		Yes	0.70622	Unchar_3991			Chaetognatha	OG_16895	No			Tbx2.10,Neuron.26	0.84617
PG08327	chr1	14283725	14286274	Unchar_4118	2	4		Yes	1.07874	Unchar_4118			Chaetognatha	OG_16033	No			Tbx2.10,Neuron.26	0.935952
PG08584	chr1	14288262	14291626	Crerf	2	6	-	Yes	4.51205	Crerf			Metazoa	OG_10085	No	PTHR21552:SF2	creb3 regulatory factor	g.23,Neuron.26,Eye.29	0.544828
PG08078	chr1	14292802	14293749	Mp62	1	5	NPM1-C,Nucleoplasmin	Yes	127.515	Mp62		operon837	Metazoa	OG_10003	Yes	PTHR22747:SF18	geo09167p1-related	g.1	0.509579
PG06943	chr1	14293940	14295553	Ccnb-1	1	5	Cyclin_C,Cyclin_N	Yes	259.279	Ccnb-1	SL6,SL1,SLs1	operon837	Metazoa	OG_3524	Yes	PTHR10177:SF184	g2/mitotic-specific cyclin-b2	g.1	0.415603
PG09045	chr1	14299889	14307344	Arhgq	1	7	PH,RhoGEF,SH3_1,SH3_9	Yes	4.52424	Arhgq	SL6,SL1		Metazoa	OG_5043	No	PTHR12845	guanine nucleotide exchange factor	Epidermis.2,Epidermis.17	0.71935
PG08309	chr1	14307763	14311753	Unchar_4107	2	10	Cu-oxidase,Cu-oxidase_2,Cu-oxidase_3	Yes	1.06292	Unchar_4107			Metazoa	OG_6691	Yes	PTHR11709:SF232	laccase 2, isoform g	Ciliated.21	0.759235
PG07754	chr1	14312949	14317205	Unchar_3845	1	5		Yes	1.08817	Unchar_3845			Chaetognatha	OG_17002	No			Eye.29	0.86448
PG08214	chr1	14317238	14320916	Ddx6	1	8	DEAD,Helicase_C	Yes	56.8376	Ddx6			Metazoa	OG_559	No	PTHR47960:SF8			0.632548
PG07480	chr1	14325172	14327865	Ip6k1	1	10	IPK	Yes	88.6058	Ip6k1	SL6,SL1		Metazoa	OG_2283	No	PTHR12400:SF47	inositol hexakisphosphate kinase 2	g.1	0.519762
PG06944	chr1	14330210	14356986	Rx3	1	6	Homeobox,OAR	Yes	0.448371	Rx3			Eumetazoa	OG_2159	No	PTHR24329:SF405	retinal homeobox protein rx	Tbx2.10,Neuron.26	0.946453
PG08606	chr1	14362953	14365448	Unchar_4261	1	2		Yes	0.81599	Unchar_4261					No				0.871855
PG08263	chr1	14365821	14368294	Rdh12-1	2	7	adh_short	Yes	15.9514	Rdh12-1	SL6,SL1		Metazoa	OG_4250	No	PTHR43157:SF30	subfamily not named	Epidermis.2,Epidermis.6,Fmar.13,Gut.14,Epidermis.17,g.27,Gut.30	0.610606
PG07702	chr1	14368405	14371205	Unchar_3820	2	5		Yes	0.773255	Unchar_3820	SL6,SL1		Phragmophora	OG_19502	No			Tbx2.10,Neuron.11,g.23,Neuron.26	0.914153
PG07864	chr1	14388351	14404055	Unchar_3897	1	2		Yes	0.93677	Unchar_3897					No			Chaete.18,Neuron.26,Gut.30	0.897956
PG07500	chr1	14404633	14409381	Unchar_3725	1	11	EGF,EGF_CA,Laminin_G_1,Laminin_G_2,hEGF	Yes	28.1418	Unchar_3725			Metazoa	OG_5009	No	PTHR24044	family not named	g.9,Ciliated.21,Stem.32	0.695523
PG09002	chr1	14409654	14410188	Unchar_4456	1	3		Yes	0.807964	Unchar_4456			Metazoa	OG_1609	No	PTHR10334:SF453
PG08339	chr1	14411037	14414303	Unchar_4125	1	6	Guanylate_kin,L27_1,MAGUK_N_PEST,PDZ,PDZ_assoc,SH3_1,SH3_2	Yes	166.719	Unchar_4125			Lophotrochozoa	OG_12570	No	PTHR23119:SF51		Ciliated.7,Ciliated.21	0.610529
PG07629	chr1	14414925	14423578	Unchar_3780	1	18		Yes	2.00804	Unchar_3780			Metazoa	OG_2400	No	PTHR24041	family not named	Ciliated.21,Stem.32	0.876912
PG06937	chr1	14424863	14432823	Unchar_3443	1	13	-	Yes	0.276227	Unchar_3443			Metazoa	OG_7757	Yes	PTHR14131:SF5	anosmin-1	Stem.32	0.899609
PG08956	chr1	14434212	14442405	Unchar_4442	2	20	WAP	Yes	2.53024	Unchar_4442			Metazoa	OG_7757	Yes	PTHR14131	kallmann syndrome 1 protein		0.862609
PG08124	chr1	14443144	14446587	Unchar_4018	1	9	DUF3675,RINGv	Yes	105.929	Unchar_4018			Bilateria	OG_11465	No	PTHR45981	family not named	Ciliated.7,Ciliated.21	0.752363
PG08589	chr1	14447032	14447572	Unchar_4252	1	2	F5_F8_type_C,Lectin_C,Ricin_B_lectin,fn2	Yes	6.77843	Unchar_4252			Metazoa	OG_7757	Yes	PTHR24543:SF291	subfamily not named	Fmar.13,Epidermis.20,Gut.30	0.852381
PG07354	chr1	14449375	14451469	Ehf-1	1	1	RRM_1	Yes	24.0151	Ehf-1			Chaetognatha	OG_8401	No	PTHR11849:SF190	subfamily not named	Epidermis.2,Chaete.18,Gut.30	0.596547
PG06987	chr1	14454470	14489940	E2f3	1	10	E2F_CC-MB,E2F_TDP	Yes	3.42915	E2f3			Metazoa	OG_10459	No	PTHR12081	transcription factor e2f	Epidermis.2,Hemocytes.4,Tbx2.10,Neuron.11,Epidermis.17,g.23,Neuron.26	0.80592
PG08817	chr1	14521651	14522463	Unchar_4373	1	2		Yes	3.87149	Unchar_4373			Chaetognatha	OG_16187	No			Tbx2.10,g.23,Neuron.26	0.862888
PG08562	chr1	14530004	14531469	Unchar_4239	1	3		Yes	0.861828	Unchar_4239					No
PG06883	chr1	14536666	14542947	Zn711-3	1	12	KRAB,zf-AD,zf-C2H2,zf-C2H2_4,zf-C2H2_6	Yes	1.26755	Zn711-3			Metazoa	OG_3488	No	PTHR24384:SF126	zinc finger protein 331	Gut.14	0.647893
PG08260	chr1	14542249	14582101	I5p1	3	21	Exo_endo_phos	Yes	1.79117	I5p1			Metazoa	OG_1883	No	PTHR12997:SF2	type i inositol 1,4,5-trisphosphate 5-phosphatase	Hemocytes.4,Tbx2.10,Neuron.11,Fmar.13,Chaete.18,Epidermis.20,g.23,g.24,Papillae.25,Neuron.26,Eye.29	0.714306
PG08233	chr1	14559306	14569481	Octb2	1	12	7tm_1	Yes	0.570633	Octb2			Metazoa	OG_4507	No	PTHR24248:SF134	octopamine receptor beta-1r	Neuron.11,g.23	0.932492
PG08027	chr1	14582644	14588255	Trfm	1	17	Transferrin	Yes	12.8993	Trfm			Eumetazoa	OG_9794	No	PTHR11485:SF29	ld22449p	Epidermis.2,Epidermis.6,Tbx2.10,Epidermis.17,g.23,Neuron.26	0.714869
PG08438	chr1	14595211	14598100	Nclx	1	11	Na_Ca_ex	Yes	21.759	Nclx			Metazoa	OG_3694	No	PTHR12266:SF0	sodium/potassium/calcium exchanger 6, mitochondrial	g.1,Eye.29	0.582467
PG07908	chr1	14598720	14626165	Cc180-2	1	12	DUF4456	Yes	61.9542	Cc180-2	SL6,SL1	operon839	Metazoa	OG_4067	Yes	PTHR21444:SF14	coiled-coil domain-containing protein 180	Tbx2.10,Stem.16,Neuron.26	0.69338
PG07231	chr1	14626230	14633281	Cc180-1	1	25	DUF4455,DUF4456,RBP_receptor	Yes	51.775	Cc180-1		operon839	Metazoa	OG_4067	Yes	PTHR21444:SF14	coiled-coil domain-containing protein 180	Stem.16,Neuron.26,Stem.32	0.846592
PG08924	chr1	14635957	14645087	Unchar_4432	1	14	Ig_3,LRR_8	Yes	5.30335	Unchar_4432			Bilateria	OG_11980	Yes	PTHR24366:SF87	kek6, isoform b	Neuron.11,Neuron.26	0.838588
PG07108	chr1	14645585	14649967	Tcpz	1	8	Cpn60_TCP1	Yes	159.867	Tcpz	SL6,SL1,SLs1		Metazoa	OG_20117	No	PTHR11353:SF58	t-complex protein 1 subunit zeta-2	Eye.29	0.297738
PG07633	chr1	14650290	14652558	Roa1-3	1	4	HnRNPA1,RRM_1	Yes	57.8758	Roa1-3	SL6,SL1,SLs1		Metazoa	OG_8438	Yes	PTHR48027:SF18		Stem.16,Stem.32	0.70421
PG06979	chr1	14652913	14653533	Hint1	1	2	Pkinase	Yes	74.2955	Hint1	SL6,SL1,SLs1		Metazoa	OG_9833	Yes	PTHR23089	histidine triad hit protein	Stem.16	0.569801
PG08949	chr1	14654141	14663099	Ercc2	1	14	DEAD_2,HBB,Helicase_C_2	Yes	12.8049	Ercc2	SL6,SL1		Metazoa	OG_3073	No	PTHR11472:SF1	tfiih basal transcription factor complex helicase xpd subunit	Neuron.11,Stem.16	0.551456
PG08319	chr1	14665252	14671099	Elav4-5	4	13	RRM_1	Yes	368.348	Elav4-5			Eumetazoa	OG_4652	Yes	PTHR10352:SF25	found in neurons, isoform a-related	Ciliated.21,Stem.32	0.524762
PG09024	chr1	14671916	14704840	Ccd63	1	10	-	Yes	59.945	Ccd63			Metazoa	OG_16069	No	PTHR21694:SF35	coiled-coil domain-containing protein 114	Ciliated.21	0.59839
PG08508	chr1	14705269	14722778	Unchar_4209	1	5	Claudin_2	Yes	6.67013	Unchar_4209			Protostomia	OG_9820	Yes	PTHR21284	family not named	Epidermis.2,Epidermis.6,Epidermis.17,g.23,Papillae.25,Neuron.26	0.760548
PG07967	chr1	14739436	14747817	Unchar_3939	1	3	Claudin_2	Yes	8.17136	Unchar_3939			Protostomia	OG_9820	No	PTHR21284	family not named	Epidermis.2,Epidermis.6,Epidermis.17,g.23	0.866547
PG07301	chr1	14786210	14788577	Unchar_3618	1	2		Yes	19.3911	Unchar_3618					No			Epidermis.2,Epidermis.6,Epidermis.17,g.23,Papillae.25,Neuron.26	0.810793
PG08634	chr1	14791724	14792631	Unchar_4275	1	2		Yes	0.0641241	Unchar_4275			Bilateria	OG_6330	No	PTHR33562:SF17	subfamily not named	Epidermis.2,g.23	0.930204
PG08406	chr1	14808935	14809694	Unchar_4165	1	2		Yes	0.167021	Unchar_4165					No			Gut.30	0.940362
PG08824	chr1	14812184	14814000	Unchar_4375	1	2	-	Yes	9.85602	Unchar_4375	SL6,SL1		Bilateria	OG_6330	No	PTHR33562:SF2	atilla, isoform b-related	Epidermis.2,Epidermis.6,Epidermis.17,g.23,Papillae.25,Neuron.26	0.676373
PG08148	chr1	14816586	14846421	Gipc1	1	8	PDZ	Yes	4.45205	Gipc1	SL6,SL1		Metazoa	OG_2058	No	PTHR12259:SF1	gh21964p	Epidermis.2,Epidermis.6,Chaete.18,g.23	0.849432
PG07533	chr1	14852637	14853432	Unchar_3738	1	1		No	0.243914	Unchar_3738					No	PTHR38681	family not named		0.899049
PG06880	chr1	14853785	14854157	Unchar_3414	1	1		No	0	Unchar_3414					No
PG09086	chr1	14854306	14855113	Unchar_4502	1	1	RVT_1,rve	No	0.640765	Unchar_4502					No	PTHR24559:SF329
PG08479	chr1	14855481	14856126	Unchar_4198	1	1		No	0.450957	Unchar_4198					No
PG07812	chr1	14861307	14861679	Unchar_3871	1	1		No	0	Unchar_3871					No
PG07162	chr1	14861828	14862635	Unchar_3550	1	1	RVT_1,rve	No	0.0400478	Unchar_3550					No	PTHR24559:SF329
PG09137	chr1	14880198	14881920	Unchar_4528	1	4		Yes	14.0195	Unchar_4528					No			g.23,Stem.32	0.885377
PG08444	chr1	14882000	14883894	Unchar_4184	1	6	Claudin_2	Yes	29.8679	Unchar_4184			Protostomia	OG_9820	No	PTHR21284	family not named	Epidermis.2,Epidermis.6,Tbx2.10,Epidermis.17,g.23,Papillae.25,Neuron.26	0.69388
PG07809	chr1	14885057	14887175	Rask-1	1	5	Ras	Yes	5.08524	Rask-1	SL6,SL1		Metazoa	OG_20321	No	PTHR24070:SF392	subfamily not named	Hemocytes.4,Epidermis.8,Tbx2.10,g.23,Neuron.26,g.27,Gut.30	0.644897
PG07632	chr1	14887254	14887626	Unchar_3781	1	1		Yes	3.47511	Unchar_3781			Metazoa	OG_8596	Yes			Hemocytes.4,Tbx2.10,Papillae.15,g.24,Neuron.26	0.748426
PG07112	chr1	14895584	14896909	Unchar_3522	2	4		Yes	1.51354	Unchar_3522					No			Papillae.25,g.28,Eye.29	0.920421
PG08779	chr1	14897816	14937362	Unchar_4355	5	36	Ank_2,Ank_4,Ion_trans,KHA,cNMP_binding	Yes	18.691	Unchar_4355			Metazoa	OG_5857	Yes	PTHR45638	family not named	g.9,Ciliated.21,Stem.32	0.690244
PG07126	chr1	14937595	15011747	Unchar_3530	1	30	Ion_trans,Ion_trans_2,cNMP_binding	Yes	18.4398	Unchar_3530			Metazoa	OG_5857	Yes	PTHR10217:SF435	potassium voltage-gated channel subfamily h member 4	g.9,Ciliated.21,Stem.32	0.734672
PG07105	chr1	15013338	15060148	Nphn-1	5	32	C2-set_2,I-set,Ig_2,Ig_3,fn3,ig	Yes	1.36066	Nphn-1			Metazoa	OG_3969	No	PTHR23278	sidestep protein	Neuron.11,Chaete.18,g.23,Neuron.26,g.27,Eye.29	0.791676
PG07572	chr1	15132801	15133826	Unchar_3755	1	3		Yes	20.9096	Unchar_3755					No			g.9,Stem.32	0.811568
PG08081	chr1	15135268	15136365	Unchar_3993	1	3		Yes	10.2865	Unchar_3993					No	PTHR10036	cd59 glycoprotein	g.9,Stem.32	0.843086
PG07355	chr1	15275206	15280998	Hmha1	1	3	C1_1,RhoGAP	Yes	5.27931	Hmha1			Metazoa	OG_8265	No	PTHR15228:SF7	rho gtpase-activating protein 29	g.27	0.847017
PG07867	chr1	15280013	15283429	Unchar_3899	2	6		Yes	9.85439	Unchar_3899	SL6,SL1				No	PTHR37433	family not named	Ciliated.21	0.622386
PG08358	chr1	15283520	15285949	Dnja3-2	1	7	DnaJ,DnaJ_C,DnaJ_CXXCXGXG	Yes	65.8042	Dnja3-2	SL6,SL1,SLs1	operon844	Metazoa	OG_8713	Yes	PTHR44145:SF3	dnaj homolog subfamily a member 3, mitochondrial		0.409626
PG06849	chr1	15286089	15286670	Pfd1	1	2	Prefoldin_2	Yes	117.546	Pfd1	SL6,SL1	operon844	Metazoa	OG_1686	No	PTHR20903:SF1			0.280472
PG23390	chr1	15286851	15289899	Cc174	1	5	DUF4078	No	20.7465	Cc174	SL6,SL1,SLs1	operon844	Metazoa	OG_4757	No	PTHR15885:SF1	coiled-coil domain-containing protein 174	Stem.16,Stem.32	0.529128
PG23388	chr1	15289903	15294055	Trip4	1	9	ASCH,zf-C2HC5	No	20.7465	Trip4	SL6,SL1,SLs1	operon844	Metazoa	OG_7994	No	PTHR12963	thyroid receptor interacting protein related	Stem.16,Stem.32	0.582557
PG08253	chr1	15289905	15290804	Unchar_4081	1	4		Yes	44.7559	Unchar_4081	SL6,SL1	operon845			No
PG23389	chr1	15289905	15290804	Unchar_10465	1	4		No	20.7465	Unchar_10465	SL6,SL1,SLs1	operon845			No
PG08782	chr1	15294312	15295237	Gstt1-2	1	4	GST_C,GST_C_3,GST_N,GST_N_3	Yes	48.5681	Gstt1-2	SL6,SL1,SLs1		Metazoa	OG_7314	Yes	PTHR43917	family not named	Stem.32	0.504285
PG07136	chr1	15296287	15297066	Unchar_3535	1	2	GST_C,GST_C_3,GST_N,GST_N_3	Yes	41.2269	Unchar_3535			Metazoa	OG_7314	Yes	PTHR43917	family not named		0.429732
PG07100	chr1	15297621	15299347	Unchar_3516	1	5		Yes	76.6754	Unchar_3516	SL6,SL1,SLs1		Chaetognatha	OG_16930	No	PTHR15026	calcium-signal modulating cyclophilin ligand caml	Stem.32	0.552437
PG08556	chr1	15300341	15307321	Rhg39-4	1	5	MyTH4,RhoGAP	Yes	0.548618	Rhg39-4			Metazoa	OG_7552	Yes	PTHR45876:SF6	si:ch211-218g4.2	Neuron.11,g.23	0.944322
PG09073	chr1	15324320	15326426	Unchar_4495	1	5		Yes	3.20245	Unchar_4495					No			Neuron.26	0.879183
PG08610	chr1	15329078	15330276	Unchar_4263	1	1		Yes	0.431634	Unchar_4263					No
PG07285	chr1	15340798	15344783	Rhg39-3	1	3	MyTH4,RhoGAP	Yes	0.0742955	Rhg39-3					No	PTHR45876:SF8	fi04035p		0.951756
PG08011	chr1	15356343	15392431	Unchar_3960	4	10	CECR6_TMEM121	Yes	3.34912	Unchar_3960	SL6,SL1		Metazoa	OG_5818	Yes	PTHR47399:SF1	cat eye syndrome critical region protein 6	Epidermis.2,Epidermis.6,Tbx2.10,g.23,Neuron.26	0.703829
PG08777	chr1	15417790	15473882	Unchar_4353	1	14		Yes	0.105616	Unchar_4353			Eumetazoa	OG_1576	Yes	PTHR23277	nectin-related	Neuron.11,Stem.32	0.939607
PG09029	chr1	15517691	15518964	Unchar_4476	1	5		Yes	286.621	Unchar_4476					No			Papillae.25	0.895414
PG07613	chr1	15528267	15532965	Unchar_3773	1	12		Yes	9.07143	Unchar_3773			Phragmophora	OG_17290	No			g.9,Eye.29,Stem.32	0.817993
PG07929	chr1	15533068	15539304	Wdy-2	2	15	EF-hand_7,EF-hand_8,WD40	Yes	2.50427	Wdy-2			Metazoa	OG_9910	Yes	PTHR44324:SF4	wd40 repeat domain 95	g.1,Papillae.25,Neuron.26	0.847096
PG08340	chr1	15541120	15541351	Unchar_4126	1	1		Yes	0	Unchar_4126					No				0.956606
PG08680	chr1	15541647	15545146	Unchar_4305	1	8		Yes	0.714903	Unchar_4305	SL6,SL1		Chaetognatha	OG_17113	No			Neuron.11,Epidermis.20	0.938841
PG07328	chr1	15547321	15551832	Unchar_3632	1	6		Yes	0.644293	Unchar_3632			Chaetognatha	OG_17019	No			Tbx2.10,Papillae.25,Neuron.26	0.92436
PG07631	chr1	15551931	15555341	Wdy-1	1	12	EF-hand_7,EF-hand_8,WD40	Yes	1.1747	Wdy-1			Metazoa	OG_9910	Yes	PTHR44324:SF4	wd40 repeat domain 95	Neuron.26	0.964771
PG08015	chr1	15555731	15556297	Unchar_3963	1	3		Yes	0.577117	Unchar_3963			Phragmophora	OG_17291	No				0.941905
PG08848	chr1	15556468	15559421	Unchar_4387	1	7		Yes	74.5324	Unchar_4387			Chaetognatha	OG_12571	No			g.0,g.9,Stem.32	0.70985
PG08173	chr1	15559965	15561494	Unchar_4038	1	4		Yes	0.0422465	Unchar_4038					No	PTHR16861	glycoprotein 38	g.24	0.968655
PG07415	chr1	15562057	15564503	Unchar_3680	1	6	EF-hand_7,EF-hand_8,WD40	Yes	1.29945	Unchar_3680	SL1		Metazoa	OG_9910	Yes	PTHR44324:SF4	wd40 repeat domain 95	Neuron.26	0.928485
PG09085	chr1	15564784	15569143	Axdn1	1	6	Ax_dynein_light	Yes	0.429353	Axdn1			Metazoa	OG_10238	No	PTHR23052	uncharacterized	g.23,Neuron.26	0.9267
PG07895	chr1	15570793	15582593	Exd2-1	3	8	DNA_pol_A_exo1	Yes	6.27223	Exd2-1	SL6,SL1		Metazoa	OG_9932	Yes	PTHR13620	3-5 exonuclease	Epidermis.2,Epidermis.8,Muscle.19,Epidermis.20,Gut.30	0.595499
PG07247	chr1	15583406	15586509	Unchar_3593	1	9	-	Yes	0.23184	Unchar_3593			Bilateria	OG_4121	No
PG08822	chr1	15587377	15596519	Atna-3	1	19	Cation_ATPase,Cation_ATPase_C,Cation_ATPase_N,E1-E2_ATPase,Hydrolase	Yes	0.645052	Atna-3			Metazoa	OG_4170	Yes	PTHR43294:SF15		Neuron.11,g.23	0.935361
PG08130	chr1	15600443	15603472	Tpm-2	1	6	Tropomyosin	Yes	0.570791	Tpm-2	SL6,SL1		Metazoa	OG_7735	Yes	PTHR19269	tropomyosin		0.915233
PG08163	chr1	15603229	15606277	Dhs16	1	6	adh_short	Yes	2.96745	Dhs16	SL6,SL1	operon846	Eumetazoa	OG_4388	Yes	PTHR43313	family not named	Hemocytes.4,Epidermis.20	0.885884
PG07501	chr1	15606393	15610140	Chi10-5	2	7	CBM_14,Glyco_hydro_18	Yes	0.502835	Chi10-5		operon846	Metazoa	OG_8993	No	PTHR11177:SF360			0.924079
PG07944	chr1	15610828	15619014	Chit1-3	1	11	CBM_14,Glyco_hydro_18	Yes	0.125893	Chit1-3			Eumetazoa	OG_11282	No	PTHR11177:SF248	chitotriosidase-1		0.94815
PG07984	chr1	15620578	15630082	Unchar_3945	3	16	An_peroxidase,I-set,LRRCT,LRR_8,VWC	Yes	107.655	Unchar_3945	SL6,SL1		Chaetognatha	OG_9493	No	PTHR45889	family not named	Hemocytes.4,Epidermis.6,Epidermis.8,Epidermis.20,g.23,Papillae.25	0.553481
PG06842	chr1	15638790	15647824	Unchar_3398	2	6		Yes	0.649957	Unchar_3398			Metazoa	OG_6455	Yes	PTHR10258:SF8	subfamily not named	Epidermis.8,Tbx2.10,Papillae.25,Neuron.26	0.92954
PG07612	chr1	15651534	15664824	Myo6	1	21	IQ,Myosin-VI_CBD,Myosin_N,Myosin_head	Yes	0.683187	Myo6					No	PTHR13140:SF745	unconventional myosin-vi	Neuron.11,Chaete.18,g.23,Papillae.25,Neuron.26	0.898957
PG08223	chr1	15665577	15666259	Unchar_4064	1	1		Yes	0.331715	Unchar_4064					No			Neuron.26	0.959412
PG08295	chr1	15669506	15671364	Unchar_4100	1	5		Yes	6.10113	Unchar_4100	SL6,SL1				No	PTHR22911:SF6	transport protein ypl264c-related	Gut.30,g.31	0.959262
PG07129	chr1	15682237	15691355	Crim1	4	6	Antistasin,IGFBP,VWC	Yes	2.167	Crim1	SL6,SL1		Bilateria	OG_10588	No	PTHR46439:SF1	cysteine-rich motor neuron 1 protein	Fmar.13,Chaete.18,Epidermis.20,g.27,Eye.29,Gut.30,g.31	0.808691
PG07882	chr1	15706460	15711010	Pnph-2	1	8	PNP_UDP_1	Yes	136.85	Pnph-2	SL6,SL1		Metazoa	OG_10026	Yes	PTHR11904	methylthioadenosine/purine nucleoside phosphorylase	Ciliated.7,Ciliated.21	0.578938
PG08552	chr1	15727786	15865363	Syg2-1	2	20	C2-set_2,I-set,Ig_2,Ig_3,fn3,ig	Yes	2.24014	Syg2-1			Metazoa	OG_3969	No	PTHR23278	sidestep protein	Epidermis.8,Neuron.11,g.23,Papillae.25,Neuron.26	0.695265
PG08624	chr1	15866055	15870661	Cahd1-2	1	4	VWA,VWA_2,VWA_N	Yes	0.598492	Cahd1-2			Metazoa	OG_6980	Yes	PTHR10166	voltage-dependent calcium channel subunit alpha-2/delta-related	Tbx2.10,Neuron.26	0.932218
PG07558	chr1	15871865	15904321	Nphn-2	3	18	C2-set_2,I-set,Ig_2,Ig_3,fn3,ig	Yes	2.04929	Nphn-2			Metazoa	OG_3969	No	PTHR12231	ctx-related type i transmembrane protein	Neuron.11,Papillae.15,g.23,Papillae.25,Neuron.26	0.789164
PG06817	chr1	15895218	15896560	Unchar_3387	1	3		Yes	0	Unchar_3387					No	PTHR23359:SF232
PG07134	chr1	15913372	15914484	Unchar_3534	1	4		Yes	1.50425	Unchar_3534			Chaetognatha	OG_11736	No	PTHR19441:SF81		Chaete.18	0.956238
PG09114	chr1	15915927	15917439	Unchar_4519	2	4		Yes	2.65678	Unchar_4519			Chaetognatha	OG_22090	No			Chaete.18,Epidermis.20	0.959762
PG08139	chr1	15922021	15927837	Ma2a1-2	4	7	Alpha-mann_mid,Glyco_hydro_38,Glyco_hydro_38C	Yes	3.4573	Ma2a1-2			Lophotrochozoa	OG_8098	Yes	PTHR11607:SF57	alpha-mannosidase 2x	g.9,Stem.32	0.89117
PG07779	chr1	15952252	15953205	Unchar_3857	1	4		Yes	0.797989	Unchar_3857					No			Neuron.11,g.23,Neuron.26	0.927278
PG06875	chr1	15960143	15966172	Unchar_3412	5	11		Yes	16.709	Unchar_3412					No	PTHR48103:SF2		Epidermis.20,g.28	0.893047
PG08833	chr1	16013856	16015659	Unchar_4380	1	1		Yes	0.143399	Unchar_4380					No
PG08953	chr1	16064057	16066311	Unchar_4440	1	3		Yes	0	Unchar_4440					No
PG07386	chr1	16074514	16088279	Unchar_3662	1	11		Yes	1.26065	Unchar_3662			Chaetognatha	OG_16970	No	PTHR14234	rim binding protein-related	Neuron.11	0.960052
PG07834	chr1	16088635	16090849	Unchar_3882	1	4	AMP-binding,AMP-binding_C,Condensation,PP-binding,Thioesterase	Yes	0.101439	Unchar_3882			Eumetazoa	OG_4125	Yes	PTHR28037	family not named		0.90369
PG07370	chr1	16091057	16135608	Rimb2-1	10	47	SH3_2,SH3_9,fn3	Yes	1.92	Rimb2-1			Metazoa	OG_9824	No	PTHR14234	rim binding protein-related	Hemocytes.4,Neuron.11,Neuron.26	0.849128
PG06972	chr1	16139602	16141774	Unchar_3459	1	8	7tm_1	Yes	0.289593	Unchar_3459			Eumetazoa	OG_2544	No	PTHR24230	g-protein coupled receptor
PG09063	chr1	16143068	16143956	Unchar_4490	1	4		Yes	13.1255	Unchar_4490			Chaetognatha	OG_22091	No			Muscle.12,Chaete.18,Muscle.19,Gut.30	0.904525
PG08242	chr1	16144256	16144685	Unchar_4072	1	2		Yes	1.25916	Unchar_4072					No			Fmar.13,Chaete.18,Muscle.19,g.23,g.27,Stem.32	0.815123
PG07479	chr1	16144637	16145226	Unchar_3718	1	2		Yes	1.30668	Unchar_3718			Eumetazoa	OG_2544	No	PTHR46273	family not named	Tbx2.10	0.678726
PG08640	chr1	16145121	16150573	Pde9a	8	19	PDEase_I	Yes	2.57438	Pde9a			Metazoa	OG_4781	No	PTHR11347:SF141	high affinity cgmp-specific 3',5'-cyclic phosphodiesterase 9a	Gut.3,Neuron.11,Gut.14,g.23,Stem.32	0.907244
PG07991	chr1	16151752	16158402	Best3-2	2	12	Bestrophin	Yes	31.5712	Best3-2			Bilateria	OG_4720	Yes	PTHR10736:SF0	subfamily not named	Ciliated.21,Stem.32	0.819872
PG07163	chr1	16158853	16185944	Mmp21	3	15	Hemopexin,PG_binding_1,Peptidase_M10	Yes	1.62188	Mmp21			Metazoa	OG_9144	No	PTHR10201:SF147	matrix metalloproteinase-21	Fmar.13,Chaete.18,Muscle.19,Neuron.26,Eye.29	0.86389
PG06986	chr1	16202416	16207342	Elp1	1	7	IKI3	Yes	22.709	Elp1	SL6,SL1,SLs1	operon848	Metazoa	OG_516	No	PTHR12747:SF0	elongator complex protein 1	Epidermis.2,Stem.16,Stem.32	0.550692
PG07053	chr1	16207491	16212663	Ugpa	2	12	UDPGP	Yes	94.1657	Ugpa	SL6,SL1,SLs1	operon848	Metazoa	OG_916	No	PTHR43511:SF4	utp--glucose-1-phosphate uridylyltransferase		0.320086
PG08705	chr1	16213433	16214766	Hm13-1	1	2	Peptidase_A22B	Yes	133.935	Hm13-1	SL6,SL1,SLs1		Metazoa	OG_2876	Yes	PTHR12174:SF23	minor histocompatibility antigen h13		0.289132
PG08048	chr1	16216234	16219468	Yboxh-1	1	4	CSD	Yes	104.164	Yboxh-1	SL1		Metazoa	OG_1207	Yes	PTHR11544:SF68	nuclease-sensitive element-binding protein 1	Stem.16,Neuron.26,Stem.32	0.584825
PG07969	chr1	16222481	16230777	Kdm2b-1	2	14	Cupin_8,F-box,F-box-like,JmjC,LRR_6,PHD_4,zf-CXXC	Yes	21.5535	Kdm2b-1	SL6,SL1		Metazoa	OG_10216	Yes	PTHR23123:SF10	f-box/lrr-repeat protein 19-related	g.1,Stem.32	0.525857
PG08199	chr1	16231268	16232831	Ddx28	1	2	DEAD,Helicase_C	Yes	18.3411	Ddx28			Metazoa	OG_9459	No	PTHR47960		Stem.16	0.64915
PG23665	chr1	16233366	16235054	Myg1	1	5	UPF0160	No	39.7127	Myg1	SL6,SL1		Metazoa	OG_44	No	PTHR11215:SF1	upf0160 protein myg1, mitochondrial	g.23,Neuron.26,Gut.30	0.49304
PG07154	chr1	16235741	16239136	Ddx23	1	11	DEAD,Helicase_C	Yes	24.2026	Ddx23	SL6,SL1,SLs1	operon849	Metazoa	OG_210	No	PTHR47958:SF96		Stem.16	0.676456
PG09127	chr1	16239337	16241474	Chmp5	1	3	Snf7	Yes	53.1396	Chmp5	SL6,SL1	operon849	Metazoa	OG_3072	No	PTHR22761:SF85			0.400999
PG08595	chr1	16241995	16242941	Tsn5-1	1	2	Tetraspannin	Yes	23.3022	Tsn5-1			Metazoa	OG_4572	Yes	PTHR19282:SF261	tetraspanin-14	Neuron.26,Stem.32	0.806193
PG24011	chr1	16244666	16255406	Tpr	1	6	TPR_MLP1_2	No	63.4401	Tpr	SL6,SL1,SLs1		Chaetognatha	OG_17114	No	PTHR18898	nucleoprotein tpr-related	Stem.16,Stem.32	0.415635
PG07955	chr1	16256167	16257436	Cpo-1	1	3	RRM_1	Yes	30.994	Cpo-1	SL6,SL1		Metazoa	OG_5068	No	PTHR10501:SF41	protein couch potato	Stem.16	0.806052
PG24104	chr1	16259154	16260180	Rbm8a	1	3	RRM_1	No	80.1949	Rbm8a	SL6,SL1,SLs1		Metazoa	OG_347	No	PTHR45894:SF1	rna-binding protein 8a	Epidermis.8,Stem.16,Epidermis.20	0.3869
PG07021	chr1	16267239	16271488	Ubia1-2	1	6	UbiA	Yes	60.2753	Ubia1-2	SL6,SL1,SLs1	operon850	Metazoa	OG_774	No	PTHR13929:SF0	ubia prenyltransferase domain-containing protein 1	Stem.32	0.505747
PG08879	chr1	16271566	16274878	Unchar_4408	1	6		Yes	31.7376	Unchar_4408	SL6,SL1	operon850	Metazoa	OG_1144	No	PTHR24404:SF80		Epidermis.20,Neuron.26	0.702647
PG08457	chr1	16281348	16289883	Ube3b	1	19	HECT,IQ	Yes	33.071	Ube3b	SL6,SL1,SLs1		Metazoa	OG_19673	No	PTHR45700:SF3	ubiquitin-protein ligase e3b		0.486695
PG07845	chr1	16291110	16292313	Nceh1-1	1	1	Abhydrolase_3	Yes	12.4922	Nceh1-1	SL6,SL1		Metazoa	OG_10915	Yes	PTHR23024:SF108	neutral cholesterol ester hydrolase 1		0.490632
PG08602	chr1	16293072	16302001	Unchar_4257	1	7	AlbA_2,TUDOR	Yes	17.6879	Unchar_4257	SL6,SL1		Metazoa	OG_4750	Yes	PTHR12155:SF41	subfamily not named	Stem.16,Stem.32	0.740648
PG07151	chr1	16302045	16338603	Pnt	1	15	Ets,SAM_PNT	Yes	4.50261	Pnt	SL1		Metazoa	OG_922	No	PTHR11849:SF289		Tbx2.10,g.23,Neuron.26	0.877882
PG08857	chr1	16342631	16351207	Futsc	3	9	-	Yes	33.0379	Futsc	SL6,SL1		Metazoa	OG_8460	No	PTHR13843:SF12	microtubule-associated protein futsch	g.1	0.518907
PG08181	chr1	16351206	16370574	Sol1-1	2	18	CUB,EGF,EGF_3,EGF_CA,hEGF	Yes	1.76716	Sol1-1			Protostomia	OG_11191	No	PTHR47537:SF2	cubilin	Hemocytes.4,Neuron.11,Epidermis.20,Neuron.26	0.865461
PG08149	chr1	16367845	16368979	Unchar_4028	1	3		Yes	1.81879	Unchar_4028					No			g.9,Stem.32	0.86033
PG07188	chr1	16370778	16377018	Ptpra	2	15	Carb_anhydrase,Y_phosphatase,fn3	Yes	3.49432	Ptpra			Metazoa	OG_5994	No	PTHR19134	protein-tyrosine phosphatase	Hemocytes.4	0.89579
PG07761	chr1	16417824	16425167	Scnna-1	1	21	ASC	Yes	36.308	Scnna-1			Metazoa	OG_1758	No	PTHR11690	amiloride-sensitive sodium channel-related	g.9,Ciliated.21,Stem.32	0.783493
PG08410	chr1	16426178	16427883	Unchar_4166	2	2		Yes	15.7162	Unchar_4166			Phragmophora	OG_17292	No			g.0,g.31,Stem.32	0.744486
PG09144	chr1	16463454	16466207	Unchar_4532	1	4	Ank_2,Ank_4,Ank_5	Yes	2.22276	Unchar_4532			Metazoa	OG_11950	No	PTHR24133	family not named		0.930623
PG08266	chr1	16470762	16474894	Unchar_4086	2	3		Yes	0	Unchar_4086					No
PG08283	chr1	16480957	16484135	T38b2-1	1	3	TRIC	Yes	0.927041	T38b2-1	SL6,SL1		Metazoa	OG_2193	Yes	PTHR12454	trimeric intracellular cation channel	Epidermis.2,Muscle.19	0.856219
PG06854	chr1	16506183	16511942	Unchar_3403	1	4		Yes	0.22921	Unchar_3403					No				0.955513
PG07542	chr1	16513657	16519434	Wwc2	1	12	C2,WW	Yes	2.77791	Wwc2			Metazoa	OG_9133	No	PTHR14791:SF22	protein kibra	Epidermis.2,Neuron.26	0.760289
PG07879	chr1	16519742	16536372	Wwc3	1	18	C2,WW	Yes	1.99283	Wwc3			Eumetazoa	OG_10983	No	PTHR14791:SF22	protein kibra	Epidermis.2,Neuron.26	0.797692
PG07579	chr1	16556320	16556695	Unchar_3759	1	1		Yes	0.172366	Unchar_3759					No	PTHR12661:SF13			0.938983
PG08380	chr1	16575014	16575746	Unchar_4145	1	1	EGF	Yes	3.31133	Unchar_4145			Eumetazoa	OG_10921	Yes	PTHR12332	family not named	Tbx2.10,Neuron.11,g.23,Neuron.26	0.898396
PG08900	chr1	16610271	16612340	Unchar_4420	1	6	BTB_2,Ion_trans,Kv2channel	Yes	3.49583	Unchar_4420	SL6,SL1		Metazoa	OG_4621	No	PTHR11537:SF105	potassium voltage-gated channel subfamily d member 2	Epidermis.2,Epidermis.6,Epidermis.20,g.23,g.27,g.28,Gut.30	0.797027
PG08604	chr1	16612747	16615255	Unchar_4259	1	9	BTB_2,DUF3399,Ion_trans,Shal-type	Yes	3.0226	Unchar_4259			Chaetognatha	OG_13409	No	PTHR11537:SF105	potassium voltage-gated channel subfamily d member 2	Epidermis.2,Epidermis.6,Epidermis.20,g.23,g.27	0.875568
PG07947	chr1	16619451	16624085	Fam3c	1	12	GNT-I,ILEI	Yes	14.6865	Fam3c	SL6,SL1	operon851	Metazoa	OG_10212	Yes	PTHR14592	uncharacterized fam3	g.23	0.69531
PG07622	chr1	16624231	16628267	Hecd2-1	1	14	HECT	Yes	7.30621	Hecd2-1		operon851	Eumetazoa	OG_10376	No	PTHR45622:SF39		g.1,Epidermis.2,Neuron.26	0.793492
PG08039	chr1	16628590	16632152	Hecd2-2	1	6	HECT	Yes	0.823807	Hecd2-2			Eumetazoa	OG_10376	No	PTHR45622:SF18	e3 ubiquitin-protein ligase herc3-related	Neuron.26	0.86018
PG08839	chr1	16632528	16633402	Hecd2-3	1	4	HECT	Yes	0.0699536	Hecd2-3			Eumetazoa	OG_10376	No	PTHR45622:SF39		g.1,Neuron.26	0.822764
PG07043	chr1	16636097	16654557	Unchar_3490	2	7	RRM_1	Yes	2.32095	Unchar_3490	SL6,SL1,SLs1	operon852	Eumetazoa	OG_5236	No	PTHR15528:SF11	fi18188p1	Epidermis.2,Epidermis.20,Eye.29	0.61203
PG07853	chr1	16647250	16648324	Unchar_3891	1	5		No	3.18789	Unchar_3891		operon852			No			Stem.32	0.898673
PG08328	chr1	16648329	16650270	Unchar_4119	1	2		Yes	0.781757	Unchar_4119			Chaetognatha	OG_7995	No	PTHR34222:SF61			0.890641
PG07614	chr1	16656147	16661892	Unchar_3774	1	4		No	5.17926	Unchar_3774					No	PTHR13044:SF14	bzip transcription factor family
PG06824	chr1	16665441	16665978	Unchar_3390	1	1		Yes	2.76844	Unchar_3390					No
PG08642	chr1	16666847	16667816	Unchar_4280	1	1		No	2.90167	Unchar_4280					No
PG08426	chr1	16667862	16672755	Unchar_4176	1	3		Yes	1.5466	Unchar_4176					No			Epidermis.2,Epidermis.8,Fmar.13,Epidermis.20,Neuron.26,g.27,Eye.29	0.63276
PG07874	chr1	16673646	16673850	Unchar_3903	1	1		Yes	0	Unchar_3903					No
PG07393	chr1	16677507	16678720	Unchar_3669	2	3		No	6.23008	Unchar_3669					No			g.28	0.958768
PG08934	chr1	16709332	16712867	Dnjb6-1	1	5	DnaJ	Yes	6.71026	Dnjb6-1	SL6,SL1	operon853	Metazoa	OG_10210	Yes	PTHR45168	family not named	Epidermis.2,Papillae.15,Neuron.26	0.498959
PG08709	chr1	16713011	16715513	Cdk9-1	1	8	Pkinase	Yes	5.05998	Cdk9-1		operon853	Metazoa	OG_757	Yes	PTHR24056:SF519		Epidermis.2,Fmar.13,Papillae.15,Epidermis.20,Neuron.26	0.757618
PG08273	chr1	16716464	16720531	Mfs10	1	8	MFS_1	Yes	2.4174	Mfs10	SL6,SL1		Metazoa	OG_1818	No	PTHR23504:SF31	major facilitator superfamily domain-containing protein 10		0.581265
PG07573	chr1	16721782	16723445	Dhdh-1	1	5	GFO_IDH_MocA,GFO_IDH_MocA_C	Yes	2.9528	Dhdh-1	SL6,SL1		Metazoa	OG_9763	No	PTHR22604:SF105	trans-1,2-dihydrobenzene-1,2-diol dehydrogenase	Epidermis.2,Muscle.19,g.23	0.64732
PG08317	chr1	16724440	16724930	Unchar_4113	1	2		No	3.39579	Unchar_4113					No				0.878785
PG09145	chr1	16726497	16726740	Unchar_4533	1	1		No	0.930987	Unchar_4533					No
PG07303	chr1	16726757	16727468	Unchar_3620	1	1		No	0.681826	Unchar_3620					No
PG07849	chr1	16731211	16732693	Unchar_3890	1	2	RVT_1,rve	No	2.24825	Unchar_3890			Lophotrochozoa	OG_7996	No
PG09008	chr1	16732885	16743983	Clock	1	16	HLH,PAS,PAS_11	Yes	5.53964	Clock	SL6,SL1,SLs1		Metazoa	OG_10207	No	PTHR46055:SF3	circadian locomoter output cycles protein kaput	g.23,Neuron.26,Stem.32	0.449421
PG07109	chr1	16736605	16738638	Unchar_3520	1	3	Lectin_C,Ricin_B_lectin	Yes	2.546	Unchar_3520	SL6,SL1		Metazoa	OG_321	No	PTHR22803:SF110	c-type lectin		0.903585
PG08351	chr1	16744344	16749509	Unchar_4133	1	4	Homeobox	Yes	0.371478	Unchar_4133					No	PTHR24333	family not named		0.960222
PG08943	chr1	16752262	16770011	P2012-1	2	12	M20_dimer,Peptidase_M20	Yes	1.61156	P2012-1	SL6,SL1		Metazoa	OG_5655	Yes	PTHR45962	family not named	Fmar.13,Papillae.15,Muscle.19	0.901704
PG08301	chr1	16772953	16788177	Unchar_4103	1	6	Lectin_C	Yes	0.862376	Unchar_4103			Metazoa	OG_7909	No	PTHR45710	family not named	Chaete.18,g.24,Eye.29	0.819508
PG08066	chr1	16793504	16797516	Kcd12	1	6	BTB_2	Yes	0.689947	Kcd12	SL6,SL1		Eumetazoa	OG_8792	No	PTHR14499:SF30	potassium channel tetramerisation domain containing 12b	Neuron.11,g.28,Eye.29	0.890381
PG07569	chr1	16811653	16828434	Osbl6	1	28	Oxysterol_BP,PH_8	Yes	0.950858	Osbl6			Metazoa	OG_4484	No	PTHR10972:SF15	oxysterol-binding protein-related protein 3	Epidermis.2,Epidermis.6,g.23	0.699794
PG06850	chr1	16830160	16833197	Unchar_3401	4	8		Yes	32.5312	Unchar_3401	SL6,SL1		Chaetognatha	OG_16838	No	PTHR31802	family not named	Hemocytes.4,Epidermis.8,Gut.14,Epidermis.20,g.28	0.762191
PG08661	chr1	16837478	16841605	Disp1-5	1	2	Patched,Sterol-sensing	Yes	10.0342	Disp1-5			Metazoa	OG_10380	Yes	PTHR45951:SF3	protein dispatched	g.1	0.650502
PG08347	chr1	16842011	16845191	Unchar_4131	1	5	-	Yes	7.39583	Unchar_4131	SL6,SL1		Protostomia	OG_18293	Yes	PTHR21219:SF3	fi19613p1	Epidermis.2,Chaete.18,g.23	0.721887
PG07827	chr1	16870700	16877336	Ar-2	1	6	7tm_1	Yes	0.866834	Ar-2	SL6,SL1		Metazoa	OG_4358	No	PTHR24230:SF153		Neuron.11,Muscle.19,g.23,Neuron.26	0.8754
PG07670	chr1	16879912	16885907	Unchar_3801	1	8		Yes	1.44719	Unchar_3801	SL6,SL1		Phragmophora	OG_19569	No	PTHR23202:SF27	verprolin 1, isoform g	g.23,Papillae.25	0.922721
PG08922	chr1	16886245	16920461	Glra1-1	1	22	Neur_chan_LBD,Neur_chan_memb	Yes	0.55943	Glra1-1			Eumetazoa	OG_2989	No	PTHR18945:SF875		Neuron.11,g.23	0.919979
PG08592	chr1	16962340	16964926	Unchar_4254	1	6		Yes	15.2335	Unchar_4254					No			g.9,Stem.32	0.827377
PG08672	chr1	16964940	16965316	Unchar_4300	1	2		Yes	0.458419	Unchar_4300					No
PG08286	chr1	16970639	16971150	Unchar_4094	1	2		Yes	1.03835	Unchar_4094					No			Papillae.25,Neuron.26	0.839743
PG07703	chr1	17043240	17045016	Unchar_3821	1	1		Yes	0.291158	Unchar_3821					No
PG07832	chr1	17061601	17062132	Unchar_3880	1	1		Yes	0	Unchar_3880					No
PG07255	chr1	17081185	17081716	Unchar_3596	1	1		Yes	0	Unchar_3596					No
PG07987	chr1	17194041	17199368	Grd2i	1	11	FH2,PDZ	Yes	0.235386	Grd2i	SL6,SL1		Eumetazoa	OG_10837	No	PTHR45725:SF3	delphilin	Tbx2.10,Neuron.26	0.953373
PG08504	chr1	17203985	17214984	Hhex	2	11	Homeobox	Yes	0.861432	Hhex			Metazoa	OG_3148	No	PTHR24324:SF5	hematopoietically-expressed homeobox protein hhex	Gut.14,Gut.30	0.911135
PG07515	chr1	17218512	17231021	Unchar_3729	2	13	C2-set_2,I-set,Ig_2,Ig_3,fn3,ig	Yes	1.22696	Unchar_3729	SL6,SL1		Chaetognatha	OG_11194	Yes	PTHR23278	sidestep protein	Muscle.12,Fmar.13,Epidermis.20,Stem.32	0.908017
PG06815	chr1	17231812	17235333	Unchar_3386	2	6		Yes	22.5491	Unchar_3386	SL6,SL1		Phragmophora	OG_19540	No			Epidermis.2	0.823118
PG08912	chr1	17236489	17255490	Cfa47-2	4	44	CH	Yes	22.829	Cfa47-2			Metazoa	OG_6550	Yes	PTHR45912:SF3	cilia- and flagella-associated protein 47	g.9,Tbx2.10,Fmar.13,Neuron.26,Stem.32	0.903118
PG07805	chr1	17249512	17253100	Unchar_3869	4	9		Yes	3.38153	Unchar_3869			Chaetognatha	OG_15843	No			Gut.14	0.930231
PG07667	chr1	17255900	17263843	Cfa47-1	1	27	CH	Yes	34.2191	Cfa47-1			Metazoa	OG_6550	Yes	PTHR45912:SF3	cilia- and flagella-associated protein 47	g.9,Tbx2.10,Ciliated.21,Neuron.26	0.759813
PG08897	chr1	17264105	17266530	Unchar_4418	1	5	LRR_9	Yes	3.58066	Unchar_4418	SL6,SL1		Metazoa	OG_989	No	PTHR46759:SF1	leucine-rich repeat-containing protein 72	Tbx2.10,Fmar.13,Neuron.26	0.940321
PG08374	chr1	17275699	17285460	Galt9	2	12	Glycos_transf_2,Ricin_B_lectin	Yes	114.128	Galt9			Bilateria	OG_6259	No	PTHR11675:SF43	polypeptide n-acetylgalactosaminyltransferase 9-related	g.9,Ciliated.21,Stem.32	0.659577
PG07900	chr1	17293903	17308237	Lbx1	1	4	Homeobox	Yes	0.942168	Lbx1			Eumetazoa	OG_9899	No	PTHR24336	family not named	Epidermis.2,Epidermis.6,Papillae.15,Epidermis.20	0.825386
PG07490	chr1	17306829	17308284	Unchar_3720	1	4		Yes	0.199497	Unchar_3720					No			g.0,Ciliated.21,Stem.32	0.754315
PG07402	chr1	17308457	17311358	Unchar_3673	1	4	F5_F8_type_C	Yes	5.93678	Unchar_3673			Metazoa	OG_5978	No	PTHR45713	family not named	g.9,Stem.16,g.31,Stem.32	0.854792
PG08637	chr1	17311363	17312581	Unchar_4278	1	4		Yes	59.4005	Unchar_4278			Phragmophora	OG_17293	No			Ciliated.7,Ciliated.21	0.630946
PG07483	chr1	17313703	17317347	Cch1r	1	9	7tm_1	Yes	1.75589	Cch1r			Metazoa	OG_6172	No	PTHR45695:SF12		Fmar.13,Eye.29	0.91633
PG08539	chr1	17315473	17316136	Cmtd1-2	1	1	Methyltransf_3	Yes	19.9371	Cmtd1-2			Metazoa	OG_10054	No	PTHR10509:SF14	catechol o-methyltransferase domain-containing protein 1	Fmar.13,g.23,Eye.29	0.782415
PG08127	chr1	17321457	17328533	Rfox2	2	4	Fox-1_C,RRM_1	Yes	5.77156	Rfox2	SL6,SL1		Metazoa	OG_48	No	PTHR15597	ataxin 2-binding protein 1-related	Hemocytes.4	0.625919
PG08627	chr1	17327481	17332616	Unchar_4272	1	3		Yes	0.417398	Unchar_4272					No			Tbx2.10,Neuron.26	0.916769
PG08500	chr1	17351157	17358959	Fgfr	3	9	I-set,Ig_3,Pkinase_Tyr	Yes	3.99056	Fgfr	SL6,SL1		Metazoa	OG_5777	No	PTHR24416:SF359	subfamily not named	g.1	0.821636
PG07951	chr1	17359718	17363222	Scrn2	1	10	Peptidase_C69	Yes	6.92717	Scrn2	SL6,SL1		Bilateria	OG_2371	No	PTHR12994	secernin	Epidermis.2,Neuron.11,g.23,Neuron.26,Eye.29	0.742316
PG08443	chr1	17363783	17376025	Tdrd6	1	17	TUDOR	Yes	20.304	Tdrd6	SLs1		Metazoa	OG_8982	No	PTHR22948	tudor domain containing protein	Stem.16,Stem.32	0.630163
PG08960	chr1	17377427	17378285	14.33	1	2	2003-03-14	Yes	73.6008	14.33	SL6,SL1		Metazoa	OG_5741	No	PTHR18860:SF31	14-3-3-like protein gf14 mu		0.469387
PG08968	chr1	17383580	17385572	Tdr15	1	3	TUDOR	Yes	2.03952	Tdr15			Metazoa	OG_8982	No	PTHR22948	tudor domain containing protein
PG08341	chr1	17386409	17388585	Unchar_4127	1	5		Yes	0.205197	Unchar_4127			Metazoa	OG_8982	No	PTHR22948:SF4	tudor domain-containing protein 1
PG08105	chr1	17389965	17390819	143.3	1	3	2003-03-14	Yes	1.45579	143.3	SL6,SL1		Metazoa	OG_5741	No	PTHR18860:SF31	14-3-3-like protein gf14 mu	g.1,Papillae.25	0.589745
PG07118	chr1	17392416	17396159	Unchar_3526	1	9		Yes	42.126	Unchar_3526					No			g.0,Ciliated.21	0.734865
PG07854	chr1	17397505	17399078	Unchar_3892	1	2	CD20	Yes	6.9968	Unchar_3892	SL6,SL1		Eumetazoa	OG_4573	No	PTHR23320:SF95	subfamily not named	Epidermis.2,Gut.14,Chaete.18,g.23,Eye.29	0.817867
PG08195	chr1	17405609	17409918	Unchar_4047	1	3		Yes	1.45513	Unchar_4047					No	PTHR12332	family not named	Tbx2.10,Neuron.26,Stem.32	0.9533
PG09100	chr1	17424572	17427777	Unchar_4513	1	3		Yes	0.138114	Unchar_4513					No			Neuron.26	0.959877
PG06843	chr1	17429538	17433003	Unchar_3399	1	3		Yes	0	Unchar_3399					No			Stem.32	0.953849
PG08909	chr1	17433334	17435691	Unchar_4423	1	4		Yes	0	Unchar_4423					No
PG07576	chr1	17437287	17437497	Unchar_3757	1	1		Yes	0	Unchar_3757					No
PG08244	chr1	17482317	17551258	Unchar_4074	2	15		Yes	1.57044	Unchar_4074	SL6,SL1		Metazoa	OG_5735	Yes	PTHR16024	family not named	Neuron.11,Epidermis.17,Papillae.25,Neuron.26	0.88299
PG08326	chr1	17552384	17554951	Unchar_4117	1	7		Yes	0.722318	Unchar_4117					No	PTHR31802:SF3	32 kda heat shock protein	Neuron.11,Epidermis.17,Gut.22,Papillae.25,Neuron.26	0.893317
PG06962	chr1	17561352	17564052	Unchar_3454	1	4		Yes	0.617218	Unchar_3454					No			Epidermis.20,g.23,g.27	0.915125
PG07512	chr1	17564339	17565390	Unchar_3728	1	1		Yes	1.01476	Unchar_3728	SL6,SL1				No			Epidermis.17,g.23,Papillae.25,g.27	0.883087
PG07176	chr1	17573365	17592909	Un13b-1	6	28	C1_1,C2,DUF1041,Membr_traf_MHD	Yes	3.16992	Un13b-1			Metazoa	OG_5074	No	PTHR10480	protein unc-13 homolog	Neuron.11,Epidermis.17,Gut.22,g.23,Papillae.25,Neuron.26	0.789121
PG08835	chr1	17598259	17609100	Unchar_4382	5	11		Yes	11.7281	Unchar_4382	SL6,SL1		Chaetognatha	OG_19428	No			Epidermis.2,Epidermis.6,Epidermis.17	0.72337
PG08061	chr1	17610835	17618184	Unchar_3984	1	11	Globin	Yes	34.4411	Unchar_3984			Metazoa	OG_7090	No	PTHR46458:SF1	neuroglobin	Ciliated.21,g.23	0.826705
PG07869	chr1	17618492	17638583	Unchar_3900	1	32	Collagen,VWA	Yes	115.526	Unchar_3900	SL6,SL1		Chaetognatha	OG_9524	Yes	PTHR22588	uncharacterized	Papillae.15,g.23,Papillae.25	0.859898
PG07041	chr1	17639349	17655093	Md13l	2	21	Med13_C,Med13_N	Yes	4.68322	Md13l			Metazoa	OG_8335	No	PTHR48249		Stem.16,Neuron.26	0.591336
PG23948	chr1	17661483	17674894	Dom-3	1	27	EP400_N,HSA,Helicase_C,SNF2_N	No	6.83463	Dom-3	SL6,SL1,SLs1		Chaetognatha	OG_15943	No	PTHR45685:SF1	helicase srcap	Stem.16,g.23	0.635843
PG23947	chr1	17680133	17697000	Argi1	2	8	Arginase	No	6.83463	Argi1	SL6,SL1,SLs1				No	PTHR43782	family not named	Epidermis.8,Neuron.11,g.24	0.696407
PG09017	chr1	17704221	17705846	Unchar_4466	1	2	RVT_1	No	1.35755	Unchar_4466			Metazoa	OG_90	No	PTHR21301:SF4	subfamily not named
PG08345	chr1	17706228	17715235	Fas-5	1	8	ADH_zinc_N,Acyl_transf_1,KAsynt_C_assoc,KR,Ketoacyl-synt_C,Methyltransf_12,PP-binding,PS-DH,Thioesterase,ketoacyl-synt	Yes	17.1647	Fas-5	SL1,SLs1		Eumetazoa	OG_6508	Yes	PTHR43775:SF7	fatty acid synthase	Stem.16,Epidermis.17,Papillae.25,Neuron.26,Eye.29	0.680653
PG07976	chr1	17715885	17728755	Fas-4	1	15	ADH_zinc_N,Acyl_transf_1,KAsynt_C_assoc,KR,Ketoacyl-synt_C,Methyltransf_12,PP-binding,PS-DH,Thioesterase,ketoacyl-synt	Yes	24.3935	Fas-4			Eumetazoa	OG_6508	Yes	PTHR43775:SF7	fatty acid synthase	Stem.16,Stem.32	0.582436
PG23580	chr1	17730901	17742063	Aacs	1	13	ACAS_N,AMP-binding	No	7.05221	Aacs	SL6,SL1				No	PTHR42921	family not named	g.24,Eye.29	0.76058
PG23582	chr1	17742786	17759905	Acly	1	19	ATP-grasp_2,Citrate_bind,Citrate_synt,CoA_binding,Ligase_CoA	No	7.05221	Acly	SL6,SL1				No	PTHR23118:SF16	atp-citrate synthase	Stem.16,g.24,Neuron.26,Stem.32	0.752665
PG07618	chr1	17763018	17769071	Acsl1-2	1	11	AMP-binding,AMP-binding_C	Yes	98.8234	Acsl1-2	SL6,SL1,SLs1		Metazoa	OG_4681	Yes	PTHR43272:SF85		Stem.16,g.24,Stem.32	0.427461
PG08267	chr1	17775417	17775892	Unchar_4087	1	2		Yes	41.9574	Unchar_4087			Chaetognatha	OG_16027	No			Stem.16	0.581505
PG08305	chr1	17778009	17783512	Rmd5a	1	11	CLTH,zf-RING_UBOX	Yes	45.3293	Rmd5a	SLs1		Metazoa	OG_15171	No	PTHR12170:SF6	protein rmd5 homolog b		0.437809
PG07237	chr1	17801339	17835631	Tlx3	2	9	Homeobox	Yes	0.87112	Tlx3	SL6,SL1		Eumetazoa	OG_1050	No	PTHR45921	family not named	Epidermis.8,Tbx2.10,Epidermis.20,Neuron.26,g.28	0.882355
PG07875	chr1	17844060	17845062	Unchar_3904	1	2		Yes	0.483811	Unchar_3904			Phragmophora	OG_17294	No			Tbx2.10,Neuron.11,Chaete.18,g.23,Papillae.25,Neuron.26,g.27	0.895181
PG08543	chr1	17850249	17853517	Unchar_4224	2	4	CD225	Yes	6.3668	Unchar_4224	SL6,SL1		Metazoa	OG_3406	No	PTHR14948	ng5	Epidermis.2,Epidermis.6,Tbx2.10,Chaete.18,g.23,Papillae.25,Neuron.26,Gut.30	0.642762
PG08580	chr1	17855337	17859283	Unchar_4247	2	4	CD225	Yes	21.1274	Unchar_4247	SL6,SL1		Metazoa	OG_3406	No	PTHR14948:SF25	proline-rich transmembrane protein 1	Epidermis.2,Epidermis.6,Tbx2.10,Epidermis.17,Neuron.26	0.792555
PG07649	chr1	17860855	17864905	Unchar_3790	4	6	CD225	Yes	15.1837	Unchar_3790	SL6,SL1		Metazoa	OG_3406	No	PTHR14948	ng5	Epidermis.2,Epidermis.6,Tbx2.10,g.23,Papillae.25,Neuron.26,Eye.29	0.622192
PG08035	chr1	17867640	17901143	Nkx25	2	7	Homeobox	Yes	0.735989	Nkx25			Metazoa	OG_8079	No	PTHR24340:SF32	homeobox protein nkx-2.3	g.23,Papillae.25,Eye.29,Gut.30	0.887389
PG07653	chr1	17890960	17892444	Unchar_3793	1	3		Yes	0.0660911	Unchar_3793					No
PG08285	chr1	17897480	17900544	Unchar_4093	1	5		Yes	0.0325464	Unchar_4093					No				0.943401
PG08694	chr1	17904242	17905858	Unchar_4311	1	4		Yes	0.363948	Unchar_4311					No
PG06991	chr1	17908837	17909754	Unchar_3465	1	2		Yes	7.64247	Unchar_3465					No			g.0,Ciliated.21	0.713329
PG07936	chr1	17910171	17914987	Gabr2	2	9	7tm_3,ANF_receptor	Yes	0.670108	Gabr2	SL6,SL1		Metazoa	OG_5986	No	PTHR10519	gaba-b receptor	Fmar.13,Muscle.19,Eye.29,Gut.30	0.840971
PG07437	chr1	17921285	17932472	Pa24a	2	21	C2,PLA2_B	Yes	2.13503	Pa24a	SL6,SL1		Metazoa	OG_8694	No	PTHR10728:SF13	cytosolic phospholipase a2	Epidermis.2,Epidermis.6,Epidermis.17,Papillae.25,Neuron.26,Eye.29	0.810717
PG08957	chr1	17933496	17971549	Hdc	2	16	HECA,Headcase	Yes	19.3299	Hdc	SL6,SL1,SLs1		Metazoa	OG_17546	No	PTHR13425:SF3	headcase protein homolog	Stem.16	0.485579
PG07299	chr1	17952354	17980492	Spg21	5	10	Abhydrolase_1	Yes	19.4439	Spg21	SL6,SL1		Metazoa	OG_1178	No	PTHR15913	acid cluster protein 33		0.341942
PG07806	chr1	17983685	18005848	Cfa61-2	2	44	DUF4821,Pyr_redox_2	Yes	34.0699	Cfa61-2	SLs1		Metazoa	OG_10206	No	PTHR21178	family not named	g.9,Ciliated.21,Stem.32	0.696504
PG08466	chr1	18006941	18015543	Tacc1-2	1	10	TACC	Yes	38.4531	Tacc1-2	SL6,SL1,SLs1		Metazoa	OG_6438	No	PTHR13924	transforming acidic coiled-coil containing protein 1/2	Stem.16,Stem.32	0.685534
PG07923	chr1	18016246	18021556	Unchar_3923	1	11		Yes	100.843	Unchar_3923			Phragmophora	OG_17295	No			Ciliated.7,Ciliated.21	0.698576
PG08037	chr1	18026626	18081815	Akap9	4	58	PACT_coil_coil	Yes	58.2128	Akap9	SL6,SL1		Metazoa	OG_6960	No	PTHR44981	family not named	Stem.16,g.23,Neuron.26,Stem.32	0.570859
PG08955	chr1	18076638	18078617	Unchar_4441	1	5		Yes	78.3818	Unchar_4441			Chaetognatha	OG_22092	No			Gut.3,Gut.14,Gut.22	0.862156
PG07286	chr1	18085406	18086230	Unchar_3610	1	5		Yes	245.406	Unchar_3610			Phragmophora	OG_22309	No			Ciliated.7	0.641721
PG07006	chr1	18086726	18088370	Cd045	1	5	DUF4562	Yes	49.6321	Cd045			Metazoa	OG_1606	No	PTHR34833	family not named	Ciliated.7,Ciliated.21	0.688084
PG08344	chr1	18090440	18102590	Unchar_4129	1	13	DUF3534,PDZ	Yes	44.3326	Unchar_4129	SL6,SL1		Metazoa	OG_6960	No	PTHR23159	centrosomal protein 2	Epidermis.2,Papillae.15,Stem.16,g.23,Papillae.25,Stem.32	0.738997
PG08097	chr1	18103684	18116150	Unchar_4002	2	29		Yes	227.934	Unchar_4002			Phragmophora	OG_22310	No	PTHR34491	family not named	Ciliated.7,Ciliated.21	0.605921
PG08744	chr1	18116371	18130722	Unchar_4337	4	34		Yes	96.644	Unchar_4337			Phragmophora	OG_22310	No	PTHR34491	family not named	Ciliated.7,Ciliated.21	0.618391
PG07204	chr1	18129170	18132613	Unchar_3569	1	8	DUF938	Yes	0.465744	Unchar_3569			Metazoa	OG_8739	No	PTHR45729:SF6	rabphilin, isoform a		0.8349
PG07431	chr1	18136886	18141533	Rab3d-2	1	4	Ras	Yes	6.97426	Rab3d-2			Chaetognatha	OG_13410	No	PTHR47977:SF12			0.710926
PG08801	chr1	18145943	18148139	Rph3l	1	3	FYVE_2	Yes	0.256497	Rph3l			Metazoa	OG_8739	No	PTHR45729:SF4	rab effector noc2		0.937138
PG06861	chr1	18161021	18166004	Unchar_3407	1	7	STELLO	Yes	1.73586	Unchar_3407			Metazoa	OG_8034	No	PTHR31362	family not named	Epidermis.17	0.954237
PG07555	chr1	18210601	18275825	Adcy8	4	33	AC_N,DUF1053,Guanylate_cyc	Yes	0.898538	Adcy8			Eumetazoa	OG_4977	No	PTHR45627:SF1	adenylate cyclase type 8	Neuron.11,g.23,Papillae.25,Neuron.26,Eye.29	0.853268
PG07889	chr1	18276325	18278247	Unchar_3908	1	3	-	Yes	5.96862	Unchar_3908			Protostomia	OG_2029	No	PTHR33562:SF19		Epidermis.2,Epidermis.6,Papillae.15,Epidermis.17,g.23,Papillae.25,Neuron.26	0.695499
PG08536	chr1	18280302	18282856	S22af-2	1	7	MFS_1,Sugar_tr	Yes	0.751594	S22af-2	SL6,SL1		Metazoa	OG_164	No	PTHR24064:SF411	organic cation transporter 1	Eye.29	0.936106
PG08970	chr1	18288615	18290249	Mcfd2-1	1	4	EF-hand_7	Yes	3.29564	Mcfd2-1			Metazoa	OG_10864	No	PTHR23104:SF1	subfamily not named	Gut.3,Gut.22,g.28	0.915292
PG07236	chr1	18303974	18311535	Unchar_3586	1	3		Yes	7.36403	Unchar_3586			Chaetognatha	OG_13411	No			Gut.3,Epidermis.8,Epidermis.20	0.906815
PG08505	chr1	18442331	18464883	Kalm-2	1	16	WAP,fn3	Yes	0.488347	Kalm-2			Metazoa	OG_7431	Yes	PTHR14131	kallmann syndrome 1 protein	Neuron.11,g.23,Neuron.26	0.899059
PG07588	chr1	18455984	18461451	Ttc29-2	3	15	TPR_12,TPR_16,TPR_6,TPR_7,TPR_8	Yes	19.2532	Ttc29-2			Metazoa	OG_9312	Yes	PTHR46630:SF1	tetratricopeptide repeat protein 29	g.9,Stem.32	0.750826
PG08528	chr1	18476180	18505865	Paqr9	1	10	HlyIII	Yes	3.99428	Paqr9	SL6,SL1		Metazoa	OG_5920	No	PTHR20855:SF61	subfamily not named	Hemocytes.4,Neuron.11,Neuron.26	0.854313
PG07417	chr1	18582606	18588577	Unchar_3681	1	3		Yes	0.0544084	Unchar_3681					No			g.23	0.940935
PG06965	chr1	18617887	18654243	Kalm-1	1	14	WAP,fn3	Yes	0.236613	Kalm-1			Metazoa	OG_7431	Yes	PTHR14131	kallmann syndrome 1 protein	Neuron.11,g.23,Neuron.26	0.93637
PG08804	chr1	18656579	18662744	Unchar_4368	1	10		Yes	4.41791	Unchar_4368	SL1		Chaetognatha	OG_16967	No			Epidermis.2,Epidermis.17,Neuron.26	0.763109
PG07748	chr1	18663875	18675539	Unchar_3841	1	3		Yes	3.69436	Unchar_3841					No			Tbx2.10,Epidermis.17,Neuron.26	0.863868
PG07206	chr1	18689585	18695094	Cartf	4	14	ALS2CR8	Yes	34.7997	Cartf			Metazoa	OG_5362	No	PTHR14694:SF1	calcium-responsive transcription factor	g.1	0.616221
PG09032	chr1	18704938	18733168	Fgf8	1	6	FGF	Yes	1.29646	Fgf8	SL6,SL1		Eumetazoa	OG_9539	No	PTHR11486	heparin-binding growth factor family member/fgf	Neuron.11,g.23,Neuron.26	0.325337
PG08498	chr1	18738402	18761621	Inx11-8	1	14	Innexin	Yes	0.99846	Inx11-8			Bilateria	OG_4733	No	PTHR11893:SF36	innexin-5	Tbx2.10,Neuron.11,g.23,Neuron.26	0.881239
PG07643	chr1	18769961	18775425	Lox5-1	1	13	C2,Lipoxygenase	Yes	6.0335	Lox5-1	SL6,SL1		Metazoa	OG_5700	Yes	PTHR11771:SF180		Epidermis.8,Eye.29	0.940751
PG07010	chr1	18783591	18789209	Unchar_3476	4	6		Yes	7.43982	Unchar_3476			Eumetazoa	OG_2420	Yes	PTHR22911:SF127			0.925184
PG09012	chr1	18790035	18792175	Cp24a	2	9	p450	Yes	7.28617	Cp24a			Metazoa	OG_8584	Yes	PTHR24291:SF48	subfamily not named	g.31	0.921992
PG07321	chr1	18854271	18863931	Unchar_3627	1	2		Yes	0.195574	Unchar_3627					No	PTHR31802	family not named	Neuron.11,g.23,Neuron.26	0.934281
PG07073	chr1	18908536	18913213	Unchar_3505	2	9		Yes	6.33444	Unchar_3505					No			g.1	0.709215
PG08302	chr1	18913316	18918211	Msi2h-3	2	6	RRM_1	Yes	35.3249	Msi2h-3			Metazoa	OG_11834	No	PTHR48027:SF12			0.875272
PG08005	chr1	18993515	18996998	Unchar_3956	1	4		Yes	0.782187	Unchar_3956	SL6,SL1				No	PTHR24033:SF151	subfamily not named	Eye.29	0.967532
PG08681	chr1	19007554	19008479	Unchar_4306	1	3		Yes	0.153898	Unchar_4306					No			g.31	0.953343
PG07272	chr1	19010911	19039005	Unchar_3602	2	5	CUB,EGF,EGF_3,EGF_CA,hEGF	Yes	0.0318723	Unchar_3602			Metazoa	OG_6882	No	PTHR46780:SF9		Neuron.11,Neuron.26	0.915595
PG07919	chr1	19068636	19086907	Dyi3-1	1	8	-	Yes	41.1636	Dyi3-1			Metazoa	OG_20251	No	PTHR12442:SF7	dynein intermediate chain 2, axonemal	Stem.16,Ciliated.21,Stem.32	0.759236
PG08299	chr1	19088352	19092247	Dyi3-2	1	5	-	Yes	34.8356	Dyi3-2			Metazoa	OG_20251	No	PTHR12442:SF7	dynein intermediate chain 2, axonemal	Ciliated.21,Stem.32	0.819315
PG08963	chr1	19092484	19094052	Unchar_4444	1	3		Yes	49.2437	Unchar_4444					No	PTHR47052	family not named	g.0,Ciliated.21,Stem.32	0.705176
PG08992	chr1	19114981	19125571	Unchar_4454	1	9		Yes	0.580492	Unchar_4454					No			Neuron.11,g.23	0.943466
PG08412	chr1	19129858	19141048	Coca1-3	3	22	Alpha_kinase,VWA_2	Yes	7.11032	Coca1-3		operon859	Metazoa	OG_6173	No	PTHR14002:SF20	cub and zona pellucida-like domain-containing protein 1	Tbx2.10,Neuron.26	0.905367
PG07078	chr1	19141272	19145236	Vime	1	9	Filament,LTD	Yes	2.17656	Vime	SL6,SL1	operon859	Metazoa	OG_5285	No	PTHR45652:SF17	subfamily not named	Stem.16,Stem.32	0.718371
PG07128	chr1	19145863	19169579	Unchar_3532	3	11	EF-hand_1,EF-hand_8	Yes	15.5568	Unchar_3532	SL6,SL1	operon860	Chaetognatha	OG_11904	No	PTHR23050:SF245	calmodulin, striated muscle	Hemocytes.4,g.23,Neuron.26,g.27,Gut.30	0.644754
PG08751	chr1	19169690	19172496	Dnjb4-1	1	5	DnaJ,DnaJ_C	Yes	9.71937	Dnjb4-1		operon860	Metazoa	OG_6313	Yes	PTHR24078:SF525	dnaj homolog subfamily b member 5	Tbx2.10,Muscle.19,Epidermis.20,Neuron.26,Eye.29	0.657303
PG08230	chr1	19173140	19198994	Chm2b	2	6	Snf7	Yes	10.4343	Chm2b	SL6,SL1		Metazoa	OG_15198	No	PTHR10476:SF40		Epidermis.8,Epidermis.20,g.23	0.477622
PG07478	chr1	19177191	19197949	Kpci-2	2	13	C1_1,PB1,Pkinase,Pkinase_C	Yes	37.1454	Kpci-2	SL6,SL1	operon861	Metazoa	OG_1153	No	PTHR24356:SF303	atypical protein kinase c	g.23,Neuron.26	0.524881
PG06909	chr1	19198016	19210132	Jak2	1	28	Pkinase_Tyr	Yes	14.8706	Jak2		operon861	Metazoa	OG_3392	No	PTHR45807:SF7	tyrosine-protein kinase hopscotch	Stem.16	0.622275
PG08930	chr1	19211030	19213481	Bmcp	1	7	Mito_carr	Yes	45.0722	Bmcp	SL6,SL1		Metazoa	OG_6871	No	PTHR45618	family not named	g.1	0.594935
PG08828	chr1	19214198	19223861	Kif4	1	29	Kinesin	Yes	36.1298	Kif4	SL6,SL1		Eumetazoa	OG_10410	No	PTHR47969:SF15		Stem.32	0.5029
PG07223	chr1	19224357	19233270	Nup98-1	1	25	Nucleoporin2,Nucleoporin_FG,Nup96	Yes	41.836	Nup98-1	SLs1		Metazoa	OG_3743	No	PTHR23198:SF6	nuclear pore complex protein nup98-nup96	Stem.16,Stem.32	0.523409
PG08765	chr1	19233441	19235134	Unchar_4349	2	8		Yes	404.969	Unchar_4349			Phragmophora	OG_17296	No			Ciliated.7,Ciliated.21	0.495439
PG08254	chr1	19235144	19238118	Nup98-2	1	9	Nucleoporin2,Nucleoporin_FG,Nup96	Yes	27.9427	Nup98-2	SL6,SL1		Metazoa	OG_3743	No	PTHR23198:SF6	nuclear pore complex protein nup98-nup96		0.736238
PG07456	chr1	19241716	19253009	Unchar_3705	2	6		Yes	1.54868	Unchar_3705	SL6,SL1		Chaetognatha	OG_16365	No			Neuron.11	0.913463
PG07024	chr1	19264932	19292457	Sos1-1	1	30	Histone,PH,RasGEF,RasGEF_N,RhoGEF	Yes	0.794811	Sos1-1			Metazoa	OG_15179	Yes	PTHR23113:SF150	son of sevenless homolog 2	Neuron.11,g.28	0.895542
PG08423	chr1	19294418	19296291	Pacrg-2	1	5	ParcG	Yes	90.7494	Pacrg-2			Metazoa	OG_1577	No	PTHR21207:SF2	parkin coregulated gene protein	Ciliated.7,Ciliated.21	0.667247
PG07974	chr1	19319966	19340158	Vang1-1	1	9	Strabismus	Yes	1.85847	Vang1-1	SL6,SL1		Metazoa	OG_19739	Yes	PTHR20886	family not named	Epidermis.2,Epidermis.6,Epidermis.8,Fmar.13,Epidermis.20,Gut.30	0.761817
PG07824	chr1	19340030	19341190	Es16	1	3	E1_DerP2_DerF2	Yes	78.8544	Es16			Metazoa	OG_6079	No	PTHR11306:SF30	epididymal secretory protein e1	Gut.3,Gut.14,Gut.22,g.28,Eye.29	0.733509
PG08474	chr1	19341431	19342938	Vang1-2	1	6	Strabismus	Yes	3.00289	Vang1-2			Metazoa	OG_19739	Yes	PTHR20886	family not named	Epidermis.2,Epidermis.8,Chaete.18,Epidermis.20,Neuron.26	0.682213
PG08846	chr1	19343397	19351735	Can9-2	3	17	DUF5110,Gal_mutarotas_2,Glyco_hydro_31	Yes	2.72227	Can9-2	SL6,SL1		Metazoa	OG_1945	Yes	PTHR10183:SF374	calpain-8	Epidermis.2,Epidermis.6,Papillae.15	0.77785
PG08979	chr1	19347739	19349491	Tm246-2	2	3	-	Yes	4.09047	Tm246-2	SL6,SL1		Metazoa	OG_7109	No	PTHR31410:SF1	transmembrane protein 246	g.23,Eye.29	0.78896
PG07942	chr1	19352903	19354424	Unchar_3931	2	5		Yes	174.298	Unchar_3931					No			Ciliated.7,Ciliated.21	0.613484
PG09122	chr1	19354540	19355980	Unchar_4523	1	5		Yes	158.695	Unchar_4523					No			Ciliated.7,Ciliated.21	0.619861
PG06818	chr1	19357398	19360563	Tba1d-4	1	12	ABC_membrane,ABC_tran	No	446.79	Tba1d-4	SL6,SL1		Metazoa	OG_527	No	PTHR11588:SF410		Ciliated.21	0.518975
PG07549	chr1	19361858	19364622	Thoc4-2	1	5	FYTT,FoP_duplication,RRM_1	Yes	90.1932	Thoc4-2	SL6,SL1		Metazoa	OG_1579	Yes	PTHR19965:SF82		Stem.16	0.542956
PG08265	chr1	19365610	19367881	Sas6	1	2	SAS-6_N	Yes	26.4615	Sas6	SL6,SL1,SLs1		Metazoa	OG_19053	No	PTHR44281	family not named	Stem.16,Stem.32	0.562552
PG08478	chr1	19368316	19397267	Ubap2	2	17	DUF3697,UBA_4	Yes	46.3771	Ubap2	SL6,SL1		Metazoa	OG_4979	No	PTHR16308	ubiquitin associated protein 2-like/lingerer		0.233022
PG08967	chr1	19398041	19403917	Leng9	1	5	-	Yes	4.37703	Leng9	SL6,SL1		Metazoa	OG_9660	No	PTHR46729:SF1	leukocyte receptor cluster member 9	Hemocytes.4,Epidermis.8,Chaete.18,Papillae.25	0.530182
PG08306	chr1	19406073	19416408	Clk2-2	1	16	Pkinase	Yes	9.86726	Clk2-2	SL6,SL1		Metazoa	OG_6082	No	PTHR45646:SF6	dual specificity protein kinase clk2	Epidermis.8,Muscle.12,Muscle.19,Epidermis.20,g.28	0.783001
PG09043	chr1	19418818	19439253	V1ar	1	11	7tm_1	Yes	0.395092	V1ar	SL6,SL1		Eumetazoa	OG_7705	No	PTHR24241:SF172		Epidermis.2,Neuron.26	0.795681
PG06999	chr1	19440167	19443426	Unchar_3469	1	5		Yes	6.22271	Unchar_3469	SL6,SL1		Chaetognatha	OG_19062	No	PTHR22198:SF1	subfamily not named	Epidermis.2,Chaete.18,g.23,Gut.30	0.720187
PG07665	chr1	19453800	19455809	Nud22	2	5	PTS_2-RNA	Yes	0.783327	Nud22	SL6,SL1		Metazoa	OG_869	No	PTHR31835	family not named	Papillae.25,Neuron.26	0.834539
PG07492	chr1	19461341	19465530	Unchar_3722	1	6		Yes	0.356932	Unchar_3722			Chaetognatha	OG_8364	Yes			g.23	0.946193
PG08162	chr1	19466393	19470930	Mtg8	2	8	NHR2,TAFH,zf-MYND	Yes	1.20026	Mtg8			Metazoa	OG_6269	Yes	PTHR10379:SF14	nervy, isoform d	g.23,Neuron.26,Eye.29,Gut.30	0.933143
PG07389	chr1	19471378	19473556	Unchar_3665	1	3		Yes	0.5606	Unchar_3665	SL6,SL1	operon863			No			Neuron.11,g.23,Neuron.26	0.911381
PG06821	chr1	19473617	19476733	Scd5-2	3	8	FA_desaturase	Yes	17.4372	Scd5-2		operon863	Metazoa	OG_9781	Yes	PTHR11351:SF31	desaturase 1, isoform a-related	Ciliated.21,Stem.32	0.766134
PG24055	chr1	19477936	19480440	Unchar_10468	1	6	DUF4419	No	8.49426	Unchar_10468	SL6,SL1				No	PTHR31252:SF5	subfamily not named	Epidermis.8,Epidermis.20	0.862516
PG24053	chr1	19481396	19482075	Unchar_10467	1	1		No	8.49426	Unchar_10467	SL6,SL1				No			Epidermis.8,Epidermis.20	0.904763
PG24054	chr1	19486225	19491038	Unchar_10466	1	8		No	8.49426	Unchar_10466	SL6,SL1				No			Epidermis.2,Epidermis.6,Epidermis.8,Fmar.13,Chaete.18,Epidermis.20,g.23	0.712328
PG06886	chr1	19492709	19494055	Unchar_3416	1	4	WAP	Yes	0.59456	Unchar_3416			Chaetognatha	OG_12152	No
PG08359	chr1	19495761	19509835	Unchar_4137	9	9	MFS_1	Yes	4.75405	Unchar_4137	SL6,SL1		Metazoa	OG_10633	Yes	PTHR23510	family not named	Epidermis.2	0.65476
PG08161	chr1	19510303	19516095	Sia7e-3	2	9	Glyco_transf_29	Yes	22.6499	Sia7e-3	SL6,SL1		Metazoa	OG_7038	Yes	PTHR45906	family not named	g.1	0.555238
PG07396	chr1	19519867	19520951	Sia7e-2	1	3	Glyco_transf_29	Yes	8.18191	Sia7e-2			Metazoa	OG_7038	Yes	PTHR45906	family not named		0.913653
PG07738	chr1	19523295	19532454	Unchar_3838	1	11		Yes	12.9871	Unchar_3838			Chaetognatha	OG_16901	No	PTHR46957:SF3		g.1	0.581405
PG08008	chr1	19534497	19537804	Pakm	1	14	PBD,Pkinase	Yes	22.9288	Pakm	SL6,SL1		Metazoa	OG_1524	No	PTHR48015:SF27		Epidermis.2,g.23	0.554746
PG08677	chr1	19538991	19541678	Sumo	1	3	Rad60-SLD	Yes	301.751	Sumo	SL6,SL1		Metazoa	OG_8164	No	PTHR10562:SF103		Stem.16,Stem.32	0.585669
PG07395	chr1	19542050	19542783	Sumo1	2	3	Rad60-SLD	Yes	27.7352	Sumo1	SL6,SL1		Metazoa	OG_8164	No	PTHR10562:SF103		Stem.16	0.480577
PG07504	chr1	19543619	19548012	If4a2-1	1	8	DEAD,Helicase_C	Yes	417.883	If4a2-1	SL6,SL1		Metazoa	OG_9360	Yes	PTHR24031:SF221	eukaryotic initiation factor 4a-i	Epidermis.2,Epidermis.20,Papillae.25	0.286433
PG07990	chr1	19551064	19551706	Unchar_3949	1	3		Yes	26.7649	Unchar_3949	SL6,SL1	operon864	Chaetognatha	OG_16136	No				0.937581
PG08800	chr1	19551812	19566914	Unchar_4367	1	22	-	Yes	31.6484	Unchar_4367		operon864	Metazoa	OG_8394	No	PTHR45762	family not named	Stem.16,Stem.32	0.659889
PG08523	chr1	19572067	19574794	Ctl1-1	1	2	Choline_transpo	Yes	3.70481	Ctl1-1	SL6,SL1		Bilateria	OG_5184	Yes	PTHR12385	ctl transporter	Hemocytes.4	0.768535
PG09026	chr1	19576506	19578246	Unchar_4474	1	3		Yes	1.06688	Unchar_4474			Chaetognatha	OG_12345	No			Gut.3,Gut.22,Stem.32	0.912884
PG07262	chr1	19671072	19721834	Nr1aa	2	18	EGF,Laminin_G_2,Syndecan	Yes	1.52686	Nr1aa			Metazoa	OG_8028	No	PTHR15036	family not named	Neuron.11,Fmar.13,Neuron.26	0.901408
PG07696	chr1	19722136	19760663	Nrx3a	2	40	EGF,Laminin_G_2	Yes	2.74448	Nrx3a	SL6,SL1		Metazoa	OG_8028	Yes	PTHR15036	family not named	Tbx2.10,Neuron.11,Fmar.13,Muscle.19,Epidermis.20,g.23,Neuron.26	0.808582
PG08892	chr1	19752778	19753929	Unchar_4416	1	3		Yes	1.04868	Unchar_4416			Chaetognatha	OG_16868	No			Tbx2.10,Neuron.26	0.948438
PG07840	chr1	19761864	19772027	White-4	2	13	MMR_HSR1	Yes	57.7352	White-4			Metazoa	OG_6195	No	PTHR48041		Ciliated.21	0.711248
PG07595	chr1	19763248	19764886	Dhe3-2	1	1	ELFV_dehydrog,ELFV_dehydrog_N	Yes	68.5438	Dhe3-2	SL6,SL1		Metazoa	OG_1070	No	PTHR11606:SF33		Epidermis.2,Chaete.18,Epidermis.20	0.58715
PG07734	chr1	19771623	19777049	Spag6-3	1	17	Arm,HEAT	Yes	51.5302	Spag6-3			Metazoa	OG_3068	No	PTHR23314	sperm-associated antigen 6 armadillo repeat-containing	g.0,Ciliated.21	0.760908
PG07268	chr1	19777087	19778765	Unchar_3600	1	2		No	0	Unchar_3600					No
PG07256	chr1	19781171	19782430	Unchar_3597	1	4		Yes	26.7132	Unchar_3597			Phragmophora	OG_22311	No			g.9,Stem.32	0.747212
PG07848	chr1	19785029	19786106	Spag6-4	1	4	Arm,HEAT	Yes	0.835105	Spag6-4			Metazoa	OG_3068	No	PTHR23314	sperm-associated antigen 6 armadillo repeat-containing
PG07245	chr1	19790062	19797698	Unchar_3591	2	2		Yes	0.118383	Unchar_3591			Phragmophora	OG_22311	No			Ciliated.21	0.727094
PG08511	chr1	19791881	19793820	Spag6-5	1	5	Arm,HEAT	Yes	3.23827	Spag6-5	SL6,SL1		Metazoa	OG_3068	No	PTHR23314:SF2
PG06992	chr1	19800211	19803127	Spag6-2	2	8	Arm,HEAT	Yes	22.9193	Spag6-2	SL6,SL1		Metazoa	OG_3068	No	PTHR23314	sperm-associated antigen 6 armadillo repeat-containing	Ciliated.21	0.712662
PG07016	chr1	19808896	19815679	Unchar_3480	1	4		Yes	7.86127	Unchar_3480	SL6,SL1		Gnathifera	OG_9488	Yes			Stem.32	0.716117
PG07663	chr1	19815829	19818915	Unchar_3797	3	3		Yes	98.1658	Unchar_3797	SL6,SL1				No	PTHR10352	eukaryotic translation initiation factor 3 subunit g	g.1,g.5	0.650591
PG08986	chr1	19818851	19843572	Unchar_4450	3	22		Yes	12.3274	Unchar_4450			Gnathifera	OG_9488	Yes	PTHR14381	dactylin	Epidermis.8,Muscle.12,Fmar.13,Muscle.19,Epidermis.20	0.886377
PG07312	chr1	19877200	19921600	Pde1c	3	10	PDEase_I,PDEase_I_N	Yes	3.65664	Pde1c	SL6,SL1	operon865	Metazoa	OG_19075	No	PTHR11347:SF32	calcium/calmodulin-dependent 3',5'-cyclic nucleotide phosphodiesterase 1c	Epidermis.8,Neuron.11,Epidermis.20,g.23,Papillae.25,Neuron.26,g.28	0.777779
PG08721	chr1	19921712	19926300	Tenr-3	3	8	Collagen,Fibrinogen_C	Yes	0.814754	Tenr-3		operon865	Metazoa	OG_4567	No	PTHR19143	fibrinogen/tenascin/angiopoeitin	Tbx2.10,Neuron.26	0.827193
PG07028	chr1	19927714	19933400	Strap	1	12	WD40	Yes	110.276	Strap	SL6,SL1		Metazoa	OG_2841	No	PTHR19877:SF13		Stem.16	0.508457
PG23606	chr1	19934321	19936513	Dus1l	2	8	DUF702,Dus	No	14.7523	Dus1l	SL6,SL1,SLs1	operon866	Phragmophora	OG_17105	No	PTHR11082:SF5	trna-dihydrouridine(16/17) synthase [nad(p)(+)]-like	g.1	0.484299
PG23607	chr1	19936515	19939198	Ccd61	1	7	-	No	14.7523	Ccd61	SL6,SL1,SLs1	operon866	Chaetognatha	OG_16173	No	PTHR22691:SF1	coiled-coil domain-containing protein 61	Stem.16,Neuron.26,Stem.32	0.686495
PG07049	chr1	19939421	19948509	Xpo4	1	27	CRM1_C	Yes	32.4788	Xpo4	SL6,SL1,SLs1	operon866	Metazoa	OG_4045	No	PTHR12596:SF1	exportin-4	g.1	0.533154
PG07675	chr1	19948555	19949544	B9d1	1	5	B9-C2	Yes	63.3546	B9d1	SL6,SL1	operon866	Metazoa	OG_18119	No	PTHR12968	endothelial protein b9-related	g.1	0.523555
PG08284	chr1	19950074	19951827	Zc3he	1	5	zf-CCCH_2	Yes	20.0265	Zc3he	SL6,SL1		Metazoa	OG_9761	Yes	PTHR14738	family not named		0.802916
PG09014	chr1	19952406	19960154	Sc23a-1	1	20	Gelsolin,Sec23_BS,Sec23_helical,Sec23_trunk,zf-Sec23_Sec24	Yes	55.8763	Sc23a-1	SL6,SL1	operon867	Metazoa	OG_6609	Yes	PTHR11141:SF10	protein transport protein sec23b	Stem.16,Stem.32	0.525554
PG07276	chr1	19960390	19961097	Tpc2l	1	4	Sedlin_N	Yes	60.6444	Tpc2l	SL6,SL1	operon867	Metazoa	OG_20156	No	PTHR12403:SF23		Hemocytes.4	0.507196
PG07928	chr1	19961531	19962573	Unchar_3926	1	5		Yes	311.751	Unchar_3926	SL6,SL1		Metazoa	OG_7720	Yes	PTHR11604:SF0	profilin	Hemocytes.4,Muscle.19,g.24	0.500759
PG08477	chr1	19964199	19968241	Unchar_4197	1	8		Yes	10.7347	Unchar_4197	SL6,SL1		Protostomia	OG_9659	No	PTHR24392	family not named	g.1	0.627814
PG08529	chr1	19969023	19970077	Rl11	1	6	Ribosomal_L5,Ribosomal_L5_C	Yes	359.436	Rl11	SL6,SL1,SLs1		Metazoa	OG_20319	No	PTHR11994:SF39			0.192336
PG08268	chr1	19970414	19972798	F185a	1	5	DUF4097	Yes	24.4767	F185a	SL6,SL1,SLs1		Eumetazoa	OG_4911	No	PTHR34094:SF1	protein fam185a	Stem.16,Stem.32	0.68089
PG07628	chr1	19973609	19974795	Elav4-4	1	4	RRM_1	Yes	77.6585	Elav4-4	SL6,SL1,SLs1	operon868	Eumetazoa	OG_4652	Yes	PTHR10352:SF25	found in neurons, isoform a-related	Stem.32	0.517089
PG07920	chr1	19975042	19978604	Nemp1	1	11	NEMP	Yes	39.6254	Nemp1	SL6,SL1,SLs1	operon868	Metazoa	OG_616	No	PTHR13598	uncharacterized	g.1	0.535458
PG07289	chr1	19978947	19982314	Unchar_3612	1	7		Yes	44.7184	Unchar_3612	SL6,SL1		Metazoa	OG_9338	Yes	PTHR36562:SF5			0.681717
PG09003	chr1	19983078	19984675	Unchar_4457	1	3		Yes	12.1158	Unchar_4457			Phragmophora	OG_17297	No			g.9	0.681557
PG07319	chr1	19987813	19997841	Lipp-3	2	12	Lipase,PLAT	Yes	4.94585	Lipp-3			Eumetazoa	OG_6886	No	PTHR11610:SF102	subfamily not named	Epidermis.8,Fmar.13,Chaete.18,Epidermis.20,Eye.29	0.83316
PG07652	chr1	19990599	19994563	Mrp1-16	2	1	ABC_membrane,ABC_tran	Yes	1.33709	Mrp1-16					No	PTHR24223:SF436		Epidermis.2,Eye.29	0.896132
PG07731	chr1	19997979	20007278	Unchar_3835	2	13	CBM_2,Glyco_hydro_9	Yes	1.44665	Unchar_3835	SL6,SL1		Eumetazoa	OG_7210	No	PTHR22298:SF114		Epidermis.2	0.800392
PG07199	chr1	20003026	20006009	Unchar_3568	1	1		Yes	2.55688	Unchar_3568			Chaetognatha	OG_19916	Yes				0.945226
PG08038	chr1	20010851	20014705	Cbx5-1	1	2	Chromo	Yes	35.1425	Cbx5-1	SL6,SL1		Metazoa	OG_9998	No	PTHR22812	chromobox protein	g.1,Stem.16,Stem.32	0.676121
PG07362	chr1	20016346	20019159	Unchar_3646	2	4	-	Yes	44.8105	Unchar_3646	SL6,SL1,SLs1		Eumetazoa	OG_6888	No	PTHR35378:SF1	subfamily not named	g.1	0.560718
PG08920	chr1	20020345	20032442	Fmnl3	4	10	Drf_FH3,Drf_GBD,FH2	Yes	18.3118	Fmnl3			Metazoa	OG_10229	No	PTHR45857	family not named		0.365404
PG08385	chr1	20032506	20040315	Frl	1	6	Drf_FH3,Drf_GBD,FH2	Yes	15.2361	Frl			Metazoa	OG_10229	No	PTHR45857:SF6		Eye.29,Stem.32	0.6947
PG07623	chr1	20041013	20043092	Unchar_3777	1	2		Yes	26.7825	Unchar_3777	SL6,SL1				No				0.554095
PG07103	chr1	20045778	20083524	Grik2-3	3	24	ANF_receptor,Lig_chan,Lig_chan-Glu_bd	Yes	2.86709	Grik2-3			Metazoa	OG_2252	No	PTHR18966:SF174	glutamate receptor ionotropic, kainate 3	Epidermis.8,Neuron.11,Epidermis.20,g.24,g.28	0.799936
PG08748	chr1	20108381	20113414	Unchar_4339	2	11		Yes	2.02736	Unchar_4339			Chaetognatha	OG_7997	No	PTHR13318:SF203		Muscle.12,Muscle.19,g.24	0.89534
PG09040	chr1	20115333	20121849	Pthd3-5	1	19	Patched	Yes	1.83337	Pthd3-5			Metazoa	OG_9326	No	PTHR10796:SF130	subfamily not named	Epidermis.2,Epidermis.6,Epidermis.17,Papillae.25	0.768288
PG08194	chr1	20123720	20124808	Kpcd1-3	1	3	C1_1,PH,Pkinase	Yes	10.5822	Kpcd1-3			Lophotrochozoa	OG_21985	No	PTHR22968:SF24	serine/threonine-protein kinase	Epidermis.2,g.23,Neuron.26,Eye.29	0.716383
PG08863	chr1	20125167	20129517	Unchar_4398	1	6	-	Yes	63.2571	Unchar_4398			Metazoa	OG_219	No	PTHR35826	family not named	Ciliated.7,Ciliated.21	0.673411
PG06894	chr1	20129884	20131915	Kpcd1-1	1	4	C1_1,PH,Pkinase	Yes	6.18442	Kpcd1-1			Metazoa	OG_10340	No	PTHR22968:SF24	serine/threonine-protein kinase	g.23,Neuron.26,Stem.32	0.8832
PG08579	chr1	20132823	20135673	Unchar_4246	1	4		Yes	0.547772	Unchar_4246					No
PG07066	chr1	20137081	20141982	Unchar_3499	1	4		Yes	0	Unchar_3499					No
PG08394	chr1	20142568	20151638	Unchar_4154	1	16	DUF4440	Yes	2.88198	Unchar_4154			Metazoa	OG_4495	No	PTHR23159	centrosomal protein 2	Tbx2.10,Neuron.26	0.944438
PG08954	chr1	20152357	20153410	Kpcd1-4	1	3	C1_1,PH,Pkinase	Yes	1.9469	Kpcd1-4			Metazoa	OG_10340	No	PTHR22968:SF12	serine/threonine-protein kinase d2	Neuron.26	0.886623
PG07127	chr1	20153444	20160920	Unchar_3531	1	5	-	Yes	8.33101	Unchar_3531			Metazoa	OG_2400	Yes	PTHR36902	family not named	Gut.3,Gut.14,Gut.22	0.896516
PG07750	chr1	20161094	20161690	Unchar_3843	1	3	C1_1,PH,Pkinase	Yes	3.69355	Unchar_3843			Metazoa	OG_10340	No	PTHR22968:SF24	serine/threonine-protein kinase	Eye.29	0.871178
PG08115	chr1	20162068	20166944	Unchar_4012	1	14	ANAPC4_WD40,WD40	Yes	75.5316	Unchar_4012			Metazoa	OG_5549	No	PTHR47822	family not named	Ciliated.7,Ciliated.21	0.698516
PG07377	chr1	20167183	20186286	Kpcd1-2	1	14	C1_1,PH,Pkinase	Yes	5.80077	Kpcd1-2			Metazoa	OG_6761	No	PTHR22968:SF24	serine/threonine-protein kinase	Ciliated.21	0.612228
PG07090	chr1	20193499	20201556	Unchar_3512	2	13		Yes	4.39354	Unchar_3512			Chaetognatha	OG_17028	No	PTHR36562	family not named	Tbx2.10,Neuron.26	0.905297
PG08391	chr1	20218247	20227027	Sox9a	1	4	HMG_box,Sox_N	Yes	1.22398	Sox9a			Metazoa	OG_9892	No	PTHR45803:SF5	sox100b	Epidermis.17,Chaete.18,g.23,Neuron.26	0.931723
PG07461	chr1	20231014	20237398	Unchar_3708	2	10	EF-hand_1,EF-hand_5,EF-hand_6,Pkinase	Yes	2.28846	Unchar_3708	SL6,SL1		Chaetognatha	OG_8048	Yes	PTHR23064:SF54		Epidermis.8,Tbx2.10,Fmar.13,Epidermis.20,g.23,g.28	0.83034
PG09150	chr1	20235630	20240954	Ita2-3	2	12	FG-GAP,Integrin_alpha,Integrin_alpha2	Yes	1.26905	Ita2-3	SL6,SL1		Metazoa	OG_11108	No	PTHR23220	integrin alpha	Hemocytes.4	0.933913
PG08776	chr1	20242320	20250769	Cpsf5-2	1	9	NUDIX_2	Yes	30.9755	Cpsf5-2	SL6,SL1		Metazoa	OG_1167	Yes	PTHR13047:SF0	cleavage and polyadenylation specificity factor subunit 5	Stem.16,Stem.32	0.622474
PG06958	chr1	20260235	20266556	St1b1-2	3	7	Sulfotransfer_1	Yes	4.1224	St1b1-2	SL6,SL1		Metazoa	OG_5569	No	PTHR11783:SF296		Gut.14,g.23,g.24,Eye.29	0.898493
PG08236	chr1	20269331	20273349	Unchar_4070	1	2		Yes	0.0489675	Unchar_4070					No	PTHR37917	family not named	Neuron.11	0.963114
PG08746	chr1	20284409	20285006	Unchar_4338	1	1	CBM_14	Yes	0.32481	Unchar_4338			Eumetazoa	OG_6951	No	PTHR23301:SF91		Neuron.26	0.923776
PG07144	chr1	20290568	20297734	Unchar_3540	1	6		Yes	0.22136	Unchar_3540			Bilateria	OG_10027	No			g.28	0.93012
PG08734	chr1	20294328	20317774	Unchar_4332	1	16	MATH	Yes	0.967281	Unchar_4332			Bilateria	OG_10027	No	PTHR46162:SF40		Neuron.11,g.23	0.886454
PG08462	chr1	20321400	20345687	Ada1a-1	3	15	7tm_1	Yes	0.471539	Ada1a-1			Metazoa	OG_4507	No	PTHR24248	adrenergic receptor-related g-protein coupled receptor	Neuron.11,g.31	0.938025
PG07522	chr1	20374626	20380251	Unchar_3732	1	13	MFS_1	Yes	2.28218	Unchar_3732	SL6,SL1		Metazoa	OG_8911	No	PTHR11360:SF3	oxalate/formate antiporter	Gut.14,g.24	0.877152
PG07668	chr1	20383097	20385350	Unchar_3799	1	4	Lung_7-TM_R	Yes	0.365745	Unchar_3799			Metazoa	OG_15521	No	PTHR36329	family not named	Neuron.11,g.23,Neuron.26	0.912469
PG07719	chr1	20387523	20395005	Unchar_3828	1	12	LRR_6	Yes	2.74662	Unchar_3828			Eumetazoa	OG_11772	No	PTHR24114	family not named	Fmar.13,Gut.14,Gut.22,g.23	0.869852
PG08699	chr1	20394922	20396678	Unchar_4315	1	4	Lung_7-TM_R	Yes	0.465015	Unchar_4315			Metazoa	OG_15521	No	PTHR21229	lung seven transmembrane receptor
PG08057	chr1	20395547	20399323	Unchar_3981	1	4	RNase_T,VRR_NUC	Yes	29.4929	Unchar_3981	SL6,SL1		Metazoa	OG_6890	No	PTHR13058:SF22	si:ch1073-296i8.2-related	Epidermis.2,Papillae.15	0.625205
PG07871	chr1	20399266	20401145	Unchar_3901	1	7	Lung_7-TM_R	Yes	0.347511	Unchar_3901			Metazoa	OG_15521	No			Neuron.11,g.23,Neuron.26	0.944239
PG07352	chr1	20402104	20405434	Thegl	1	9	THEG	Yes	3.74362	Thegl	SL6,SL1		Metazoa	OG_10567	No	PTHR15901:SF15	testicular haploid expressed gene protein-like	Tbx2.10,g.23,Neuron.26,Eye.29	0.913987
PG08978	chr1	20407035	20413984	Dira1	3	4	Ras	Yes	3.39494	Dira1	SL6,SL1		Metazoa	OG_1093	No	PTHR24070:SF213	gtp-binding protein di-ras1	Epidermis.2,Neuron.11,g.23,Neuron.26	0.807802
PG08323	chr1	20418958	20434212	Unchar_4115	1	6		Yes	707.852	Unchar_4115	SL6,SL1		Chaetognatha	OG_22093	No	PTHR45615	family not named	Muscle.12,Muscle.19	0.782589
PG07979	chr1	20440248	20444129	Dpep1	2	11	Peptidase_M19	Yes	23.2387	Dpep1	SL6,SL1		Metazoa	OG_15569	No	PTHR10443	microsomal dipeptidase	Epidermis.8,Epidermis.20,Ciliated.21	0.813217
PG07275	chr1	20451733	20459867	Unchar_3604	2	8		Yes	6.91429	Unchar_3604	SL6,SL1		Chaetognatha	OG_16363	No	PTHR24243	g-protein coupled receptor	Epidermis.8,Fmar.13,Epidermis.20,g.27,Eye.29	0.819686
PG07601	chr1	20460463	20474112	Pde5-4	2	5	GAF,PDEase_I	Yes	1.80236	Pde5-4			Eumetazoa	OG_3936	Yes	PTHR11347:SF111	camp and camp-inhibited cgmp 3',5'-cyclic phosphodiesterase 10a	Epidermis.2,Tbx2.10	0.693006
PG07075	chr1	20474296	20474960	Imp2l-2	1	3	Peptidase_S24	Yes	24.4556	Imp2l-2	SLs1		Metazoa	OG_2436	No	PTHR46041:SF2	mitochondrial inner membrane protease subunit 2	Stem.16,Stem.32	0.638761
PG08935	chr1	20476048	20479961	Yki5	1	9	FHA	Yes	33.1331	Yki5	SL6,SL1,SLs1		Metazoa	OG_11257	No	PTHR15464	family not named	Stem.16,Stem.32	0.563336
PG08377	chr1	20480953	20496535	Unchar_4144	1	7	Shisa	Yes	3.31844	Unchar_4144	SL6,SL1		Bilateria	OG_7294	No	PTHR31395:SF14	protein shisa-5	Neuron.11	0.850135
PG07367	chr1	20497783	20518649	Kcj12-1	1	11	IRK	Yes	1.39648	Kcj12-1			Metazoa	OG_4592	Yes	PTHR11767	inward rectifier potassium channel	Gut.14,g.23,g.27,Stem.32	0.842751
PG08910	chr1	20523756	20524551	Unchar_4424	1	2		Yes	0.450957	Unchar_4424					No	PTHR28037	family not named		0.907746
PG08598	chr1	20524639	20526072	Unchar_4256	1	4		Yes	0.897738	Unchar_4256					No				0.883456
PG07092	chr1	20528841	20532493	Bre4-3	1	10	Glyco_transf_7C,Glyco_transf_7N	Yes	3.67037	Bre4-3	SL6,SL1		Metazoa	OG_4586	No	PTHR19300	beta-1,4-galactosyltransferase	Epidermis.2,Epidermis.6,Papillae.15,g.23	0.812721
PG08017	chr1	20535049	20542870	Unchar_3964	1	7	SBP_bac_3	Yes	6.32691	Unchar_3964		operon872	Bilateria	OG_7298	No	PTHR35936	family not named	Epidermis.2,Epidermis.6,Epidermis.17	0.826405
PG08701	chr1	20543052	20545726	Unchar_4317	1	6	SBP_bac_3	Yes	9.98376	Unchar_4317	SL6,SL1	operon872	Bilateria	OG_7298	No	PTHR35936:SF19	membrane-bound lytic murein transglycosylase f	Epidermis.2,Epidermis.6,Epidermis.17	0.816588
PG07850	chr1	20557921	20563714	Cadh4	1	3	Cadherin,Cadherin_2	Yes	7.09235	Cadh4	SL6,SL1		Metazoa	OG_5137	Yes	PTHR24027	family not named	Epidermis.8,Tbx2.10,Epidermis.20,g.23,g.28	0.691902
PG08524	chr1	20565148	20569360	Unchar_4218	2	3		Yes	0	Unchar_4218					No			g.23	0.960358
PG08866	chr1	20569764	20577817	Unchar_4400	1	15	Pyridoxal_deC	Yes	0.904522	Unchar_4400			Metazoa	OG_2032	No	PTHR42735:SF4	subfamily not named	Tbx2.10,Fmar.13,Neuron.26,g.27	0.895977
PG07196	chr1	20580915	20589946	Pa2-1	3	6	Phospholip_A2_2	Yes	6.88846	Pa2-1			Eumetazoa	OG_10108	No	PTHR12253	family not named	Epidermis.8,Fmar.13,g.27,Eye.29,Stem.32	0.867263
PG23507	chr1	20590141	20597364	Per	2	26	PAS,PAS_11,PAS_3,Period_C	No	39.2141	Per	SL6,SL1,SLs1				No	PTHR11269	period circadian protein	g.1	0.559144
PG08881	chr1	20603953	20614758	Mor2a	2	19	HATPase_c_3,zf-CW	Yes	29.0669	Mor2a	SL6,SL1,SLs1		Metazoa	OG_1166	No	PTHR23337:SF7	morc family cw-type zinc finger protein 2	Stem.16,Stem.32	0.738759
PG07307	chr1	20615031	20618660	Prp17	1	10	WD40	Yes	16.8862	Prp17	SL6,SL1	operon873	Metazoa	OG_2411	No	PTHR43979	family not named	Stem.16	0.687977
PG07298	chr1	20618903	20642138	Lonf1	2	17	LON_substr_bdg,zf-C3HC4_2,zf-C3HC4_3,zf-C3HC4_4,zf-RING_UBOX	Yes	29.3564	Lonf1	SL6,SL1,SLs1	operon873	Metazoa	OG_7257	No	PTHR23327:SF41	lon peptidase n-terminal domain and ring finger protein 3	Neuron.26,Stem.32	0.471504
PG07934	chr1	20644636	20649845	Nito	3	9	RRM_1,SPOC	Yes	20.049	Nito	SL6,SL1,SLs1		Metazoa	OG_3584	Yes	PTHR23189:SF40	rna-binding protein 15b-related		0.523802
PG07992	chr1	20650574	20651922	Ndus2-2	1	2	Complex1_49kDa	Yes	32.1906	Ndus2-2	SL6,SL1		Metazoa	OG_29	No	PTHR11993:SF44			0.918218
PG07989	chr1	20652554	20654540	Mipt3-1	1	2	MIP-T3	Yes	61.8048	Mipt3-1	SL6,SL1,SLs1		Metazoa	OG_18314	Yes	PTHR31363	family not named	Stem.16,Neuron.26,Stem.32	0.682841
PG08656	chr1	20668274	20681292	Unchar_4289	1	5		Yes	3.70495	Unchar_4289	SL6,SL1		Chaetognatha	OG_17116	No			Fmar.13,Epidermis.20,g.24,Neuron.26	0.924378
PG06994	chr1	20685296	20688619	Unchar_3467	1	8	EF-hand_1,EF-hand_7,EF-hand_8,Pkinase	Yes	15.9218	Unchar_3467	SL6,SL1		Chaetognatha	OG_9576	Yes	PTHR23064	troponin	Epidermis.2,Epidermis.17,Chaete.18,Gut.30	0.869078
PG08333	chr1	20694879	20756661	Comp-1	2	23	COMP,EGF,EGF_CA,TSP_3,TSP_C	Yes	5.94313	Comp-1	SL6,SL1		Metazoa	OG_10294	No	PTHR10199	thrombospondin	Epidermis.2,Fmar.13,Epidermis.20,g.24	0.749487
PG08621	chr1	20758801	20763861	Unchar_4270	1	4	7tm_2,GAIN,GPS,HRM,TIG	Yes	1.01049	Unchar_4270			Metazoa	OG_4691	No	PTHR45902	family not named	g.23	0.942364
PG07924	chr1	20761159	20761587	Unchar_3924	1	2		No	0.706417	Unchar_3924					No
PG07691	chr1	20769189	20771994	Pol4-29	1	1	RVT_1,rve	No	0.0230435	Pol4-29			Metazoa	OG_5115	No	PTHR34072:SF13		Epidermis.2,Stem.32	0.824435
PG08813	chr1	20772296	20772707	Unchar_4370	1	1		Yes	0.314536	Unchar_4370					No
PG07684	chr1	20772945	20773676	Unchar_3811	1	2		Yes	0	Unchar_3811					No
PG08050	chr1	20793855	20795005	Pol5-38	1	2	RVT_1,rve	No	0.0635567	Pol5-38					No	PTHR34072:SF13			0.901662
PG08668	chr1	20797162	20800117	Unchar_4296	1	4	-	Yes	0.0909102	Unchar_4296			Lophotrochozoa	OG_8101	No				0.87491
PG07296	chr1	20817978	20818533	Unchar_3616	1	1		No	0	Unchar_3616					No
PG07213	chr1	20823411	20825295	Unchar_3574	1	1		No	0.137234	Unchar_3574					No			Stem.32	0.852547
PG07968	chr1	20839244	20855987	Unchar_3940	1	9		Yes	2.19774	Unchar_3940					No	PTHR48063		Neuron.11,Neuron.26	0.915032
PG08029	chr1	20934297	20936764	Unchar_3971	2	5		Yes	37.6071	Unchar_3971					No			Ciliated.7,Ciliated.21	0.624659
PG08684	chr1	21066480	21067258	Unchar_4308	1	3		Yes	0.419722	Unchar_4308					No				0.94581
PG08686	chr1	21081547	21096518	Unchar_4309	1	11	Alkyl_sulf_C,Alkyl_sulf_dimr,Lactamase_B	Yes	2.17938	Unchar_4309			Eumetazoa	OG_7663	No	PTHR43223	family not named	Neuron.11,Fmar.13,Gut.14	0.876915
PG07886	chr1	21107805	21235906	Dgkz-1	3	35	Ank_2,C1_1,DAGK_acc,DAGK_cat	Yes	1.39072	Dgkz-1			Metazoa	OG_6356	No	PTHR11255:SF43	diacylglycerol kinase zeta	Neuron.11,g.23	0.909119
PG08154	chr1	21235621	21246626	Sc6a2-2	1	14	SNF	Yes	1.22331	Sc6a2-2			Metazoa	OG_1600	No	PTHR11616:SF38	sodium-dependent dopamine transporter	Fmar.13,g.27,Eye.29,g.31	0.924293
PG08837	chr1	21249876	21280383	Dgkz-2	1	11	Ank_2,Ank_4,C1_1,DAGK_acc,DAGK_cat	Yes	1.74847	Dgkz-2			Metazoa	OG_11752	No	PTHR24189:SF56		Neuron.11,g.23,Gut.30	0.89947
PG07327	chr1	21288581	21292555	Rpgf4-2	1	13	DEP,RasGEF,RasGEF_N,cNMP_binding	Yes	0.68208	Rpgf4-2			Metazoa	OG_5169	Yes	PTHR23113:SF175	rap guanine nucleotide exchange factor 4	Neuron.11,g.23,Gut.30	0.850841
PG07922	chr1	21292967	21303953	Rpgf4-3	1	18	DEP,RasGEF,RasGEF_N,cNMP_binding	Yes	0.118239	Rpgf4-3			Metazoa	OG_5169	Yes	PTHR23113:SF175	rap guanine nucleotide exchange factor 4
PG08325	chr1	21304386	21309254	Unchar_4116	1	5		Yes	0	Unchar_4116			Protostomia	OG_9432	No
PG08808	chr1	21310158	21315977	Rpgf4-4	1	11	DEP,RasGEF,RasGEF_N,cNMP_binding	Yes	0.0502231	Rpgf4-4			Metazoa	OG_5169	Yes	PTHR23113:SF24	rap guanine nucleotide exchange factor 3
PG07011	chr1	21317067	21321622	Rpgf4-1	1	4	DEP,RasGEF,RasGEF_N,cNMP_binding	Yes	0.183628	Rpgf4-1			Protostomia	OG_9432	No	PTHR23011	uncharacterized	g.23,Gut.30	0.93416
PG07482	chr1	21322428	21331077	Ano5-1	1	11	Anoct_dimer,Anoctamin	Yes	5.02436	Ano5-1			Metazoa	OG_8063	Yes	PTHR12308:SF84		Chaete.18,Neuron.26,Gut.30	0.965021
PG08049	chr1	21344330	21345213	Unchar_3977	1	2		Yes	0.0835105	Unchar_3977					No
PG06848	chr1	21354201	21399559	Hunb	1	12	zf-C2H2	Yes	0.432316	Hunb			Bilateria	OG_11294	No	PTHR24392:SF53		Hemocytes.4,Tbx2.10,Neuron.26,g.27	0.859935
PG08141	chr1	21562668	21564065	Unchar_4025	1	2		Yes	4.51295	Unchar_4025					No				0.910877
PG08792	chr1	21564078	21566862	Targ1	1	2	CD225	Yes	2.97182	Targ1			Metazoa	OG_3406	No	PTHR14948	ng5	Epidermis.2,Epidermis.6	0.843045
PG09106	chr1	21569257	21575499	Ggt1-3	3	16	G_glu_transpept	Yes	167.223	Ggt1-3	SL6,SL1		Metazoa	OG_4664	Yes	PTHR11686:SF9	gamma-glutamyltransferase 7	g.1	0.513666
PG07168	chr1	21583969	21590498	Unchar_3552	1	4	DUF4758,EGF_CA,SEA	Yes	1.75111	Unchar_3552			Eumetazoa	OG_5985	No	PTHR24033:SF191		Epidermis.2,Epidermis.6,Epidermis.17,g.23,Eye.29	0.813343
PG08088	chr1	21591627	21598124	Unchar_3996	1	10		Yes	1.52882	Unchar_3996			Chaetognatha	OG_19962	No			Tbx2.10,Fmar.13,g.23,Neuron.26	0.924547
PG09132	chr1	21598129	21606357	Unchar_4526	1	15	zf-C2H2,zf-C2H2_6	Yes	3.88704	Unchar_4526	SL6,SL1		Eumetazoa	OG_778	No	PTHR24376:SF213		Epidermis.2,Tbx2.10,Epidermis.20,g.23,Papillae.25,Neuron.26	0.776155
PG07071	chr1	21608718	21626921	Unchar_3504	2	7	MFS_1	Yes	0.600965	Unchar_3504					No	PTHR10290:SF3	dna topoisomerase 1	Ciliated.21	0.735544
PG07532	chr1	21626955	21627497	Unchar_3737	1	2		Yes	19.9692	Unchar_3737					No			Ciliated.21	0.806429
PG08827	chr1	21628925	21644219	Mot13-3	1	7	MFS_1	Yes	0.336126	Mot13-3			Protostomia	OG_2620	No	PTHR11360:SF251	subfamily not named		0.910947
PG08599	chr1	21680810	21684067	Trunk-2	1	1	Noggin	Yes	1.0022	Trunk-2			Eumetazoa	OG_9069	No	PTHR39940:SF4		Eye.29	0.921874
PG06868	chr1	21685076	21689633	Trunk-1	1	2	Noggin	No	0	Trunk-1			Eumetazoa	OG_9069	No	PTHR39940:SF4
PG07673	chr1	21701906	21713588	Unchar_3804	1	3	Ank_2,Ank_4,Ank_5	Yes	0.636471	Unchar_3804			Metazoa	OG_7416	No	PTHR24160:SF1	ankyrin repeat domain-containing protein 53	g.23,Neuron.26	0.946959
PG08210	chr1	21717153	21718616	Aatc-2	1	3	Aminotran_1_2	Yes	2.66573	Aatc-2			Protostomia	OG_8114	No	PTHR11879	aspartate aminotransferase	Epidermis.2	0.891719
PG08880	chr1	21728877	21741126	Unchar_4409	1	7		Yes	1.26739	Unchar_4409			Lophotrochozoa	OG_12485	No	PTHR24160:SF1	ankyrin repeat domain-containing protein 53	Tbx2.10,Fmar.13,g.23,Neuron.26	0.93672
PG07382	chr1	21741479	21741863	Unchar_3659	1	1		No	0.336652	Unchar_3659					No				0.948843
PG07858	chr1	21746523	21750221	Naa50-3	1	2	Acetyltransf_1	Yes	2.73941	Naa50-3			Chaetognatha	OG_12154	No	PTHR42919:SF8	n-acetyltransferase san-related	Muscle.19,Neuron.26	0.876888
PG07401	chr1	21749682	21753744	Den4c-1	1	8	DENN,DUF2464,dDENN,uDENN	Yes	16.4286	Den4c-1			Bilateria	OG_20746	No	PTHR12296	c-myc promoter binding protein	Neuron.26	0.431901
PG06904	chr1	21754583	21755875	Tmps6-2	1	4	Trypsin	Yes	29.7808	Tmps6-2			Metazoa	OG_7383	No	PTHR24253	family not named	Gut.3,Gut.22	0.750032
PG07411	chr1	21757754	21766901	Den4c-2	2	25	DENN,dDENN,uDENN	Yes	19.0548	Den4c-2	SL6,SL1		Metazoa	OG_20032	No	PTHR12296	c-myc promoter binding protein	Epidermis.2,Neuron.26	0.821488
PG08566	chr1	21767955	21856207	Agrv1-3	1	42	7tm_2,Calx-beta,EPTP,GPS,Laminin_G_3	Yes	0.813809	Agrv1-3			Metazoa	OG_1432	No	PTHR46682:SF1	g-protein coupled receptor 98	Hemocytes.4,Tbx2.10,Neuron.26	0.904557
PG07212	chr1	21774763	21776893	Unchar_3573	1	2	XK-related	Yes	0.669468	Unchar_3573			Metazoa	OG_5735	Yes	PTHR16024:SF6	xk-related protein	Hemocytes.4,Gut.22	0.946986
PG07464	chr1	21801268	21822473	Unchar_3710	2	9	Lectin_C,Ly49	Yes	0.620277	Unchar_3710			Metazoa	OG_321	No	PTHR22802:SF396		Hemocytes.4,Neuron.11,Neuron.26	0.927117
PG06976	chr1	21831192	21837034	Rdx-4	2	4	BTB,MATH	Yes	2.21119	Rdx-4			Metazoa	OG_3762	No	PTHR24413	family not named	Hemocytes.4,Neuron.11,g.23,g.24	0.868087
PG06954	chr1	21856741	21859152	Unchar_3451	1	4	7tm_2,Calx-beta,EPTP,GPS,Laminin_G_3	Yes	0.566992	Unchar_3451					No	PTHR46682:SF1	g-protein coupled receptor 98
PG09064	chr1	21860128	21861169	Unchar_4491	1	1		No	0.248366	Unchar_4491			Chaetognatha	OG_11279	No	PTHR32322	family not named		0.852558
PG08492	chr1	21863565	21871784	Agrv1-2	1	13	7tm_2,Calx-beta,EPTP,GPS,Laminin_G_3	Yes	0.537628	Agrv1-2			Metazoa	OG_5764	No	PTHR46682	family not named	Neuron.26	0.90524
PG07209	chr1	21872185	21882150	Agrv1-1	1	13	7tm_2,Calx-beta,EPTP,GPS,Laminin_G_3	Yes	0.934107	Agrv1-1			Metazoa	OG_1432	No	PTHR46682:SF1	g-protein coupled receptor 98	Tbx2.10,Neuron.26	0.940434
PG07434	chr1	21887059	21907931	Unchar_3693	1	5		Yes	3.07796	Unchar_3693					No			Epidermis.2,Epidermis.6,Tbx2.10,Neuron.11,g.23,g.24,Neuron.26	0.704449
PG07726	chr1	21908748	21930537	Unchar_3832	1	17		Yes	4.49576	Unchar_3832			Metazoa	OG_6324	No	PTHR46563	family not named	g.9,Neuron.11,Stem.32	0.901442
PG08724	chr1	21932858	21981840	Plcd4-1	1	40	C2,EF-hand_like,PH_12,PI-PLC-X,PI-PLC-Y	Yes	33.8727	Plcd4-1	SL6,SL1		Bilateria	OG_9041	No	PTHR10336:SF175		Ciliated.21	0.537617
PG08448	chr1	21982963	21987155	Unchar_4187	2	10		Yes	2.11571	Unchar_4187			Chaetognatha	OG_16835	No			Hemocytes.4,g.24,Eye.29	0.935571
PG09039	chr1	21989692	21992769	Unchar_4481	1	6	HAD_2	Yes	5.69524	Unchar_4481	SL6,SL1		Metazoa	OG_6622	Yes	PTHR43434:SF18		Papillae.15,Ciliated.21	0.799897
PG06960	chr1	21994728	22006578	Cspg4	1	20	Cadherin_3,Laminin_G_2	Yes	0.121498	Cspg4			Metazoa	OG_10727	No	PTHR45739	family not named		0.946452
PG07958	chr1	22006783	22009626	Adhx-2	1	6	ADH_N,ADH_zinc_N	Yes	5.12424	Adhx-2			Bilateria	OG_3093	No	PTHR43880	family not named	Gut.3,Gut.14	0.864611
PG08743	chr1	22009899	22010690	Unchar_4336	1	4	Cadherin_3,Laminin_G_2	Yes	0.828681	Unchar_4336			Metazoa	OG_10727	No
PG06896	chr1	22011195	22012350	Fahd2-1	1	5	FAA_hydrolase	Yes	14.243	Fahd2-1	SL6,SL1		Metazoa	OG_9750	No	PTHR42796:SF4	fumarylacetoacetate hydrolase domain-containing protein 2a	Epidermis.2,Epidermis.8,Epidermis.20,g.27	0.814203
PG07186	chr1	22013132	22014000	Unchar_3562	1	4		Yes	14.6973	Unchar_3562			Metazoa	OG_6486	Yes			Epidermis.2,Fmar.13,Epidermis.20,g.27,Eye.29	0.705881
PG08568	chr1	22015023	22021152	Fahd2-2	1	11	FAA_hydrolase	Yes	1.2778	Fahd2-2	SL6,SL1		Metazoa	OG_9750	No	PTHR42796:SF4	fumarylacetoacetate hydrolase domain-containing protein 2a	Epidermis.8,Gut.14,Epidermis.20,Papillae.25,Stem.32	0.792889
PG07692	chr1	22021558	22043886	Depd5	2	20	DEP,IML1	Yes	5.20206	Depd5	SL6,SL1		Metazoa	OG_10727	Yes	PTHR13179	dep domain containing protein 5	g.27	0.89961
PG08503	chr1	22035618	22053881	Unchar_4208	1	6		Yes	0.900624	Unchar_4208			Metazoa	OG_6258	No	PTHR42912	family not named		0.821634
PG08775	chr1	22053905	22058256	Ilvbl-1	2	7	TPP_enzyme_C,TPP_enzyme_M,TPP_enzyme_N	Yes	8.71117	Ilvbl-1			Metazoa	OG_1097	No	PTHR18968:SF166		g.23	0.550449
PG07241	chr1	22063799	22066538	Kat6a	1	1	DUF3504,PHD,SAM_1	Yes	6.98525	Kat6a			Eumetazoa	OG_9755	No	PTHR12247:SF99	atherin-related	Chaete.18,Eye.29	0.73404
PG07460	chr1	22068209	22077008	Ece2-1	1	11	Peptidase_M13,Peptidase_M13_N	Yes	0.919495	Ece2-1			Metazoa	OG_2144	No	PTHR11733	zinc metalloprotease family m13 neprilysin-related	Epidermis.2,Epidermis.17	0.933078
PG08246	chr1	22085687	22091881	Unchar_4076	3	4		Yes	0.149346	Unchar_4076					No	PTHR16021:SF13		g.28,Gut.30	0.912701
PG07375	chr1	22115119	22116393	Plc-2	1	3	EGF,Lectin_C,Sushi,V-set,Xlink	Yes	132.32	Plc-2			Metazoa	OG_321	No	PTHR22803:SF139		Gut.30	0.932985
PG07885	chr1	22118139	22120268	Clc4m	1	3	Lectin_C,VWD	Yes	3.31813	Clc4m	SL1		Metazoa	OG_321	No	PTHR22803:SF139		Gut.30	0.963303
PG07399	chr1	22133683	22134287	Unchar_3672	1	2		Yes	0	Unchar_3672			Metazoa	OG_321	No
PG09046	chr1	22144917	22145521	Unchar_4482	1	2		Yes	0	Unchar_4482			Metazoa	OG_321	No
PG07366	chr1	22180563	22183394	Unchar_3649	1	3		Yes	1.32144	Unchar_3649	SL6,SL1		Chaetognatha	OG_16063	No			Fmar.13,Chaete.18,g.23,g.31,Stem.32	0.86519
PG07505	chr1	22245191	22246204	Unchar_3726	1	2		No	0.236766	Unchar_3726			Chaetognatha	OG_22094	No				0.909442
PG07513	chr1	22248746	22263873	Glu2b-1	1	9	EF-hand_5,PRKCSH-like,PRKCSH_1	Yes	0.582497	Glu2b-1			Metazoa	OG_8784	Yes	PTHR12630:SF1	glucosidase 2 subunit beta	Neuron.26	0.964445
PG08138	chr1	22269583	22272783	Unchar_4023	1	2	7tm_2	Yes	0.406064	Unchar_4023			Metazoa	OG_4691	No	PTHR45902	family not named		0.926452
PG08858	chr1	22280513	22281969	Unchar_4393	1	2		Yes	0	Unchar_4393					No
PG07733	chr1	22291430	22314124	Unchar_3837	1	13	Cadherin_3,Laminin_G_2	Yes	0.318018	Unchar_3837			Metazoa	OG_10727	No	PTHR45739:SF11		Fmar.13,Epidermis.20,g.24	0.946818
PG09053	chr1	22315459	22317238	Unchar_4486	1	3		Yes	1.79548	Unchar_4486					No			Epidermis.2,g.23,Papillae.25,Neuron.26	0.806063
PG06876	chr1	22317569	22323208	Pthd3-3	1	10	Patched	Yes	0.671305	Pthd3-3			Metazoa	OG_9326	Yes	PTHR10796:SF130	subfamily not named	g.23	0.956866
PG07544	chr1	22323526	22335526	Dcam	1	15	SAM_decarbox	Yes	7.51179	Dcam			Metazoa	OG_1766	No	PTHR11570:SF0	s-adenosylmethionine decarboxylase proenzyme	Epidermis.2,Tbx2.10,Fmar.13,Neuron.26,Gut.30	0.667294
PG07229	chr1	22336400	22339361	Unchar_3582	1	2	-	Yes	1.90721	Unchar_3582			Metazoa	OG_5079	No	PTHR35347	family not named	Tbx2.10,g.23,Neuron.26,g.28	0.919996
PG09030	chr1	22341305	22343443	Unchar_4477	1	3		Yes	5.37438	Unchar_4477			Chaetognatha	OG_16893	No			Epidermis.2,Epidermis.6,Fmar.13,g.23,Neuron.26	0.686051
PG07477	chr1	22343648	22346522	H1d-2	1	3	Linker_histone	Yes	10.4188	H1d-2			Metazoa	OG_8027	Yes	PTHR11467:SF154		Stem.16,g.23,Papillae.25	0.78806
PG06933	chr1	22348705	22349322	H33a-1	1	1	Histone	Yes	1.20474	H33a-1			Metazoa	OG_4606	No	PTHR11426:SF194			0.814078
PG08389	chr1	22350061	22356974	Nek1-1	1	7	Pkinase	Yes	2.49239	Nek1-1			Metazoa	OG_9882	No	PTHR44899:SF2	subfamily not named	Tbx2.10,g.23,Neuron.26	0.923352
PG08905	chr1	22357298	22359514	Tdg-3	1	5	UDG	Yes	5.51417	Tdg-3	SL6,SL1		Metazoa	OG_13895	Yes	PTHR12159:SF9	g/t mismatch-specific thymine dna glycosylase	Stem.16,g.23	0.578726
PG08841	chr1	22360711	22363100	Tdg-2	1	4	UDG	Yes	5.56225	Tdg-2			Metazoa	OG_13895	Yes	PTHR12159	g/t and g/u mismatch-specific dna glycosylase	Papillae.25	0.557567
PG07322	chr1	22364247	22383241	Thada-2	1	18	DUF2428	Yes	3.81725	Thada-2			Eumetazoa	OG_10751	No	PTHR14387	thada/death receptor interacting protein	Neuron.11,g.23,Papillae.25,Neuron.26	0.777081
PG07959	chr1	22372868	22376463	Unchar_3936	1	13	-	Yes	22.0187	Unchar_3936	SL6,SL1		Metazoa	OG_10711	Yes	PTHR35170:SF2	subfamily not named	Hemocytes.4	0.663305
PG06982	chr1	22383517	22383901	Pfd6-2	1	2	Prefoldin_2	Yes	91.4154	Pfd6-2	SL6,SL1		Metazoa	OG_3300	No	PTHR21431	prefoldin subunit 6	Ciliated.21,g.31	0.610614
PG07257	chr1	22384369	22394424	Odo2	1	8	2-oxoacid_dh,Biotin_lipoyl	Yes	216.489	Odo2	SL6,SL1		Metazoa	OG_20407	No	PTHR43416:SF5	dihydrolipoyllysine-residue succinyltransferase component of 2-oxoglutarate dehydrogenase complex, mitochondrial	Stem.16	0.355048
PG08931	chr1	22396186	22397281	Gcp60	1	1	ACBP,GOLD_2	Yes	43.0029	Gcp60			Metazoa	OG_8623	No	PTHR22973	family not named	Stem.16,Eye.29,Stem.32	0.699025
PG08022	chr1	22397732	22398491	H17b6-1	1	1	adh_short	Yes	53.4385	H17b6-1	SL6,SL1,SLs1		Eumetazoa	OG_9689	No	PTHR43544:SF7	ld36273p	Gut.30	0.430986
PG07906	chr1	22398875	22402334	Unchar_3918	1	6	PDCD9	Yes	24.3682	Unchar_3918	SL6,SL1,SLs1	operon878	Metazoa	OG_4949	No	PTHR13014:SF3	39s ribosomal protein s30, mitochondrial	Stem.16,Stem.32	0.725939
PG07700	chr1	22402440	22404163	Prs6a	1	3	AAA	Yes	57.5982	Prs6a	SL6,SL1,SLs1	operon878	Metazoa	OG_17777	No	PTHR23073:SF90		Stem.16,Stem.32	0.514151
PG07221	chr1	22404712	22405604	Tra2b-1	1	2	RRM_1	Yes	33.6652	Tra2b-1	SL6,SL1		Metazoa	OG_9801	Yes	PTHR48034:SF1		Epidermis.2	0.495737
PG08142	chr1	22406072	22413289	Ddx17-1	2	9	DEAD,Helicase_C,P68HR	Yes	190.285	Ddx17-1	SL6,SL1,SLs1		Metazoa	OG_3997	Yes	PTHR47958:SF73		Epidermis.2,Epidermis.20,Neuron.26	0.475142
PG07606	chr1	22414873	22415401	F177a	1	1	FAM177	Yes	45.1725	F177a	SL6,SL1		Metazoa	OG_719	No	PTHR31206:SF1	subfamily not named	Stem.32	0.418481
PG07814	chr1	22416883	22417705	Roaa-3	1	1	CBFNT,RRM_1	Yes	24.9663	Roaa-3	SL6,SL1		Metazoa	OG_8090	Yes	PTHR48033:SF8		Stem.16,Neuron.26,Gut.30	0.523308
PG07160	chr1	22418018	22419009	Hnrpd-2	1	2	CBFNT,RRM_1	Yes	23.6013	Hnrpd-2	SL6,SL1		Metazoa	OG_8090	Yes	PTHR48033:SF8		g.23,g.27	0.626124
PG08829	chr1	22419660	22421361	Hnrpd-3	1	3	CBFNT,RRM_1	Yes	131.133	Hnrpd-3	SL6,SL1		Metazoa	OG_8090	Yes	PTHR48033:SF8		Stem.16	0.430388
PG08151	chr1	22422360	22423301	Sbds	1	3	SBDS,SBDS_C	Yes	25.1519	Sbds	SL6,SL1		Metazoa	OG_1485	No	PTHR10927:SF1	ribosome maturation protein sbds	Neuron.26,Stem.32	0.818563
PG08086	chr1	22427583	22429053	Ttc23	1	2	TPR_12,TPR_8	Yes	27.0254	Ttc23	SL6,SL1,SLs1		Metazoa	OG_1703	No	PTHR14485	family not named	Stem.16,Stem.32	0.682641
PG07671	chr1	22429337	22429721	Unchar_3802	1	3	FGGY_N	Yes	26.6559	Unchar_3802	SL6,SL1	operon879	Metazoa	OG_973	No	PTHR10196:SF67	sedoheptulokinase
PG06957	chr1	22429789	22430617	Shpk	1	1	FGGY_N	Yes	12.2561	Shpk	SLs1	operon879	Metazoa	OG_973	No	PTHR10196:SF67	sedoheptulokinase	Stem.16,Stem.32	0.73846
PG08471	chr1	22430717	22433378	Utp18	1	6	WD40	Yes	23.3787	Utp18	SL6,SL1,SLs1	operon879	Metazoa	OG_2624	No	PTHR18359	wd-repeat protein-related	Stem.16,Stem.32	0.780641
PG08439	chr1	22433575	22435048	Tm143	1	2	DUF3754	Yes	10.9737	Tm143	SL6,SL1	operon879	Metazoa	OG_2605	No	PTHR16095:SF11	subfamily not named	g.1	0.602753
PG07941	chr1	22435163	22436711	Al9a1	1	1	Aldedh	Yes	14.9066	Al9a1	SL6,SL1	operon879	Metazoa	OG_120	No	PTHR11699	aldehyde dehydrogenase-related		0.424728
PG07646	chr1	22437334	22442458	Unchar_3787	1	6	Hydrolase_4	Yes	68.3369	Unchar_3787	SL6,SL1		Protostomia	OG_9499	Yes	PTHR12277:SF143		g.1	0.531027
PG08190	chr1	22443646	22449882	Raph1	2	3	PH,RA	Yes	3.99171	Raph1			Metazoa	OG_3754	No	PTHR11243:SF23	ld06925p	Hemocytes.4,Epidermis.8,Papillae.15,Chaete.18,g.23	0.736597
PG06914	chr1	22455108	22457843	Unchar_3432	1	3	Neur_chan_LBD	Yes	22.0537	Unchar_3432			Eumetazoa	OG_4370	Yes	PTHR18945:SF849		Muscle.12,Fmar.13,Muscle.19	0.929907
PG07940	chr1	22464542	22474903	Mlrn-1	4	6	EF-hand_1,EF-hand_6,EF-hand_7,EF-hand_8	Yes	9.17872	Mlrn-1	SL6,SL1		Metazoa	OG_2536	Yes	PTHR23049:SF66		Neuron.11,Fmar.13,Muscle.19,Epidermis.20,g.23,g.27,Eye.29	0.789754
PG08303	chr1	22478043	22481246	Octb1	1	4	7tm_1	Yes	5.90593	Octb1			Metazoa	OG_4507	No	PTHR24248:SF134	octopamine receptor beta-1r	Epidermis.8,Fmar.13,g.28,Gut.30	0.849885
PG08946	chr1	22485630	22487407	Unchar_4436	1	2	7tm_1	Yes	4.44594	Unchar_4436			Eumetazoa	OG_5723	No	PTHR24248	adrenergic receptor-related g-protein coupled receptor		0.89989
PG07050	chr1	22487585	22496563	Unchar_3492	1	3		Yes	5.48806	Unchar_3492					No			Epidermis.8,Neuron.11,Fmar.13,g.28	0.838259
PG07677	chr1	22549351	22553804	Unchar_3806	1	3		Yes	2.47109	Unchar_3806					No			Hemocytes.4,Tbx2.10,g.24,Neuron.26	0.92654
PG08209	chr1	22553988	22555979	Unchar_4055	1	3		Yes	1.07729	Unchar_4055					No				0.955236
PG08567	chr1	22580241	22592765	Dscam-2	1	19	I-set,Ig_3,Y_phosphatase,fn3	Yes	1.24568	Dscam-2			Metazoa	OG_6547	No	PTHR10075:SF51	down syndrome cell adhesion molecule	Neuron.26	0.948911
PG07730	chr1	22602906	22631625	Dscam-1	1	16	Pkinase	Yes	0.709825	Dscam-1			Metazoa	OG_6547	No	PTHR10075:SF79		Hemocytes.4,Tbx2.10,Neuron.26	0.889622
PG08390	chr1	22633630	22637735	Unchar_4151	3	10		Yes	43.5328	Unchar_4151					No	PTHR13018:SF80	subfamily not named	Ciliated.7,Ciliated.21	0.675138
PG09057	chr1	22638585	22647073	Dyr1a	1	18	Pkinase	Yes	18.0672	Dyr1a		operon882	Metazoa	OG_1861	No	PTHR24058:SF121			0.40538
PG07379	chr1	22647090	22652863	Unchar_3656	1	4		Yes	23.5439	Unchar_3656	SL6,SL1	operon882			No			Eye.29	0.532545
PG08546	chr1	22675721	22710719	Unchar_4226	1	4		Yes	0.506958	Unchar_4226					No				0.966705
PG09062	chr1	22723718	22726356	Unchar_4489	1	5		Yes	0.741452	Unchar_4489					No				0.9168
PG08700	chr1	22726404	22728825	Unchar_4316	1	6		Yes	10.9093	Unchar_4316					No			Eye.29,Stem.32	0.910982
PG06903	chr1	22729067	22730638	Unchar_3426	1	5		Yes	4.15646	Unchar_3426					No			Neuron.11,Stem.16,Papillae.25,Stem.32	0.865078
PG08170	chr1	22730922	22732337	Ampd2-2	1	6	A_deaminase	Yes	39.5005	Ampd2-2			Metazoa	OG_8666	Yes	PTHR11359:SF3	amp deaminase 2	Hemocytes.4	0.391964
PG08814	chr1	22733826	22736064	Unchar_4371	1	1		Yes	12.0436	Unchar_4371	SL6,SL1,SLs1		Chaetognatha	OG_8348	No	PTHR34491	family not named	Stem.16,Stem.32	0.817234
PG08573	chr1	22736362	22747692	Ampd2-3	4	14	A_deaminase	Yes	26.3473	Ampd2-3	SL6,SL1		Metazoa	OG_8666	Yes	PTHR11359:SF3	amp deaminase 2	Hemocytes.4,Papillae.25,Neuron.26	0.622759
PG24001	chr1	22750427	22763099	Smad3-3	2	15	MH1,MH2	No	42.5003	Smad3-3	SL6,SL1,SLs1				No	PTHR13703	smad	Epidermis.2,Gut.30	0.461346
PG06974	chr1	22763654	22767404	Ks6c1	2	1	MIT,Pkinase	Yes	14.7286	Ks6c1	SL6,SL1		Metazoa	OG_8413	No	PTHR15508	ribosomal protein s6 kinase	Stem.16,g.27,Stem.32	0.794579
PG07471	chr1	22767682	22771532	Unchar_3715	1	7	-	Yes	32.8766	Unchar_3715	SL6,SL1,SLs1		Metazoa	OG_2140	No			Stem.16,Stem.32	0.710501
PG08255	chr1	22772937	22787795	Mysp	6	16	IQ,Myosin_N,Myosin_head,Myosin_tail_1	Yes	34.2235	Mysp	SL6,SL1		Metazoa	OG_8498	No	PTHR22988:SF70		Muscle.12,Fmar.13,Muscle.19,g.27,Eye.29	0.864815
PG08738	chr1	22786805	22799134	Ub2q1	1	8	RWD,UQ_con	Yes	11.9895	Ub2q1	SL6,SL1		Metazoa	OG_5105	No	PTHR24068:SF33	ubiquitin-conjugating enzyme e2q family member 1-related		0.416948
PG06913	chr1	22801303	22811576	Fmn2-1	1	18	Drf_FH1,FH2	Yes	48.2895	Fmn2-1	SLs1		Metazoa	OG_5251	No	PTHR13037:SF16	formin-2	Stem.16,Stem.32	0.638086
PG07949	chr1	22868942	22869224	Unchar_3934	1	1		No	3.78196	Unchar_3934					No
PG08229	chr1	22869462	22870041	Unchar_4068	1	2		No	2.54763	Unchar_4068					No
PG08647	chr1	22872832	22873486	Unchar_4282	1	2	RVT_1,rve	No	1.97869	Unchar_4282					No	PTHR24559:SF391
PG08965	chr1	22881130	22920025	Unchar_4445	1	6	7tm_1,7tm_4	Yes	1.57244	Unchar_4445			Eumetazoa	OG_2544	No	PTHR46641	family not named	Neuron.11,g.23,Neuron.26	0.824568
PG07277	chr1	22951947	22953464	Unchar_3605	3	4	CD225	Yes	5.97463	Unchar_3605			Metazoa	OG_3406	No	PTHR14948	ng5	g.9,Stem.32	0.612858
PG07564	chr1	22954394	22955565	Unchar_3752	1	3		Yes	0.765843	Unchar_3752					No
PG08240	chr1	22955913	22958570	Unchar_4071	2	4		Yes	2.50626	Unchar_4071	SL6,SL1		Chaetognatha	OG_22095	No	PTHR22776:SF49	subfamily not named	Epidermis.2,Tbx2.10,g.23,Neuron.26	0.847265
PG08630	chr1	22959368	22963981	Tm145-2	2	13	GpcrRhopsn4	Yes	1.0108	Tm145-2			Metazoa	OG_4615	Yes	PTHR23252:SF24	transmembrane protein 145	Tbx2.10,Fmar.13,Neuron.26,Eye.29	0.935577
PG06948	chr1	22964679	22966551	Unchar_3449	1	2		Yes	2.04258	Unchar_3449			Chaetognatha	OG_22096	No			Fmar.13,Chaete.18,Ciliated.21,Neuron.26,Stem.32	0.919304
PG07326	chr1	22966550	23004943	Unchar_3631	7	6		Yes	5.39875	Unchar_3631	SL6,SL1		Chaetognatha	OG_19454	No	PTHR35265	family not named	Epidermis.2,Epidermis.6,Tbx2.10,Neuron.11,Gut.22,g.23,g.24,Neuron.26	0.657143
PG08719	chr1	23005386	23019700	Cf300	1	7	DUF4498	Yes	28.483	Cf300			Metazoa	OG_17081	No	PTHR31078:SF1	si:rp71-1p14.7	g.9,Ciliated.21	0.65172
PG08082	chr1	23006765	23009341	Huti-1	1	6	Amidohydro_1,Amidohydro_3	Yes	8.52115	Huti-1			Metazoa	OG_3914	No	PTHR42752	family not named	Gut.3,Epidermis.8,Epidermis.20	0.865287
PG08586	chr1	23010827	23012355	Unchar_4250	1	2	ASC	Yes	0.557635	Unchar_4250			Metazoa	OG_1758	No	PTHR11690	amiloride-sensitive sodium channel-related
PG08290	chr1	23012736	23016579	Huti-2	1	8	Amidohydro_1,Amidohydro_3	Yes	2.9751	Huti-2	SL6,SL1		Metazoa	OG_3914	No	PTHR42752	family not named	Fmar.13	0.88767
PG07310	chr1	23020225	23032666	Fhl2-2	3	8	LIM,PET	Yes	32.6264	Fhl2-2	SL6,SL1		Metazoa	OG_9343	Yes	PTHR24205	family not named	Epidermis.8,Fmar.13,Muscle.19,Epidermis.20,Papillae.25,g.27,Eye.29	0.816557
PG08874	chr1	23033726	23040831	Bat1-1	2	12	AA_permease_2	Yes	0.729825	Bat1-1			Metazoa	OG_6724	Yes	PTHR11785	amino acid transporter	g.23	0.87154
PG08793	chr1	23042743	23044651	Unchar_4363	1	1	7tm_1,7tm_4	Yes	0.4404	Unchar_4363			Eumetazoa	OG_2544	No	PTHR46641	family not named	Eye.29	0.915619
PG08126	chr1	23053003	23055109	Unchar_4019	1	2		Yes	0	Unchar_4019					No
PG07510	chr1	23078962	23085980	Pric3-1	2	9	LIM,PET	Yes	2.48847	Pric3-1			Metazoa	OG_9343	Yes	PTHR24211:SF20	protein espinas-related	Fmar.13,Epidermis.20,g.23,g.24,Neuron.26	0.783104
PG06961	chr1	23093006	23095186	Tmps9-5	1	6	Trypsin	Yes	16.6065	Tmps9-5			Metazoa	OG_7383	No	PTHR24253	family not named	Gut.3,Gut.22,Neuron.26	0.866154
PG09087	chr1	23096315	23098411	Pa2-2	1	4	Phospholip_A2_2	Yes	12.0501	Pa2-2			Eumetazoa	OG_10108	No	PTHR12253	family not named	Gut.3,Gut.14,Chaete.18,g.23,Eye.29	0.812186
PG08555	chr1	23098240	23098888	Unchar_4233	1	3		Yes	19.1369	Unchar_4233			Eumetazoa	OG_4745	Yes			Gut.3,Gut.22,Gut.30	0.952188
PG08431	chr1	23101348	23103335	Unchar_4179	1	1		Yes	1.36626	Unchar_4179	SL6,SL1				No			Tbx2.10,Fmar.13,Epidermis.20,g.23,g.24,Neuron.26,Gut.30	0.881278
PG06871	chr1	23105617	23114928	Dep1a	4	17	DEP,RhoGAP	Yes	2.7499	Dep1a			Metazoa	OG_10185	No	PTHR16206	cell cycle control protein dep domain containing 1	Gut.3,Epidermis.8,g.23,Neuron.26	0.849449
PG07520	chr1	23114999	23116851	Armd1-1	1	4	-	Yes	0.462638	Armd1-1			Metazoa	OG_1953	No	PTHR34258	family not named	Tbx2.10,g.23,Neuron.26	0.929977
PG08179	chr1	23123682	23125790	Dus14-2	1	3	DSPc	Yes	0	Dus14-2			Eumetazoa	OG_10067	No	PTHR45961:SF6	ip21249p		0.94201
PG07547	chr1	23128214	23128415	Unchar_3744	1	1		No	0	Unchar_3744					No
PG08177	chr1	23133271	23136310	Dus14-1	1	4	DSPc	Yes	4.23073	Dus14-1	SL6,SL1		Eumetazoa	OG_10067	No	PTHR45961:SF6	ip21249p	Tbx2.10,Neuron.26	0.928136
PG08860	chr1	23136995	23138054	Unchar_4395	1	2		No	0	Unchar_4395					No
PG07170	chr1	23146651	23148613	Unchar_3554	1	2		Yes	12.1262	Unchar_3554	SL6,SL1		Chaetognatha	OG_16943	No			Hemocytes.4,Muscle.12,Fmar.13,Muscle.19,g.27	0.876025
PG07877	chr1	23152480	23158653	Unchar_3905	2	5		Yes	48.452	Unchar_3905			Phragmophora	OG_17298	No			Ciliated.7,Ciliated.21,g.31	0.612841
PG08520	chr1	23205898	23209111	Unchar_4215	1	1		Yes	0.0301761	Unchar_4215					No	PTHR23261:SF14	ground-like (grd related)		0.89922
PG07132	chr1	23220110	23220641	Unchar_3533	1	1		Yes	0	Unchar_3533					No
PG07861	chr1	23221088	23224609	Unchar_3895	1	2		Yes	2.77852	Unchar_3895					No	PTHR15549:SF6	protein skg6	Gut.14	0.908786
PG08279	chr1	23234838	23240442	Ypd1-1	2	7	M16C_assoc,Peptidase_M16,Peptidase_M16_C	Yes	30.3472	Ypd1-1			Chaetognatha	OG_9464	Yes	PTHR43016:SF13		g.1	0.664813
PG08918	chr1	23243254	23244723	Unchar_4429	1	1		Yes	0.242004	Unchar_4429					No	PTHR22714	family not named		0.89835
PG06967	chr1	23251150	23259941	Pthd3-4	2	20	Patched	Yes	2.07216	Pthd3-4	SL1		Metazoa	OG_9326	No	PTHR10796:SF130	subfamily not named	Epidermis.8,Tbx2.10,Epidermis.20,g.28	0.807235
PG07525	chr1	23271256	23276346	Unchar_3733	1	11	TspO_MBR	Yes	128.19	Unchar_3733	SLs1		Lophotrochozoa	OG_11609	Yes	PTHR33802	family not named	Ciliated.7,Ciliated.21	0.515476
PG07948	chr1	23277347	23279231	Unchar_3933	5	7		Yes	47.3735	Unchar_3933			Phragmophora	OG_19513	No	PTHR46563:SF1	subfamily not named	Ciliated.21	0.633495
PG07518	chr1	23280900	23287393	Mlrm	5	6	EF-hand_1,EF-hand_6,EF-hand_7,EF-hand_8	Yes	542.82	Mlrm	SL6,SL1		Chaetognatha	OG_12210	No	PTHR23049	myosin regulatory light chain 2	Muscle.12,Muscle.19	0.738767
PG08980	chr1	23333912	23337968	Spy2	1	4	Sprouty	Yes	6.73515	Spy2			Eumetazoa	OG_3317	No	PTHR12365:SF7	protein sprouty	Tbx2.10,Stem.16,Epidermis.20,g.23,Neuron.26,g.27	0.825863
PG07384	chr1	23338540	23347945	Unchar_3660	1	7		Yes	61.9717	Unchar_3660			Chaetognatha	OG_17202	No			Ciliated.7,Ciliated.21	0.595964
PG08783	chr1	23349063	23353101	Unchar_4358	3	4		Yes	2.45009	Unchar_4358	SL6,SL1		Chaetognatha	OG_22290	No			Neuron.11,g.23,Neuron.26	0.885723
PG06941	chr1	23357087	23364038	Rxra	1	12	Hormone_recep,Nuc_recep-AF1,zf-C4	Yes	34.2563	Rxra	SL6,SL1		Metazoa	OG_10576	No	PTHR24083:SF90	retinoic acid receptor rxr-beta	Neuron.26	0.522252
PG08342	chr1	23367071	23373755	Unchar_4128	1	8		Yes	27.4094	Unchar_4128	SL6,SL1,SLs1				No			Stem.16	0.870616
PG08249	chr1	23380624	23390424	Cut	1	14	CASP_C,CUT,Homeobox	Yes	1.23246	Cut			Bilateria	OG_4917	No	PTHR14043:SF4	homeobox protein cut-like 1	Epidermis.2,Neuron.11,Chaete.18,Epidermis.20	0.782188
PG09016	chr1	23392430	23393479	Unchar_4465	1	3		Yes	0	Unchar_4465					No
PG07172	chr1	23402977	23405595	Unchar_3556	1	2		Yes	0.707706	Unchar_3556	SL6,SL1				No
PG07973	chr1	23518668	23519793	Unchar_3942	1	3		Yes	0	Unchar_3942					No
PG08485	chr1	23528536	23530564	Unchar_4201	1	4		Yes	0.389087	Unchar_4201					No				0.94525
PG08459	chr1	23596956	23601832	Unchar_4192	1	6		Yes	180.277	Unchar_4192			Phragmophora	OG_22312	No	PTHR23202	wasp interacting protein-related	g.9,Stem.16,Stem.32	0.775362
PG09148	chr1	23608684	23609074	Unchar_4535	1	1		Yes	0	Unchar_4535					No
PG08919	chr1	23651987	23653227	Unchar_4430	1	1		Yes	3.83131	Unchar_4430	SL6,SL1	operon884			No			Epidermis.2,Papillae.25,Neuron.26	0.654689
PG08382	chr1	23653373	23654025	Unchar_4147	1	2		Yes	38.8549	Unchar_4147		operon884			No
PG07847	chr1	23654045	23665251	Unchar_3889	1	18	Apt1,DUF2405,Fmp27,Fmp27_GFWDK	Yes	40.9567	Unchar_3889		operon884	Metazoa	OG_10304	No	PTHR15678:SF6	protein kiaa0100	Ciliated.7,g.9,Stem.32	0.863152
PG07360	chr1	23664993	23670764	Cbs	2	3	CBS,PALP	Yes	3.07741	Cbs	SL6,SL1		Metazoa	OG_2060	Yes	PTHR10314	ser/thr dehydratase, trp synthase	Epidermis.2,Hemocytes.4,Tbx2.10,Papillae.15,g.24,Neuron.26	0.888058
PG06814	chr1	23671021	23681294	K0100-1	1	24	Apt1,DUF2405,Fmp27,Fmp27_GFWDK	Yes	52.3101	K0100-1			Phragmophora	OG_13412	No	PTHR15678	antigen mlaa-22-related	Ciliated.7,Ciliated.21	0.642835
PG08786	chr1	23681672	23683929	Cbx1	1	4	Chromo,Chromo_shadow	Yes	1.08939	Cbx1	SL6,SL1		Metazoa	OG_10740	Yes	PTHR22812:SF140	chromobox homolog 3b	Tbx2.10,g.23,Neuron.26	0.874043
PG08460	chr1	23689007	23695186	Unchar_4193	1	3		Yes	1.40439	Unchar_4193	SL6,SL1		Chaetognatha	OG_16766	No			Epidermis.8,Fmar.13,Epidermis.20,g.24,g.27	0.912232
PG07509	chr1	23700484	23704045	Kapca-2	1	9	Pkinase	Yes	35.0066	Kapca-2			Gnathifera	OG_11633	No	PTHR24353:SF117	protein kinase dc1-related	Ciliated.7,Ciliated.21	0.716447
PG07174	chr1	23706427	23708554	Gtpb2	1	1	GTP_EFTU,GTP_EFTU_D2	Yes	28.839	Gtpb2	SL6,SL1,SLs1		Metazoa	OG_8956	No	PTHR43721:SF3	gtp-binding protein 2	Stem.16,g.27,Stem.32	0.557084
PG09147	chr1	23709493	23714445	Parvb	1	9	CH	Yes	14.6287	Parvb	SL6,SL1		Metazoa	OG_6265	No	PTHR12114:SF7	beta-parvin	Epidermis.2,Fmar.13,Papillae.15,Epidermis.20,Gut.30	0.686675
PG07234	chr1	23710578	23713390	Unchar_3585	1	11		Yes	7.14287	Unchar_3585			Lophotrochozoa	OG_21986	No			Gut.3,Gut.22	0.872713
PG08806	chr1	23716416	23727311	Tead1	1	12	TEA	Yes	7.76181	Tead1			Metazoa	OG_10492	No	PTHR11834:SF4	transcriptional enhancer factor tef-1	Epidermis.2,Tbx2.10,Papillae.15,Epidermis.20,Neuron.26,Eye.29	0.606138
PG23401	chr1	23729450	23731737	Cc166	1	10	DUF4515	No	19.4864	Cc166	SL6,SL1	operon885			No	PTHR14845:SF0	coiled-coil domain-containing 166	Ciliated.7	0.646169
PG23400	chr1	23731840	23733432	Lrc34	1	1	LRR_6	No	19.4864	Lrc34	SL6,SL1	operon885	Metazoa	OG_10111	No	PTHR24111:SF0	leucine-rich repeat-containing protein 34	Neuron.26	0.771572
PG07506	chr1	23734253	23737630	Smyd1-2	1	10	SET,zf-MYND	Yes	28.2812	Smyd1-2	SL6,SL1		Metazoa	OG_6219	Yes	PTHR12197:SF288		Muscle.12,Muscle.19	0.899471
PG07486	chr1	23737802	23742810	Rs10b	1	15	MORN	Yes	44.0251	Rs10b	SL1,SLs1	operon886	Metazoa	OG_10489	No	PTHR46613	family not named	Stem.16,Ciliated.21,Stem.32	0.720987
PG06872	chr1	23743058	23743769	Rsph1	1	1	MORN	Yes	97.2284	Rsph1	SL6,SL1,SLs1	operon886	Metazoa	OG_4588	No	PTHR43215:SF5	subfamily not named	Stem.16,Ciliated.21,Stem.32	0.466673
PG08545	chr1	23744484	23750726	So2b1	2	18	Kazal_2,OATP	Yes	1.0589	So2b1			Bilateria	OG_11346	Yes	PTHR11388	organic anion transporter	Tbx2.10,Fmar.13,Chaete.18,g.23,g.24,g.31	0.891781
PG07776	chr1	23751474	23762498	Unchar_3856	2	7		Yes	9.97341	Unchar_3856	SL6,SL1		Metazoa	OG_2765	No	PTHR46927:SF3		Epidermis.2,Epidermis.6,Tbx2.10,g.23,Neuron.26	0.661262
PG08851	chr1	23768277	23771139	Unchar_4389	4	8	zf-C3HC4_2,zf-RING_2,zf-rbx1	Yes	31.0271	Unchar_4389					No	PTHR45977	family not named	Ciliated.7,Ciliated.21	0.7185
PG08128	chr1	23818620	23819988	Unchar_4020	1	2		Yes	0	Unchar_4020					No	PTHR37001:SF8	subfamily not named
PG08402	chr1	23826940	23831596	Unchar_4161	1	2		Yes	0	Unchar_4161					No
PG09075	chr1	23847375	23851042	Unchar_4496	1	2	LicD	Yes	1.97824	Unchar_4496			Metazoa	OG_8007	Yes	PTHR15407	fukutin-related	Eye.29	0.882603
PG07392	chr1	23896688	23921015	Unchar_3668	1	2		Yes	0.143638	Unchar_3668					No			Neuron.11,g.23,Neuron.26	0.920842
PG07468	chr1	23931987	23935390	Rsad2	2	9	Fer4_12,Fer4_14,Radical_SAM	Yes	1.30752	Rsad2			Metazoa	OG_3382	No	PTHR21339:SF0	radical s-adenosyl methionine domain-containing protein 2	Epidermis.8,Neuron.11,Fmar.13,Muscle.19,Epidermis.20,g.23,Neuron.26	0.791971
PG06998	chr1	23948571	23950679	Sc6a5-3	1	3	SNF	Yes	0.385789	Sc6a5-3			Protostomia	OG_8515	Yes	PTHR11616	sodium/chloride dependent transporter	Epidermis.8,Epidermis.20	0.910051
PG07654	chr1	23978148	23983308	Pol5-35	1	4	RVT_1,rve	No	0	Pol5-35					No	PTHR24559:SF375
PG08007	chr1	24089171	24120662	Unchar_3958	1	4	Ldl_recept_a,MAM	Yes	5.18084	Unchar_3958			Metazoa	OG_2398	No	PTHR24270:SF46		Neuron.11,Ciliated.21,Neuron.26	0.911916
PG08673	chr1	24161381	24161780	Unchar_4301	1	1		Yes	5.42693	Unchar_4301					No			Neuron.11,g.23,Neuron.26	0.893874
PG08753	chr1	24162981	24164286	Unchar_4342	1	2		Yes	2.44672	Unchar_4342			Chaetognatha	OG_22097	No	PTHR31395	family not named	Neuron.11,g.23,Neuron.26	0.883492
PG07780	chr1	24168797	24175268	Unchar_3858	1	5		Yes	1.76604	Unchar_3858			Chaetognatha	OG_22098	No	PTHR33333:SF2	subfamily not named	Neuron.11,g.23,Neuron.26	0.863261
PG07887	chr1	24182866	24185756	Unchar_3907	1	5		Yes	0.266655	Unchar_3907					No	PTHR16024:SF6	xk-related protein	Hemocytes.4,Neuron.11,g.23,Neuron.26	0.941476
PG07580	chr1	24187882	24193858	Unchar_3760	1	5		Yes	1.28476	Unchar_3760			Chaetognatha	OG_22099	No	PTHR43670:SF34		Neuron.11	0.933331
PG08917	chr1	24194335	24194828	Unchar_4428	1	2		Yes	1.27051	Unchar_4428					No			Neuron.11,g.23	0.945805
PG09090	chr1	24209123	24214518	Msx2	1	3	Homeobox	Yes	56.3932	Msx2			Metazoa	OG_20144	No	PTHR24338:SF0	muscle segmentation homeobox	g.1,Gut.30	0.648886
PG08411	chr1	24216794	24218572	Maf1	1	7	Maf1	Yes	88.1053	Maf1	SL6,SL1,SLs1		Metazoa	OG_930	No	PTHR22504	repressor of rna polymerase iii transcription maf1	Stem.32	0.534523
PG07521	chr1	24218838	24226428	Cah2-1	1	5	Carb_anhydrase	Yes	8.59789	Cah2-1	SL6,SL1,SLs1		Metazoa	OG_9811	Yes	PTHR18952:SF120	carbonic anhydrase 2		0.494363
PG06853	chr1	24227199	24234709	Tif1a	1	26	Bromodomain,PHD,zf-B_box,zf-RING_UBOX	Yes	10.8524	Tif1a	SL6,SL1	operon887	Metazoa	OG_4502	No	PTHR45915:SF6	subfamily not named	Stem.16	0.552934
PG23898	chr1	24234760	24244936	Phf14	1	16	PHD,zf-HC5HC2H_2	No	12.1487	Phf14	SL6,SL1,SLs1	operon887			No	PTHR13793	phd finger proteins	Stem.16,g.23,Stem.32	0.629345
PG23899	chr1	24244936	24246012	Sp30l	1	4	SAP30_Sin3_bdg,zf-SAP30	No	12.1487	Sp30l	SL6,SL1,SLs1	operon887	Metazoa	OG_191	No	PTHR13286:SF5	histone deacetylase complex subunit sap30l		0.465502
PG08215	chr1	24246496	24252676	Ptbp1-2	1	11	RRM_1,RRM_5	Yes	48.6723	Ptbp1-2	SL6,SL1,SLs1		Metazoa	OG_10361	Yes	PTHR15592:SF27		g.23	0.451946
PG08463	chr1	24253599	24256012	Zchc8	1	7	PSP,zf-CCHC	Yes	31.7653	Zchc8	SL6,SL1,SLs1	operon888	Metazoa	OG_1186	No	PTHR13316	zinc finger, cchc domain containing 8		0.440539
PG07487	chr1	24256153	24257477	Nosip	1	6	Rtf2,zf-NOSIP	Yes	57.6998	Nosip	SL6,SL1	operon888	Metazoa	OG_10545	No	PTHR13063	enos interacting protein	Stem.16,Stem.32	0.479605
PG07254	chr1	24257972	24267124	Zn236	2	23	zf-C2H2,zf-C2H2_6,zf-met	Yes	10.7958	Zn236	SL6,SL1		Eumetazoa	OG_11857	No	PTHR24396:SF21	zinc finger protein 236	Stem.16,g.23	0.676607
PG09071	chr1	24267463	24268088	Wasc3-1	1	2	CCDC53	Yes	13.9487	Wasc3-1	SL6,SL1		Metazoa	OG_15277	Yes	PTHR13015:SF0	wash complex subunit 3	Epidermis.8,Gut.14,Stem.16,Epidermis.20	0.585647
PG08820	chr1	24268341	24275608	Vps18	1	22	Clathrin,Pep3_Vps18,Vps39_2	Yes	23.4275	Vps18	SL6,SL1,SLs1		Metazoa	OG_1022	No	PTHR23323:SF26	vacuolar protein sorting-associated protein 18 homolog	g.1	0.54848
PG08106	chr1	24276358	24287466	Clcn7	1	18	CBS,Voltage_CLC	Yes	11.4675	Clcn7	SL6,SL1,SLs1		Metazoa	OG_68	No	PTHR11689:SF136	chloride channel protein b	g.1,Neuron.26	0.641806
PG07203	chr1	24287797	24289104	Tpgs1	1	7	RIIa	Yes	24.4444	Tpgs1	SL6,SL1		Metazoa	OG_8932	No	PTHR31932	family not named	g.23,Stem.32	0.602462
PG06996	chr1	24290788	24297334	Bmp1	2	16	Astacin,CUB,EGF_CA,FXa_inhibition	Yes	16.6908	Bmp1	SL6,SL1		Metazoa	OG_5934	Yes	PTHR10127:SF861		g.1	0.741616
PG23783	chr1	24301417	24304089	T214a	1	2	TMEM214	No	13.4098	T214a	SL6,SL1,SLs1		Metazoa	OG_13848	No	PTHR13448:SF0	transmembrane protein 214	Stem.16,Stem.32	0.467412
PG23782	chr1	24304974	24307564	Unchar_10473	1	3		No	13.4098	Unchar_10473	SL6,SL1,SLs1	operon889			No			Eye.29	0.478146
PG23785	chr1	24307573	24312198	Mmab	1	4	Cob_adeno_trans	No	13.4098	Mmab	SL6,SL1,SLs1	operon889	Metazoa	OG_911	No	PTHR12213	1,3-propanediol dehydrogenase-related	g.1	0.579248
PG23784	chr1	24312386	24313788	Unchar_10472	1	4	HYLS1_C	No	13.4098	Unchar_10472	SL6,SL1,SLs1	operon889	Metazoa	OG_7510	No	PTHR34174:SF1	hydrolethalus syndrome protein 1		0.504656
PG08365	chr1	24314045	24315535	Qsox2	1	4	Evr1_Alr,Thioredoxin	Yes	23.7229	Qsox2	SL1,SLs1	operon890	Metazoa	OG_10255	Yes	PTHR22897	quiescin q6-related sulfhydryl oxidase	Stem.32	0.6014
PG07904	chr1	24315657	24316588	Qsox1-2	1	3	Evr1_Alr,Thioredoxin	Yes	22.426	Qsox1-2	SL6,SL1	operon890	Metazoa	OG_10255	Yes	PTHR22897	quiescin q6-related sulfhydryl oxidase		0.889944
PG07267	chr1	24316748	24318554	Qsox1-1	1	1	Evr1_Alr,Thioredoxin	Yes	10.9339	Qsox1-1	SL6,SL1,SLs1	operon890	Metazoa	OG_10255	Yes	PTHR22897	quiescin q6-related sulfhydryl oxidase	Hemocytes.4,Neuron.11,Stem.16,Stem.32	0.651019
PG07610	chr1	24319162	24320132	Gosr1	1	4	V-SNARE_C	Yes	58.2732	Gosr1	SL6,SL1,SLs1		Metazoa	OG_20537	No	PTHR21094:SF2	golgi snap receptor complex member 1-2	Stem.32	0.463635
PG08378	chr1	24320387	24324824	Idh3g	1	13	Iso_dh	Yes	77.7317	Idh3g	SL6,SL1,SLs1		Metazoa	OG_1003	Yes	PTHR11835:SF60	isocitrate dehydrogenase [nad] subunit gamma, mitochondrial		0.330165
PG08600	chr1	24326781	24331097	Mknk2	1	12	Pkinase	Yes	120.721	Mknk2	SL6,SL1		Metazoa	OG_6400	Yes	PTHR24349:SF254	map kinase-interacting serine/threonine-protein kinase 2		0.419193
PG07051	chr1	24331801	24337669	Dc1i1-1	2	15	Dynein_IC2,WD40	Yes	26.0067	Dc1i1-1	SL6,SL1,SLs1	operon891	Metazoa	OG_1594	Yes	PTHR12442:SF34	cytoplasmic dynein 1 intermediate chain 1		0.279776
PG07368	chr1	24337698	24338692	Unchar_3650	1	4		Yes	103.34	Unchar_3650	SL6,SL1	operon891			No			g.1	0.465566
PG07884	chr1	24339629	24345129	Magi1	1	16	Guanylate_kin,MAGI_u1,MAGI_u5,PDZ,WW	Yes	22.8973	Magi1	SL6,SL1		Metazoa	OG_3372	No	PTHR10316:SF40	ld27118p		0.44398
PG08294	chr1	24345843	24346797	Unchar_4099	1	1	Kazal_2	Yes	23.951	Unchar_4099	SL6,SL1		Eumetazoa	OG_11374	No	PTHR13866	sparc osteonectin	Epidermis.8,Neuron.11,Epidermis.20,g.28	0.644708
PG09000	chr1	24348229	24351254	Ragp1	1	7	LRR_6,RanGAP1_C	Yes	31.4784	Ragp1	SL6,SL1,SLs1	operon892	Metazoa	OG_10665	No	PTHR24113:SF5	ran gtpase-activating protein	Stem.16,Stem.32	0.652865
PG07003	chr1	24351414	24351918	Hdac6-1	1	2	Hist_deacetyl,zf-UBP	Yes	67.4052	Hdac6-1	SL6,SL1	operon892	Metazoa	OG_5829	No	PTHR47665	family not named	Stem.16,Stem.32	0.464622
PG08100	chr1	24352579	24357540	Ept1-1	3	18	CDP-OH_P_transf	Yes	18.6776	Ept1-1	SL6,SL1		Metazoa	OG_664	No	PTHR10414:SF71		Epidermis.20,g.28	0.527374
PG07837	chr1	24403980	24405082	Unchar_3884	1	1	Copine,zf-C3HC4_3	Yes	1.81829	Unchar_3884			Metazoa	OG_11039	No	PTHR45751:SF16		Epidermis.2,Papillae.15	0.82361
PG07344	chr1	24416510	24446464	Unchar_3640	1	9		Yes	0.351884	Unchar_3640			Chaetognatha	OG_17023	No	PTHR35997	family not named	Neuron.11,Neuron.26	0.917712
PG08877	chr1	24447175	24452476	Smyd5-2	1	9	SET,zf-MYND	Yes	1.81835	Smyd5-2		operon893	Metazoa	OG_8408	Yes	PTHR46402	family not named	Stem.32	0.908814
PG08348	chr1	24452628	24456115	Nudt3-1	2	8	NUDIX	Yes	33.1907	Nudt3-1	SL6,SL1	operon893	Metazoa	OG_533	No	PTHR12629:SF35	diphosphoinositol polyphosphate phosphohydrolase 3-alpha-related	Neuron.26,Eye.29	0.60031
PG07714	chr1	24456273	24461630	Ks6a3	1	8	Pkinase,Pkinase_C	Yes	11.2739	Ks6a3	SL6,SL1		Metazoa	OG_1028	No	PTHR24351:SF98	ribosomal protein s6 kinase alpha-6	Epidermis.2,g.28,Eye.29	0.846366
PG07371	chr1	24463758	24466070	Unchar_3651	1	4		Yes	2.66867	Unchar_3651			Chaetognatha	OG_15813	No			Neuron.11,Neuron.26	0.788576
PG09098	chr1	24466196	24468106	Unchar_4511	1	3		Yes	51.5925	Unchar_4511					No			Ciliated.7,Ciliated.21	0.702484
PG08120	chr1	24524506	24525076	Unchar_4015	1	2	RVT_1,rve	No	0.070874	Unchar_4015					No	PTHR24559:SF329
PG07626	chr1	24525099	24526108	Unchar_3779	1	1	RVT_1,rve	No	2.08197	Unchar_3779					No	PTHR24559:SF381
PG08042	chr1	24526814	24527099	Unchar_3976	1	1		No	0.226797	Unchar_3976					No
PG08654	chr1	24542030	24547854	Gcy28-3	3	6	ANF_receptor,Guanylate_cyc,Pkinase_Tyr	Yes	4.25838	Gcy28-3			Metazoa	OG_4450	No	PTHR11920:SF494		g.9,g.31,Stem.32	0.855305
PG07317	chr1	24581622	24588723	Unchar_3625	2	10		Yes	64.9791	Unchar_3625					No			Ciliated.21	0.629101
PG07839	chr1	24588961	24592700	Unchar_3885	1	9		Yes	41.5175	Unchar_3885			Phragmophora	OG_17299	No			Ciliated.21	0.758933
PG07351	chr1	24595209	24609843	Slou	1	5	Homeobox	Yes	0.293805	Slou			Metazoa	OG_41	No	PTHR24340:SF37	nk1 transcription factor-related 2-like,a-related		0.932603
PG07857	chr1	24613821	24616668	Unchar_3894	1	12	TPH	Yes	80.1763	Unchar_3894			Metazoa	OG_5561	Yes	PTHR28663:SF1	coiled-coil domain-containing protein 173	g.0,Ciliated.21	0.672754
PG08349	chr1	24617273	24619574	Unchar_4132	1	2	zf-AD,zf-C2H2,zf-C2H2_6,zf-met	Yes	6.09098	Unchar_4132	SL6,SL1		Metazoa	OG_3488	No	PTHR24390:SF193		Neuron.11	0.791107
PG08896	chr1	24620178	24620589	H33a-2	1	1	Histone	Yes	40.4179	H33a-2			Metazoa	OG_4606	No	PTHR11426:SF194		Epidermis.2,Epidermis.8,Papillae.15,Epidermis.20,g.23	0.571689
PG08757	chr1	24622432	24633182	Tex14	3	24	Ank_2,Ank_4,Pkinase_Tyr	Yes	20.2153	Tex14	SLs1		Metazoa	OG_6149	No	PTHR23060	testis expressed gene 14	Stem.16,Stem.32	0.828819
PG07009	chr1	24639738	24645158	Selo	4	14	UPF0061	Yes	34.1772	Selo			Metazoa	OG_6035	No	PTHR12153:SF15	selenoprotein o	g.27	0.617403
PG07149	chr1	24642347	24643632	Unchar_3543	1	5	CS,DEAD,Helicase_C,TUDOR	Yes	24.4581	Unchar_3543			Chaetognatha	OG_19955	No	PTHR22948:SF62		g.1,Stem.32	0.606675
PG09041	chr1	24645097	24650543	Alg13-2	1	9	Glyco_tran_28_C,OTU	Yes	13.2586	Alg13-2			Metazoa	OG_6922	No	PTHR12419:SF58		g.1	0.757574
PG08364	chr1	24653818	24677121	Npc1-1	1	27	NPC1_N,Patched	Yes	111.592	Npc1-1	SL6,SL1		Metazoa	OG_35	Yes	PTHR45727	family not named	Tbx2.10,Fmar.13,Epidermis.20,Neuron.26,Eye.29	0.564185
PG07717	chr1	24678020	24681021	Bt3l4-1	1	8	NAC	Yes	91.1905	Bt3l4-1	SL6,SL1		Metazoa	OG_604	No	PTHR10351:SF29	transcription factor btf3 homolog 4		0.350736
PG08636	chr1	24680949	24704446	Unchar_4277	1	17	LRR_1,LRR_4,LRR_6,LRR_8,PP2C	Yes	2.86221	Unchar_4277			Metazoa	OG_5624	No	PTHR48051:SF1		Epidermis.2,Epidermis.6,Tbx2.10,Gut.14,g.23,Neuron.26	0.732055
PG06997	chr1	24690795	24695240	Unchar_3468	2	9		Yes	28.0023	Unchar_3468	SL6,SL1		Phragmophora	OG_17300	No			g.1	0.67585
PG08243	chr1	24709131	24715340	Unchar_4073	1	6		Yes	21.897	Unchar_4073	SL6,SL1		Chaetognatha	OG_16891	No			Epidermis.2,Papillae.15,Epidermis.17,Papillae.25	0.75528
PG08747	chr1	24717016	24730822	Wdr54	1	8	WD40	Yes	16.8357	Wdr54			Metazoa	OG_9717	No	PTHR13720:SF40	wd repeat-containing protein 54	g.9,Papillae.25,Stem.32	0.706064
PG08247	chr1	24766024	24769780	Unchar_4077	1	3		Yes	2.26004	Unchar_4077					No			Epidermis.2	0.836594
PG08441	chr1	24775248	24791976	Unchar_4183	1	1		Yes	1.17852	Unchar_4183					No	PTHR43081:SF1	adenylate cyclase, terminal-differentiation specific	Epidermis.2,Epidermis.6,Neuron.11,Neuron.26	0.701118
PG06910	chr1	24820678	24822283	Unchar_3430	1	2		Yes	0.08477	Unchar_3430					No	PTHR12264:SF21	transcription initiation factor tfiid subunit 12		0.933884
PG07145	chr1	24832829	24836809	Unchar_3541	1	5		No	1.11184	Unchar_3541			Chaetognatha	OG_8056	Yes			Neuron.26,Stem.32	0.850346
PG09094	chr1	24840512	24841673	Unchar_4508	1	3		No	0	Unchar_4508					No
PG07808	chr1	24917456	24922454	Ach1-1	1	4	Neur_chan_LBD,Neur_chan_memb	Yes	0.565213	Ach1-1			Eumetazoa	OG_4690	No	PTHR18945:SF531	nicotinic acetylcholine receptor alpha4, isoform h	Neuron.11	0.928068
PG07124	chr1	24924317	24925138	Unchar_3528	1	2		Yes	0.416342	Unchar_3528					No
PG08832	chr1	24950237	24951437	Unchar_4379	1	5		Yes	10.3545	Unchar_4379					No			Neuron.11,g.23,Papillae.25,Neuron.26,g.31	0.841643
PG08155	chr1	24951712	24957994	Unchar_4031	1	19		Yes	10.6051	Unchar_4031			Metazoa	OG_1758	No	PTHR11690	amiloride-sensitive sodium channel-related	Epidermis.8,Ciliated.21,Stem.32	0.777512
PG06870	chr1	24958299	24979696	Ddc-2	1	9	Pyridoxal_deC	Yes	0.82525	Ddc-2			Metazoa	OG_2719	No	PTHR11999	group ii pyridoxal-5-phosphate decarboxylase	Fmar.13,Muscle.19,Neuron.26,g.28	0.771864
PG08861	chr1	24984732	24991778	Unchar_4396	1	9	PDGF	Yes	1.69986	Unchar_4396			Eumetazoa	OG_6089	No	PTHR11633:SF1	ld28763p	g.24,Eye.29,Stem.32	0.95218
PG06823	chr1	24987382	24989192	Unchar_3389	1	5		Yes	0.365745	Unchar_3389			Eumetazoa	OG_2544	No	PTHR24243	g-protein coupled receptor
PG09099	chr1	24994308	24996133	Unchar_4512	1	4	Acetyltransf_1	Yes	5.08258	Unchar_4512			Chaetognatha	OG_12126	No	PTHR42919:SF8	n-acetyltransferase san-related	Muscle.19,Eye.29,Stem.32	0.904501
PG08264	chr1	24995896	25000815	Tbx18	2	6	T-box	Yes	1.96948	Tbx18	SL6,SL1		Metazoa	OG_11433	No	PTHR11267	t-box protein-related		0.885701
PG07488	chr1	25002478	25006597	Trpc4-1	3	7	Ank_3,Ion_trans,TRP_2	Yes	22.7508	Trpc4-1			Metazoa	OG_1907	No	PTHR10117	transient receptor potential channel	g.9,Stem.16,g.28,Stem.32	0.746268
PG09011	chr1	25007990	25010783	Ermp1	1	1	Peptidase_M28	Yes	30.9416	Ermp1	SL6,SL1,SLs1		Metazoa	OG_10296	No	PTHR12147	fxna-related	Stem.32	0.570545
PG08334	chr1	25011457	25013740	Unchar_4122	1	1	IDH	Yes	21.1493	Unchar_4122	SL6,SL1,SLs1		Chaetognatha	OG_22100	No	PTHR36999:SF1	subfamily not named	g.1,g.23	0.644859
PG07943	chr1	25014315	25019914	Anfy1	1	17	Ank,Ank_2,Ank_3,Ank_4,BTB,FYVE	Yes	28.0806	Anfy1	SL6,SL1,SLs1		Metazoa	OG_10317	No	PTHR24118:SF82	rabankyrin-5	Stem.16,Stem.32	0.649418
PG07273	chr1	25021415	25022089	Unchar_3603	1	2		Yes	11.5931	Unchar_3603	SL6,SL1		Metazoa	OG_2685	Yes	PTHR35313:SF1	no exine formation 1		0.873276
PG08849	chr1	25022342	25025443	Unchar_4388	1	3		Yes	41.7317	Unchar_4388	SL1,SLs1		Metazoa	OG_2685	Yes				0.445917
PG08205	chr1	25027120	25031397	Unchar_4052	3	9		Yes	41.0074	Unchar_4052			Phragmophora	OG_19497	No	PTHR21553	alms1-related	g.0,Ciliated.21	0.717507
PG08370	chr1	25033382	25042712	Act1-1	1	15	Actin	Yes	3.45008	Act1-1	SL6,SL1		Metazoa	OG_5486	No	PTHR11937	actin	Epidermis.8,Chaete.18,Epidermis.20,Gut.22,g.24,Neuron.26	0.784114
PG09131	chr1	25046130	25051782	Unchar_4525	1	3		Yes	0.938654	Unchar_4525	SL6,SL1		Chaetognatha	OG_8572	Yes	PTHR46473	family not named	Hemocytes.4	0.93415
PG07183	chr1	25052210	25057223	Unchar_3560	1	4	DEAD,Helicase_C	Yes	3.2305	Unchar_3560	SL6,SL1,SLs1		Metazoa	OG_9617	Yes	PTHR15665	asteroid protein	Hemocytes.4	0.622762
PG08123	chr1	25056472	25060728	Ysmu	2	6	BtpA	Yes	3.46332	Ysmu	SL6,SL1		Metazoa	OG_2792	No	PTHR21381	family not named	Epidermis.8,g.27	0.728521
PG08603	chr1	25060806	25062312	Unchar_4258	1	6		Yes	37.1532	Unchar_4258	SLs1		Chaetognatha	OG_17117	No			Stem.16,Stem.32	0.526309
PG07096	chr1	25062528	25067296	Unchar_3514	1	11	7tm_1	Yes	1.3679	Unchar_3514			Protostomia	OG_4361	No	PTHR24240:SF78	subfamily not named	Epidermis.8,Ciliated.21,Stem.32	0.766203
PG07615	chr1	25070498	25072985	S36a2-3	1	7	Aa_trans	Yes	1.57801	S36a2-3			Protostomia	OG_8068	Yes	PTHR22950:SF340	glutamate transporter polyphemus-related	Epidermis.2,Epidermis.6,Epidermis.17,g.24	0.90926
PG09124	chr1	25078579	25082541	Path-3	1	7	Aa_trans	Yes	0.323648	Path-3			Protostomia	OG_8068	Yes	PTHR22950:SF340	glutamate transporter polyphemus-related	g.24,Neuron.26,Eye.29,Gut.30	0.944767
PG07342	chr1	25083951	25086309	C1139-1	1	7	Aa_trans	Yes	4.75135	C1139-1			Metazoa	OG_10106	Yes	PTHR22950:SF340	glutamate transporter polyphemus-related	Epidermis.2,Hemocytes.4,g.23	0.827982
PG07617	chr1	25087364	25099899	S36a4-1	1	9	Aa_trans	Yes	5.00368	S36a4-1			Protostomia	OG_8068	Yes	PTHR22950:SF340	glutamate transporter polyphemus-related		0.949311
PG06936	chr1	25125844	25132858	Cdx4	1	4	Homeobox	Yes	0.677571	Cdx4			Bilateria	OG_2280	No	PTHR24332	family not named		0.958423
PG08622	chr1	25132506	25134554	Asm-1	1	2	Metallophos,SapB_1	Yes	0.212972	Asm-1			Metazoa	OG_4316	No	PTHR10340	sphingomyelin phosphodiesterase	g.24	0.962147
PG08416	chr1	25138268	25144558	Unchar_4169	1	10	Cobl,RBD	Yes	1.30125	Unchar_4169			Metazoa	OG_745	No	PTHR21557:SF2	cordon-bleu protein-like 1	Chaete.18,Neuron.26	0.904401
PG07755	chr1	25144817	25147404	Unchar_3846	1	7	Ank_2,Ank_4	Yes	0.773583	Unchar_3846			Metazoa	OG_5483	No	PTHR24134:SF2	subfamily not named	Tbx2.10,Neuron.26	0.942454
PG07182	chr1	25148597	25163645	Unchar_3559	2	29		Yes	21.3179	Unchar_3559	SL6,SL1		Chaetognatha	OG_8451	No			Epidermis.2,Epidermis.6,Papillae.15,Epidermis.17,Papillae.25	0.736522
PG08225	chr1	25163738	25166522	Unc9-10	1	4	Innexin	Yes	2.99155	Unc9-10			Bilateria	OG_4733	No	PTHR11893:SF36	innexin-5	Epidermis.8,Epidermis.20,g.28	0.881601
PG07578	chr1	25166747	25174407	Unchar_3758	1	17	Kringle,Lectin_C,Sushi	Yes	15.3643	Unchar_3758			Metazoa	OG_321	No	PTHR22802	c-type lectin superfamily member	Papillae.15	0.945782
PG06874	chr1	25174563	25176281	Unchar_3411	2	4		Yes	7.41682	Unchar_3411					No				0.795485
PG09093	chr1	25186632	25196227	Unchar_4507	1	3		Yes	1.07729	Unchar_4507					No			Neuron.26,g.28,Eye.29	0.877853
PG07835	chr1	25220444	25223556	Dus10	1	1	DSPc,Rhodanese	Yes	11.2263	Dus10	SLs1		Metazoa	OG_9449	No	PTHR10159:SF314	si:dkey-175m17.7	Hemocytes.4,Epidermis.8,Epidermis.20,g.23,g.24	0.586332
PG08826	chr1	25246949	25248502	Unchar_4377	1	2		Yes	6.15469	Unchar_4377		operon898			No			Epidermis.2,Neuron.11,Epidermis.17,Chaete.18,g.23,Papillae.25,Neuron.26,Eye.29	0.722166
PG07179	chr1	25248501	25274832	Ctbp-3	1	15	2-Hacid_dh,2-Hacid_dh_C	Yes	15.6335	Ctbp-3	SL6,SL1	operon898	Metazoa	OG_658	Yes	PTHR46029:SF7		Epidermis.2,Tbx2.10,Neuron.11,g.23,Papillae.25,Neuron.26	0.667862
PG08458	chr1	25324820	25325847	Unchar_4191	1	2		No	0	Unchar_4191					No
PG08184	chr1	25375717	25377359	Unchar_4044	1	2		Yes	0	Unchar_4044					No
PG07472	chr1	25396156	25397839	Asah1-3	1	2	CBAH,NAAA-beta	Yes	95.4748	Asah1-3			Metazoa	OG_20881	No	PTHR28583:SF1	acid ceramidase	Ciliated.21	0.686973
PG06860	chr1	25417194	25418579	Unchar_3406	1	3		Yes	3.55504	Unchar_3406	SL6,SL1				No				0.944488
PG08855	chr1	25419415	25420946	Unchar_4391	1	7		Yes	6.3863	Unchar_4391					No	PTHR24180:SF15	ferm domain (protein4.1-ezrin-radixin-moesin) family	Fmar.13,g.24	0.928252
PG08171	chr1	25423376	25425899	Unchar_4037	1	2		No	0.97935	Unchar_4037					No			Epidermis.2,Epidermis.6	0.800119
PG07099	chr1	25426600	25433234	So4a1-2	1	13	Kazal_2,OATP	Yes	7.75577	So4a1-2	SL6		Metazoa	OG_10406	Yes	PTHR11388	organic anion transporter	Epidermis.2,Fmar.13,Epidermis.17,Epidermis.20,Papillae.25,Eye.29,g.31	0.676859
PG07201	chr1	25434728	25436955	Mbk2-1	1	3	Pkinase	Yes	1.40898	Mbk2-1	SL6,SL1		Metazoa	OG_4623	No	PTHR24058:SF112			0.831103
PG09142	chr1	25437846	25441132	Unchar_4531	3	5		Yes	21.9779	Unchar_4531			Chaetognatha	OG_16226	No			Epidermis.2,Epidermis.6	0.563359
PG07409	chr1	25442107	25445718	Tesk1-2	1	8	LIM,PDZ,Pkinase,Pkinase_Tyr	Yes	119.804	Tesk1-2			Metazoa	OG_5385	No	PTHR46485:SF5	center divider, isoform a	Ciliated.7,Ciliated.21	0.647038
PG07796	chr1	25446029	25455529	Reep2-1	2	9	TB2_DP1_HVA22	Yes	24.3992	Reep2-1	SL6,SL1		Metazoa	OG_16225	No	PTHR12300:SF33	receptor expression-enhancing protein 1	Hemocytes.4,Muscle.19	0.592451
PG08472	chr1	25455965	25457480	Phax	1	1	RNA_GG_bind	Yes	34.9211	Phax	SL6,SL1,SLs1		Metazoa	OG_14190	No	PTHR13135:SF0	phosphorylated adapter rna export protein	Stem.16,Stem.32	0.715409
PG07122	chr1	25459771	25470578	Jhd2c	1	14	-	Yes	22.2866	Jhd2c			Protostomia	OG_2495	No	PTHR34491	family not named	Fmar.13,Chaete.18,Papillae.25,Eye.29,Stem.32	0.805053
PG07762	chr1	25470947	25480609	Nos1-1	3	20	FAD_binding_1,Flavodoxin_1,NAD_binding_1,NO_synthase	Yes	139.521	Nos1-1			Metazoa	OG_15667	No	PTHR19384:SF76	nitric oxide synthase	Ciliated.7,Ciliated.21	0.614621
PG08197	chr1	25480827	25481290	Unchar_4049	1	3		Yes	105.004	Unchar_4049					No			g.0,Ciliated.7,Ciliated.21	0.666728
PG08798	chr1	25481791	25492385	Kdm3a	1	17	JmjC	Yes	28.9944	Kdm3a	SL6,SL1,SLs1		Metazoa	OG_4808	No	PTHR12549:SF8	lysine-specific demethylase 3b		0.415622
PG08512	chr1	25495275	25511061	S12a2	2	32	AA_permease,AA_permease_N,SLC12	Yes	37.082	S12a2	SL6,SL1		Metazoa	OG_4574	No	PTHR11827:SF72	sodium chloride cotransporter 69, isoform e	Epidermis.2,Hemocytes.4,Epidermis.6,g.23	0.583561
PG07950	chr1	25511181	25519237	Npt2b-3	1	14	Na_Pi_cotrans	Yes	4.89842	Npt2b-3	SL6,SL1		Metazoa	OG_1047	Yes	PTHR10010	solute carrier family 34 sodium phosphate , member 2-related	Neuron.11,Neuron.26	0.904706
PG07511	chr1	25521278	25530323	Gnaq-1	2	11	G-alpha	Yes	7.2449	Gnaq-1			Eumetazoa	OG_9474	Yes	PTHR10218	gtp-binding protein alpha subunit	Hemocytes.4,Muscle.19	0.883446
PG08994	chr1	25532040	25538024	Wasp-1	2	13	PBD,WH1,WH2	Yes	4.72881	Wasp-1			Metazoa	OG_9146	Yes	PTHR11202	vasodilator-stimulated phosphoprotein/sprouty protein evh1 domain containing protein 3	Hemocytes.4	0.785193
PG07385	chr1	25539666	25542197	Unchar_3661	1	6		Yes	0.583146	Unchar_3661			Chaetognatha	OG_12346	No	PTHR24270:SF41		g.24	0.935691
PG07901	chr1	25542669	25555695	Unchar_3915	1	17	ALMS_motif	Yes	6.97057	Unchar_3915	SL6,SL1		Metazoa	OG_10261	No	PTHR21553:SF34	subfamily not named	Stem.16,g.23	0.655621
PG07279	chr1	25554677	25557664	Irk1	1	5	IRK	Yes	0.33992	Irk1			Metazoa	OG_4592	Yes	PTHR11767	inward rectifier potassium channel		0.957472
PG08226	chr1	25560295	25566128	Unchar_4066	1	1		Yes	2.51545	Unchar_4066			Chaetognatha	OG_11103	No			Epidermis.2,Epidermis.6,Papillae.15,Epidermis.17	0.799651
PG07540	chr1	25574593	25575208	Snp25-2	1	1	SNAP-25	Yes	1.52396	Snp25-2	SL6,SL1		Metazoa	OG_15084	Yes	PTHR19305:SF14	synaptosomal-associated protein-related	Neuron.11,g.23,Neuron.26	0.886286
PG07563	chr1	25576620	25581465	Hp1b3	1	18	Linker_histone	Yes	47.6531	Hp1b3	SL6,SL1		Bilateria	OG_10776	No	PTHR15832:SF1	heterochromatin protein 1-binding protein 3	Stem.16	0.668939
PG07085	chr1	25582202	25586098	Grik1-2	1	4	ANF_receptor,Lig_chan,Lig_chan-Glu_bd	Yes	0.568452	Grik1-2			Metazoa	OG_2252	No	PTHR18966:SF354	subfamily not named	g.23	0.923499
PG07903	chr1	25586239	25589888	Unchar_3916	1	9	GRDP-like	Yes	0.609784	Unchar_3916			Eumetazoa	OG_10409	No	PTHR34365	family not named	g.23	0.964811
PG07343	chr1	25589947	25597124	Kif7	1	3	Kinesin	Yes	10.8658	Kif7			Metazoa	OG_3804	No	PTHR47969:SF8		Fmar.13,Gut.14,Stem.16,Eye.29,Stem.32	0.794026
PG06930	chr1	25595176	25598635	Unchar_3439	2	6	GRDP-like	Yes	1.2614	Unchar_3439			Chaetognatha	OG_13413	No			g.23	0.962221
PG09031	chr1	25643507	25647795	Unchar_4478	1	5		Yes	49.2308	Unchar_4478	SL6,SL1				No			Hemocytes.4,Tbx2.10,Neuron.11,Muscle.12,Epidermis.20,Gut.22,g.23,Papillae.25,Neuron.26,g.27,g.28,Eye.29	0.630393
PG07993	chr1	25657521	25676089	F37c4	1	6	DUF4139,DUF4140	Yes	23.321	F37c4			Metazoa	OG_10086	Yes	PTHR31005	uncharacterized	Tbx2.10,Neuron.11,Epidermis.20,g.23,Papillae.25,Neuron.26,Eye.29	0.846333
PG07641	chr1	25677066	25682562	Unchar_3785	1	4		Yes	10.3597	Unchar_3785			Metazoa	OG_10086	No			Hemocytes.4,Tbx2.10,Epidermis.20,Papillae.25,Neuron.26,Eye.29	0.8162
PG08564	chr1	25683121	25692797	Grik1-4	1	12	DUF4139,DUF4140	Yes	7.20354	Grik1-4			Metazoa	OG_10086	Yes	PTHR18966:SF354	subfamily not named	Tbx2.10,Neuron.11,Muscle.12,Muscle.19,Epidermis.20,g.23,Papillae.25,Neuron.26,g.28,Eye.29	0.647954
PG08213	chr1	25694653	25697693	Unchar_4058	1	6	F-box-like,WD40	Yes	26.2486	Unchar_4058		operon900	Metazoa	OG_8995	No	PTHR44129	family not named	Ciliated.21,Stem.32	0.698735
PG07689	chr1	25697857	25699381	Unchar_3814	1	1	bZIP_2	Yes	28.0561	Unchar_3814	SL6,SL1	operon900	Metazoa	OG_10536	No	PTHR23334:SF20	ccaat/enhancer-binding protein gamma	Epidermis.2,Epidermis.8,Epidermis.20	0.459846
PG07035	chr1	25701075	25701866	Hsp72-2	2	2	HSP70	Yes	0.914676	Hsp72-2			Phragmophora	OG_12112	No	PTHR19375:SF459
PG09069	chr1	25702297	25703255	Hsp70-4	1	2	HSP70	Yes	0.550438	Hsp70-4					No	PTHR19375:SF484
PG08084	chr1	25704855	25705134	Unchar_3994	1	1		Yes	0	Unchar_3994					No
PG07562	chr1	25707432	25708157	Hsp70-3	1	2	HSP70,Pkinase_Tyr	Yes	0	Hsp70-3					No	PTHR19375:SF223	heat shock 70 kda protein 1a-related
PG07111	chr1	25708481	25709346	Hs71a	1	3	HSP70	Yes	0.109369	Hs71a			Chaetognatha	OG_7998	No	PTHR19375:SF223	heat shock 70 kda protein 1a-related	Neuron.26	0.812988
PG08256	chr1	25710877	25711687	Unchar_4082	1	1		Yes	0.359095	Unchar_4082					No	PTHR13037:SF21
PG08353	chr1	25712686	25718550	Tgm1-4	1	5	Transglut_C,Transglut_N,Transglut_core	Yes	9.96424	Tgm1-4			Metazoa	OG_10449	No	PTHR11590:SF40	subfamily not named		0.957959
PG07841	chr1	25718700	25719781	Tgm1-3	1	3	Transglut_C,Transglut_N,Transglut_core	Yes	17.3427	Tgm1-3			Metazoa	OG_10449	No	PTHR11590:SF40	subfamily not named	Chaete.18	0.937035
PG07357	chr1	25720731	25722366	Nps3a-1	1	5	NIPSNAP	Yes	0.364221	Nps3a-1			Metazoa	OG_4828	No	PTHR21017:SF19	nipsnap homolog 3a (c. elegans)		0.891751
PG23908	chr1	25724192	25737793	Unchar_10469	1	18	DnaJ,DnaJ_C,DnaJ_CXXCXGXG	No	8.58438	Unchar_10469	SL6,SL1		Metazoa	OG_2458	No	PTHR12547:SF18	protein tis11	Epidermis.2,Epidermis.17	0.482978
PG07994	chr1	25737430	25741512	Ubxn6	1	8	PUB,UBX	Yes	44.438	Ubxn6			Metazoa	OG_2666	No	PTHR23153:SF38	ubx domain-containing protein 6		0.389472
PG07577	chr1	25741766	25744025	Goli	1	4	zf-RING_2	Yes	42.8697	Goli	SL6,SL1,SLs1		Metazoa	OG_11288	No	PTHR22765:SF374		Stem.16,Stem.32	0.711147
PG07067	chr1	25744504	25746343	Unchar_3500	1	2	Arm	Yes	13.2168	Unchar_3500	SL6,SL1		Metazoa	OG_3459	No	PTHR47249:SF1	vacuolar protein 8	g.1	0.602876
PG07274	chr1	25746837	25747572	Rap2a	1	3	Ras	Yes	16.6328	Rap2a	SL6,SL1		Metazoa	OG_1254	No	PTHR24070:SF194	ras-related protein rap-2b	Epidermis.2,Chaete.18,g.23,Gut.30	0.723952
PG09102	chr1	25749144	25752816	Unchar_4515	1	5		Yes	11.3066	Unchar_4515	SL6,SL1		Chaetognatha	OG_12813	No	PTHR23226:SF176	si:dkey-34m19.3-related	Stem.32	0.560318
PG08619	chr1	25753621	25771574	Unchar_4268	3	37		Yes	100.048	Unchar_4268	SL6,SL1		Phragmophora	OG_19567	No			Ciliated.7,Ciliated.21	0.574331
PG08055	chr1	25773320	25776704	Unchar_3980	3	7	EGF_CA,FXa_inhibition,Ldl_recept_a,Ldl_recept_b,cEGF	Yes	3.19521	Unchar_3980	SL6,SL1		Metazoa	OG_2398	No	PTHR24270	family not named	Epidermis.2,Tbx2.10,Papillae.15,Chaete.18,g.23,Papillae.25,Neuron.26,Gut.30	0.814827
PG06990	chr1	25776625	25792594	Lr74a	1	15	LRR_6	Yes	1.79323	Lr74a	SL6,SL1		Eumetazoa	OG_9147	No	PTHR24114	family not named	Tbx2.10,Neuron.26	0.940695
PG08631	chr1	25785534	25790317	Mot4-5	3	13	MFS_1	Yes	3.10672	Mot4-5	SL6,SL1		Eumetazoa	OG_11167	No	PTHR11360:SF251	subfamily not named	Hemocytes.4,Epidermis.8,Epidermis.20	0.827073
PG08291	chr1	25792917	25795883	Mrc1-3	2	4	Lectin_C,fn2	Yes	5.23142	Mrc1-3			Metazoa	OG_321	No	PTHR45710	family not named	Neuron.26,Eye.29	0.957979
PG23800	chr1	25796286	25809071	Nkai4	2	23	NKAIN	No	6.19918	Nkai4	SL6,SL1				No	PTHR13084:SF6	sodium/potassium-transporting atpase subunit beta-1-interacting protein	Epidermis.2,Epidermis.6,Tbx2.10,Epidermis.17,Chaete.18,g.23,Papillae.25,Neuron.26	0.804124
PG07902	chr1	25811287	25819122	Abd12-2	1	12	Abhydrolase_6,Hydrolase_4	Yes	52.7321	Abd12-2			Metazoa	OG_9808	Yes	PTHR12277:SF69	protein abhd12b	Ciliated.7,Ciliated.21	0.698502
PG08379	chr1	25859475	25871457	Mknk1	1	9	Pkinase	Yes	19.2855	Mknk1	SL6,SL1		Metazoa	OG_6400	Yes	PTHR24349:SF114	map kinase-interacting serine/threonine-protein kinase 1	Hemocytes.4,Epidermis.8,Epidermis.20,g.23,g.27,g.28,Eye.29	0.562487
PG08888	chr1	25871673	25875939	Klkb1-3	1	4	Trypsin	Yes	3.36414	Klkb1-3			Metazoa	OG_5470	No	PTHR24253	family not named	Gut.3,Epidermis.8,Fmar.13,Epidermis.20,g.27,g.31	0.854362
PG08207	chr1	25883127	25884916	Nfyb-2	1	4	CBFD_NFYB_HMF	Yes	3.79805	Nfyb-2	SL6,SL1		Metazoa	OG_3363	Yes	PTHR11064:SF9	nuclear transcription factor y subunit beta	Epidermis.2,Hemocytes.4,Epidermis.8,g.23,Neuron.26,g.31	0.776876
PG08625	chr1	25885779	25892136	Gp158-1	1	9	7tm_3	Yes	0.638707	Gp158-1			Bilateria	OG_9900	No	PTHR32546	g-protein coupled receptor 158-related	Neuron.11,g.23,Stem.32	0.900197
PG07390	chr1	25892330	25905399	Unchar_3666	2	9	7tm_3	Yes	0.461356	Unchar_3666			Bilateria	OG_9900	No	PTHR32546	g-protein coupled receptor 158-related		0.914107
PG07878	chr1	25905177	25907311	Unchar_3906	1	3		Yes	0.0892778	Unchar_3906					No	PTHR13930	rsafd1-related	g.1,g.5	0.842197
PG08981	chr1	25920957	25927176	Unchar_4449	1	6	-	Yes	34.7185	Unchar_4449			Eumetazoa	OG_8099	No	PTHR20003:SF4	mucin 11a	Epidermis.2,Epidermis.6	0.889237
PG07249	chr1	25937216	25949104	Unchar_3594	1	6		Yes	3.54176	Unchar_3594					No	PTHR22906:SF41		g.9	0.72268
PG07716	chr1	25982027	25989423	Unchar_3826	2	9		Yes	3.14441	Unchar_3826			Metazoa	OG_2693	No	PTHR24369	family not named	Epidermis.2,Epidermis.6,Papillae.25,Eye.29	0.725105
PG07790	chr1	25990944	25992063	Unchar_3862	1	2	LRR_8	Yes	2.11459	Unchar_3862	SL6,SL1		Metazoa	OG_2693	No	PTHR46473	family not named	Epidermis.2,Epidermis.6,Fmar.13	0.706521
PG08984	chr1	26025179	26036555	Fbp1l-1	1	15	FCH,SH3_1,SH3_9	Yes	8.41692	Fbp1l-1	SL6,SL1		Metazoa	OG_5038	No	PTHR15735:SF12	cdc42-interacting protein 4, isoform b	Hemocytes.4,g.24,Papillae.25	0.764357
PG07187	chr1	26036589	26055919	Mlp-2	1	27	EGF_CA,NIDO,SEA,VWD,cEGF	Yes	10.4283	Mlp-2			Metazoa	OG_6139	No	PTHR24044:SF417	subfamily not named	Epidermis.2,Epidermis.6,Papillae.15,Epidermis.17	0.812429
PG07983	chr1	26060000	26090634	Mlp-3	1	26	AMOP,Somatomedin_B,Sushi,VWD	Yes	10.7922	Mlp-3			Metazoa	OG_6139	No	PTHR24044:SF417	subfamily not named	Epidermis.2,Epidermis.6,Papillae.15	0.843067
PG08467	chr1	26093192	26124799	Mlp-4	1	27	EGF_CA,Fz,Ldl_recept_a,Lectin_C,NIDO,SEA,Thyroglobulin_1,VWD	Yes	1.99469	Mlp-4			Metazoa	OG_6139	No	PTHR24044:SF417	subfamily not named	g.23	0.670251
PG06920	chr1	26126602	26222535	Mlp-1	2	54	EGF_CA,NIDO,VWD	Yes	21.9918	Mlp-1	SL6,SL1		Metazoa	OG_6139	No	PTHR24039	family not named	Epidermis.2,Epidermis.6,Epidermis.17,Papillae.25	0.660924
PG07449	chr1	26232540	26237002	Ldhbb	1	8	Ldh_1_C,Ldh_1_N,UEV	Yes	40.4069	Ldhbb	SL6,SL1		Eumetazoa	OG_10078	Yes	PTHR43128:SF16		Muscle.12,Muscle.19	0.927916
PG08251	chr1	26238664	26246558	S43a3-3	1	9	MFS_1	Yes	0.362651	S43a3-3			Eumetazoa	OG_4007	No	PTHR20765	family not named	g.28,Eye.29	0.874228
PG08809	chr1	26247599	26251038	Unchar_4369	2	3		Yes	20.9061	Unchar_4369					No			Ciliated.21	0.813663
PG06895	chr1	26251399	26258352	Unchar_3421	2	10		Yes	37.1399	Unchar_3421					No	PTHR14296	family not named	g.9,Stem.16,Stem.32	0.762373
PG07239	chr1	26269855	26274400	Arrd3	1	8	Arrestin_C,Arrestin_N	Yes	55.2384	Arrd3			Metazoa	OG_4933	No	PTHR11188:SF144		g.1	0.66106
PG07429	chr1	26279601	26283176	Znt2-2	1	11	Cation_efflux	Yes	0.593992	Znt2-2	SL6,SL1		Eumetazoa	OG_772	No	PTHR11562	cation efflux protein/ zinc transporter		0.957767
PG08131	chr1	26284169	26309323	Spr-3	2	15	7TM_GPCR_Srw,7tm_1	Yes	1.85517	Spr-3			Eumetazoa	OG_11435	No	PTHR47023:SF1	sex peptide receptor	Epidermis.2,Epidermis.6,Neuron.11,Epidermis.17,g.23,Neuron.26,Eye.29	0.878634
PG06942	chr1	26320438	26325553	Unchar_3446	1	5		Yes	17.0062	Unchar_3446					No			g.27	0.960178
PG07467	chr1	26328143	26340404	Unchar_3712	2	12		Yes	44.0828	Unchar_3712			Phragmophora	OG_17301	No	PTHR48125		Ciliated.7,Ciliated.21,Stem.32	0.725438
PG07960	chr1	26345369	26346676	Mrp1-19	1	2	ABC_membrane,ABC_tran	Yes	1.02451	Mrp1-19					No	PTHR24223:SF342	subfamily not named		0.955484
PG08409	chr1	26348106	26349200	Mrp1-20	1	2	ABC_membrane,ABC_tran	No	0.0681826	Mrp1-20					No	PTHR24223	family not named
PG07560	chr1	26349247	26349586	Mrp1-15	1	1	ABC_membrane,ABC_tran	No	0.095335	Mrp1-15					No	PTHR24223:SF436			0.929859
PG08065	chr1	26401473	26409536	Unchar_3987	2	9		Yes	214.88	Unchar_3987	SLs1	operon904			No	PTHR48162:SF1		g.9,Stem.16,Stem.32	0.743298
PG08393	chr1	26409559	26418416	Unchar_4153	2	9		Yes	107.505	Unchar_4153		operon904			No	PTHR11909	casein kinase-related	g.9,Stem.16,Stem.32	0.747591
PG08997	chr1	26455999	26468730	Stxb1-2	1	15	Sec1	Yes	44.6925	Stxb1-2			Phragmophora	OG_20729	No	PTHR11679:SF27	syntaxin-binding protein 2	Ciliated.7,Ciliated.21	0.654941
PG08080	chr1	26490500	26493075	Crld1	3	7	CAP	Yes	65.5682	Crld1			Metazoa	OG_1609	No	PTHR10334:SF459		Ciliated.7,Ciliated.21	0.612228
PG07866	chr1	26504340	26508029	Unchar_3898	1	2		No	0.0828681	Unchar_3898					No	PTHR36299	family not named		0.93932
PG06847	chr1	26522807	26527781	Unchar_3400	1	10		Yes	27.9673	Unchar_3400			Phragmophora	OG_19531	No	PTHR14296	family not named	g.9,Ciliated.21,Stem.32	0.749788
PG08666	chr1	26535959	26539488	Unchar_4294	2	9	Porin_3	Yes	71.4859	Unchar_4294	SL6,SL1		Phragmophora	OG_21987	No	PTHR11743:SF70		Ciliated.7,Ciliated.21	0.632431
PG07773	chr1	26540190	26545145	Unchar_3855	2	8		Yes	18.8554	Unchar_3855			Phragmophora	OG_17302	No	PTHR23202	wasp interacting protein-related	Ciliated.21,Stem.32	0.801705
PG07585	chr1	26546055	26550607	Ace-2	3	7	RNA_pol_Rpb1_1,RNA_pol_Rpb1_2,RNA_pol_Rpb1_3,RNA_pol_Rpb1_4,RNA_pol_Rpb1_5	Yes	6.06087	Ace-2	SL1		Eumetazoa	OG_10379	Yes	PTHR10514	angiotensin-converting enzyme	Epidermis.8,Chaete.18,Eye.29	0.81212
PG09034	chr1	26550932	26563592	Ptprf-2	1	13	I-set,Ig_3,Y_phosphatase,fn3	Yes	0.589672	Ptprf-2			Metazoa	OG_6548	No	PTHR13817:SF86	subfamily not named	Neuron.11,Neuron.26,Eye.29	0.852354
PG08497	chr1	26564167	26565425	Unchar_4207	1	5	GSH-S_ATP,RimK	Yes	0.778267	Unchar_4207			Lophotrochozoa	OG_13953	No	PTHR39217	family not named		0.934857
PG07447	chr1	26566586	26580258	Unchar_3700	2	4	GSH-S_ATP	Yes	0	Unchar_3700			Lophotrochozoa	OG_13953	No	PTHR39217	family not named		0.950884
PG08893	chr1	26571568	26586461	Lar-4	1	6	I-set,Ig_3,fn3,ig	Yes	16.0812	Lar-4			Eumetazoa	OG_10921	No	PTHR23036	cytokine receptor	Ciliated.21	0.797891
PG07251	chr1	26606942	26618518	Asd2-1	1	2	KH_1,Quaking_NLS,STAR_dimer	Yes	9.33739	Asd2-1	SL6,SL1		Eumetazoa	OG_6316	Yes	PTHR11208:SF125		Epidermis.2,Tbx2.10,Fmar.13,Neuron.26	0.76668
PG07020	chr1	26627223	26628070	Unchar_3483	1	2		No	0.439708	Unchar_3483					No				0.955289
PG08730	chr1	26650457	26704469	Asd2-2	2	2	KH_1,Quaking_NLS,STAR_dimer	Yes	6.96092	Asd2-2	SL6,SL1		Eumetazoa	OG_6316	Yes	PTHR11208:SF125		Epidermis.2,Tbx2.10,Neuron.11,Fmar.13,Neuron.26,g.27	0.837543
PG07167	chr1	26742830	26751241	Lar-2	1	3	I-set,Ig_3,Y_phosphatase,fn3	Yes	0.996608	Lar-2			Lophotrochozoa	OG_12423	No	PTHR23036	cytokine receptor	g.23	0.933145
PG07711	chr1	26781164	26782296	St1e1-2	1	1	Sulfotransfer_1	Yes	0.513899	St1e1-2			Metazoa	OG_5569	No	PTHR11783	sulfotransferase sult		0.940709
PG08361	chr1	26837391	26855235	Lar-3	1	18	I-set,Ig_3,Y_phosphatase,fn3	Yes	1.35748	Lar-3			Metazoa	OG_6548	Yes	PTHR24051	family not named	Neuron.11,Eye.29	0.909414
PG08102	chr1	26855312	26858984	Unchar_4005	1	9	DUF229	Yes	5.46229	Unchar_4005			Metazoa	OG_5513	No	PTHR10974	uncharacterized	g.9,Stem.32	0.916677
PG08648	chr1	26859010	26892603	Ptprd	3	12	I-set,Ig_3,Y_phosphatase,fn3	Yes	1.78587	Ptprd			Metazoa	OG_6548	Yes	PTHR19134	protein-tyrosine phosphatase	Epidermis.2,Neuron.11,Neuron.26	0.733491
PG07110	chr1	26869373	26869840	Unchar_3521	1	3		No	0	Unchar_3521					No			Eye.29	0.898613
PG07575	chr1	26888145	26888985	Unchar_3756	1	1		Yes	0.153898	Unchar_3756					No
PG08063	chr1	26892530	26899011	Unchar_3985	1	8	DUF229	Yes	1.24185	Unchar_3985			Metazoa	OG_5513	No	PTHR10974	uncharacterized	Neuron.11,Chaete.18,Gut.22,g.23,g.24	0.875673
PG07852	chr1	26900857	26908063	Lrc8a-2	1	14	LRR_5,LRR_8,Pannexin_like	Yes	9.71817	Lrc8a-2	SL6,SL1		Eumetazoa	OG_5647	Yes	PTHR48051:SF3		Epidermis.2,Hemocytes.4,Epidermis.6,g.23,g.28	0.687178
PG07164	chr1	26908356	26912605	Unchar_3551	1	8	LRR_8,Pannexin_like	Yes	8.43845	Unchar_3551	SL6,SL1		Eumetazoa	OG_5647	Yes	PTHR48051		Epidermis.2,Hemocytes.4,Tbx2.10,g.23,Neuron.26	0.752445
PG09117	chr1	26914168	26917412	Biea-1	1	7	Biliv-reduc_cat,GFO_IDH_MocA	Yes	3.65224	Biea-1	SL6,SL1		Metazoa	OG_9763	Yes	PTHR43377:SF1	biliverdin reductase a	Gut.3,Gut.14,Chaete.18,g.24,Eye.29	0.886612
PG08731	chr1	26920737	26922024	Unchar_4329	1	1		Yes	0	Unchar_4329			Metazoa	OG_2693	No			Neuron.26	0.94957
PG08245	chr1	26926212	26927032	Unchar_4075	1	3		Yes	0.388211	Unchar_4075	SL6,SL1				No	PTHR14948	ng5	Neuron.26	0.951831
PG07466	chr1	26927352	26931076	Unchar_3711	1	11	LBP_BPI_CETP,LBP_BPI_CETP_C	Yes	5.81502	Unchar_3711			Metazoa	OG_4402	Yes	PTHR10504	bactericidal permeability-increasing bpi protein-related	Fmar.13,Chaete.18,Epidermis.20,Eye.29	0.880687
PG06956	chr1	26931581	26934933	Unchar_3453	1	10	LBP_BPI_CETP,LBP_BPI_CETP_C	Yes	2.89783	Unchar_3453			Metazoa	OG_4402	Yes	PTHR10504	bactericidal permeability-increasing bpi protein-related	Epidermis.20	0.952182
PG07475	chr1	26935176	26936348	Unchar_3716	1	4		Yes	3.26598	Unchar_3716			Metazoa	OG_7703	No			Fmar.13,Epidermis.20	0.957924
PG08169	chr1	26937033	26944275	Mdr3-2	3	10	ABC_membrane,ABC_tran	Yes	17.3096	Mdr3-2			Phragmophora	OG_21988	No	PTHR24221:SF503			0.961859
PG09076	chr1	26944971	26957360	Mdr1-2	2	7	ABC_membrane,ABC_tran	Yes	13.8094	Mdr1-2					No	PTHR24221:SF553			0.942026
PG06879	chr1	26957141	26958026	Abcba-1	1	4	ABC_membrane,ABC_tran	Yes	1.50588	Abcba-1					No	PTHR24221:SF582		Ciliated.21	0.753744
PG07758	chr1	26958425	26965587	Unchar_3848	1	4		Yes	0.334042	Unchar_3848	SL6,SL1		Phragmophora	OG_7999	No			Epidermis.20	0.956977
PG08437	chr1	26972641	26985829	Kcnn-2	1	15	CaMBD,Ion_trans_2,SK_channel	Yes	0.482367	Kcnn-2			Bilateria	OG_5008	No	PTHR10153	small conductance calcium-activated potassium channel	Neuron.26	0.951031
PG08224	chr1	27002378	27003823	Unchar_4065	1	4	HSP70	Yes	0	Unchar_4065			Metazoa	OG_6593	No	PTHR14187	alpha kinase/elongation factor 2 kinase
PG08818	chr1	27010549	27045117	Hs12a	2	39	-	Yes	7.07773	Hs12a	SL6,SL1		Metazoa	OG_6593	No	PTHR14187:SF39	heat shock 70 kda protein 12b	Muscle.12,Fmar.13,g.27,Eye.29	0.915439
PG08427	chr1	27055503	27064518	Unchar_4177	1	7		Yes	4.29177	Unchar_4177			Chaetognatha	OG_19330	No	PTHR22826:SF117	rho guanine nucleotide exchange factor 25	Hemocytes.4,Chaete.18,Papillae.25	0.906484
PG08929	chr1	27069326	27075453	Dic-3	3	5	Mito_carr	Yes	49.308	Dic-3			Phragmophora	OG_21989	No	PTHR45618	family not named	Ciliated.7,Ciliated.21	0.624948
PG06832	chr1	27084361	27096559	Hm09	2	6	Homeobox	Yes	2.68331	Hm09			Metazoa	OG_4055	No	PTHR24340:SF70	nk7.1, isoform a		0.732848
PG07216	chr1	27087685	27090211	Unchar_3575	3	6		Yes	1.25683	Unchar_3575			Chaetognatha	OG_11393	No			g.1	0.640382
PG08614	chr1	27093158	27094946	Unchar_4267	2	3		Yes	0.562815	Unchar_4267			Chaetognatha	OG_11393	No	PTHR11471	tumor necrosis factor family member	Neuron.26	0.952217
PG08234	chr1	27099226	27107126	Lamc1-2	1	15	Laminin_B,Laminin_EGF,Laminin_N	Yes	9.53812	Lamc1-2	SL6,SL1		Metazoa	OG_8011	Yes	PTHR10574	netrin/laminin-related	Epidermis.20	0.877336
PG07604	chr1	27107521	27113964	Morc3	1	18	HATPase_c_3,zf-CW	Yes	18.5803	Morc3	SL6,SL1		Metazoa	OG_7175	No	PTHR23336:SF22	morc family cw-type zinc finger protein 4	g.1,Stem.16	0.608303
PG06845	chr1	27121855	27124936	Luci-6	1	7	AMP-binding,AMP-binding_C	Yes	1.31947	Luci-6	SL6,SL1		Metazoa	OG_1409	No	PTHR24096	family not named	Epidermis.2,Fmar.13	0.868235
PG09036	chr1	27221080	27227741	Unchar_4480	1	4	ASC,F5_F8_type_C,Kringle,Ldl_recept_a	Yes	0.235589	Unchar_4480			Metazoa	OG_1758	No	PTHR11690:SF274		Chaete.18	0.898273
PG08366	chr1	27361638	27520585	Robo2-3	2	18	I-set,Ig_3,fn3	Yes	3.02112	Robo2-3			Eumetazoa	OG_10578	Yes	PTHR44170:SF9	roundabout homolog 2	Tbx2.10,Neuron.11,Fmar.13,Epidermis.20,g.23,Neuron.26,g.27,Eye.29	0.765433
PG06884	chr1	27480749	27482334	Unchar_3415	1	2		Yes	1.00996	Unchar_3415					No				0.954861
PG07404	chr1	27521891	27526664	Unchar_3674	1	10		Yes	11.3897	Unchar_3674			Metazoa	OG_5857	Yes			Stem.32	0.914435
PG08725	chr1	27526816	27528424	Unchar_4327	1	4		Yes	0.211232	Unchar_4327					No
PG08675	chr1	27529361	27540450	Unchar_4302	1	13	Ank_2,Ank_4,Ion_trans,KHA,cNMP_binding	Yes	13.9983	Unchar_4302			Metazoa	OG_5857	Yes	PTHR10217:SF435	potassium voltage-gated channel subfamily h member 4	Stem.32	0.907555
PG07341	chr1	27541907	27546803	Unchar_3639	1	10		Yes	22.3333	Unchar_3639			Phragmophora	OG_17303	No			Epidermis.20,Ciliated.21	0.839401
PG06922	chr1	27548924	27571719	Unchar_3436	1	7	7tm_1,7tm_4	Yes	0.278009	Unchar_3436			Eumetazoa	OG_2544	No	PTHR24243:SF216		Neuron.11,g.23,Neuron.26,g.27,Eye.29	0.894247
PG07250	chr1	27584866	27589345	C12c1-2	4	10	p450	Yes	7.3351	C12c1-2			Metazoa	OG_8584	No	PTHR24291:SF50	subfamily not named	Papillae.15,Ciliated.21	0.732908
PG08075	chr1	27587320	27590604	Cpsf5-1	1	4	NUDIX_2	Yes	4.50242	Cpsf5-1	SLs1		Metazoa	OG_1167	Yes	PTHR13047:SF0	cleavage and polyadenylation specificity factor subunit 5		0.480585
PG08593	chr1	27601830	27602247	Unchar_4255	1	1	Kelch_3,Kelch_4,Kelch_5	Yes	0.542518	Unchar_4255			Metazoa	OG_6608	No	PTHR23244	kelch repeat domain
PG09018	chr1	27620779	27621391	Unchar_4467	1	2	EGF_2,Integrin_B_tail,Integrin_b_cyt,Integrin_beta,PSI_integrin	Yes	6.04085	Unchar_4467			Metazoa	OG_3777	No	PTHR10082:SF41	integrin beta-ps	Eye.29	0.937052
PG06938	chr1	27623774	27631758	Unchar_3444	1	15	BAR,SH3_1,SH3_2,SH3_9	Yes	37.6607	Unchar_3444			Chaetognatha	OG_8059	No	PTHR14167:SF45	endophilin-a3	Hemocytes.4,Ciliated.21	0.739128
PG07695	chr1	27632016	27636420	Itb1	1	14	EGF_2,Integrin_B_tail,Integrin_b_cyt,Integrin_beta,PSI_integrin	Yes	13.4105	Itb1			Metazoa	OG_3777	No	PTHR10082	integrin beta subunit	Hemocytes.4,Neuron.11,Chaete.18,Epidermis.20,Gut.22,g.23,Neuron.26,Eye.29	0.780026
PG08532	chr1	27638503	27640456	Unchar_4221	1	9	DDE_Tnp_IS1595	Yes	53.3381	Unchar_4221	SL6,SL1		Metazoa	OG_3162	No	PTHR47163	family not named	g.1	0.651701
PG08537	chr1	27641088	27642493	Gdib-1	1	2	GDI	Yes	116.23	Gdib-1	SL6,SL1		Metazoa	OG_2894	Yes	PTHR11787	rab gdp-dissociation inhibitor		0.240927
PG08907	chr1	27643046	27649868	Ddx43	1	12	DEAD,Helicase_C,KH_1	Yes	31.3765	Ddx43	SL6,SL1		Metazoa	OG_9958	No	PTHR47958:SF17		Stem.16,Stem.32	0.64245
PG07002	chr1	27650679	27651800	Unchar_3472	1	3		Yes	9.40487	Unchar_3472	SL6,SL1				No			Gut.3,Gut.14,Eye.29	0.918378
PG07642	chr1	27653667	27663875	Grik2-4	4	22	ANF_receptor,Lig_chan,Lig_chan-Glu_bd	Yes	0.879677	Grik2-4	SL6,SL1		Protostomia	OG_4713	No	PTHR18966:SF354	subfamily not named	Neuron.11	0.9314
PG08816	chr1	27664498	27666638	Unchar_4372	1	4		Yes	1.60893	Unchar_4372			Eumetazoa	OG_2420	Yes	PTHR22911	acyl-malonyl condensing enzyme-related	g.28,Eye.29,Gut.30	0.954217
PG06835	chr1	27672837	27679015	Unchar_3392	1	3		Yes	1.29274	Unchar_3392			Chaetognatha	OG_13414	No			Neuron.11,Eye.29	0.899072
PG07554	chr1	27713613	27713850	Unchar_3748	1	1		Yes	0	Unchar_3748					No
PG07826	chr1	27726972	27727947	Unchar_3878	1	1	EamA	Yes	0	Unchar_3878			Eumetazoa	OG_2420	Yes	PTHR22911	acyl-malonyl condensing enzyme-related		0.959338
PG08121	chr1	27729256	27730327	Unchar_4016	1	1	-	No	0.0301761	Unchar_4016					No	PTHR33327:SF3	subfamily not named
PG07972	chr1	27764382	27767949	Unchar_3941	1	2		Yes	0	Unchar_3941					No
PG07337	chr1	27774560	27793748	Unchar_3638	1	4		Yes	0.971323	Unchar_3638					No				0.871826
PG06831	chr1	27799760	27835861	Ir25a-2	1	13	Lig_chan,Lig_chan-Glu_bd	Yes	0.31567	Ir25a-2			Protostomia	OG_11307	No	PTHR18966:SF411	ionotropic receptor 25a	Neuron.11	0.925106
PG08613	chr1	27837982	27840626	Unchar_4266	1	2		Yes	0	Unchar_4266					No	PTHR37195	family not named	Neuron.11	0.953093
PG06827	chr1	27850659	27864399	Ir25a-1	1	13	Lig_chan,Lig_chan-Glu_bd	Yes	0.36968	Ir25a-1			Protostomia	OG_11307	No	PTHR18966:SF411	ionotropic receptor 25a	Neuron.11,g.23	0.947101
PG08717	chr1	27870010	27875607	Unchar_4324	1	2	Homeobox	Yes	2.27699	Unchar_4324			Metazoa	OG_5918	No	PTHR46123:SF4	mix-type homeobox gene 1-related	g.23,Neuron.26,Eye.29	0.812278
PG08367	chr1	27876530	27878931	Unchar_4139	2	5		Yes	1.22836	Unchar_4139			Chaetognatha	OG_16202	No			Muscle.12,Muscle.19,Eye.29	0.924913
PG07712	chr1	27880442	27882223	Unchar_3825	1	3		Yes	7.51065	Unchar_3825					No	PTHR10075:SF88		Epidermis.2,Hemocytes.4,Epidermis.6,Tbx2.10,g.23,Neuron.26,g.28	0.77171
PG07309	chr1	27883141	27901370	Fas2-2	1	14	EGF_CA,G2F,I-set,Ig_3,TSP_1	Yes	11.0123	Fas2-2			Eumetazoa	OG_5952	Yes	PTHR45080:SF13		Epidermis.2,Hemocytes.4,Tbx2.10,Neuron.11,Epidermis.17,g.23,Papillae.25,Neuron.26,g.28	0.689734
PG09120	chr1	27927483	27932520	Unchar_4521	1	2		Yes	2.33227	Unchar_4521					No			Hemocytes.4,Tbx2.10,Neuron.11	0.836882
PG07537	chr1	27952732	27954234	Unchar_3740	1	2		Yes	0	Unchar_3740					No
PG08241	chr1	28012891	28018337	Vma5a-2	1	10	VIT,VWA_3	Yes	6.25267	Vma5a-2			Metazoa	OG_9547	Yes	PTHR45737	family not named	Epidermis.2,Hemocytes.4	0.761165
PG08774	chr1	28018353	28018962	Unchar_4352	1	1	VIT,VWA_3	Yes	7.05808	Unchar_4352			Metazoa	OG_9547	Yes	PTHR45737:SF6	von willebrand factor a domain-containing protein 5a	Epidermis.2	0.792571
PG07195	chr1	28023345	28024275	Unchar_3566	1	2		No	0.129793	Unchar_3566					No			Hemocytes.4,Fmar.13,Gut.30	0.912323
PG07694	chr1	28026357	28032631	Rhbg-1	2	12	Ammonium_transp	Yes	21.5861	Rhbg-1			Metazoa	OG_4836	Yes	PTHR11730:SF60	rh-associated glycoprotein	Epidermis.2,Epidermis.6	0.82492
PG08515	chr1	28033219	28037120	Unchar_4212	3	11	Ala_racemase_N,D-ser_dehydrat	Yes	5.14535	Unchar_4212			Metazoa	OG_5984	No	PTHR28004:SF2	d-serine dehydratase	Epidermis.2,Gut.14	0.768615
PG07519	chr1	28060290	28063149	Cah12	1	4	Carb_anhydrase	Yes	0.751594	Cah12			Metazoa	OG_7368	No	PTHR18952:SF259		Ciliated.21,Neuron.26	0.909984
[truncated: 20,084 more rows]

## Sheet: Supp Table 2
Supplmentary Table 2 - Genomes and annotation used for gene family reconstruction
	Code	Species	Accession	Family GO
Porifera	Ephmul	Ephydatia muelleri	GCA_013339895.1
	Ampque	Amphimedon queenslandica	GCA_000090795.2
	Osccar	Oscarella lobularis	GCA_947507565.1
Cnidaria	Nemvec	Nematostella vectensis	GCA_000209225.1
	Fungia	Fungia ssp	SRX1205850
	Rhoesc	Rhopilema esculentum	GCA_013076305.1
	Sanmal	Sanderia malayensis	GCA_013076295.1
Ambulacraria	Sackow	Saccoglossus kowalevskii	GCA_000003605.1	x
	Strpur	Strongylcentrotus purpuratus	GCA_000002235.4
	Astrub	Asterias rubens	GCA_902459465.3	x
	Hofmia	Hofstenia miamia	GCA_004352715.1
Chordata	Braflo	Brachiostoma floridae	GCF_000003815.2	x
	Lepocu	Lepidosus oculatus	GCA_000242695.1
	Musmus	Mus musculus	GCA_000001635.9
Ecdysozoa	Pricau	Priapulus caudatus	GCA_000485595.2	x
	Romcul	Romanomermis culicivorax	GCA_001039655.1	x
	Ramvar	Ramazzottius varieornatus	GCA_001949185.1	x
	Strmar	Strigamia maritima	GCA_000239455.1
	Tricas	Tribolium castaneum	GCA_000002335.3	x
	Dromel	Drosophila melanogaster	GCA_000001215.4
Gnathifera	Brapli	Brachionus plicatilis	GCA_010279815.1
	Adivag	Adineta vaga	GCA_021613535.1
	Spacep	Spadella cephaloptera	SRX4610647
	Pargot	Paraspadella gotoi	this study
	Saggaz	Sagitta gazellae	SRX4610648
	Sagset	Sagitta setosa	SRX4610651
Lophotrochozoa	Cragig	Crassostrea gigas	GCA_902806645.1
	Lotgig	Lottia gigantea	GCA_000327385.1
	Pecmax	Pecten maximus	GCA_902652985.1	x
	Octbim	Octopus bimaculoides	GCA_001194135.2	x
	Acagra	Acanthopleura granulata	GCA_016165875.1
	Linana	Lingula anatida	GCA_001039355.2
	Phoaur	Phoronis austratlis	GCA_002633005.1
	Eisand	Eisenia andrei	GWHACBE00000000
	Prilei	Pristina leidyi	SRX20094126
	Helrob	Helobdella robusta	GCA_000326865.1
	Owefus	Owenia fusiformis	GCA_903813345.1	x
	Captel	Capitella teleta	GCA_000328365.1
	Maclig	Macrostomum lignano	GCA_002269645.1
	Procro	Prostheceraeus crozieri	GCA_907163375.1
	Schmed	Schmidtea mediterranea	GCA_002600895.1
	Notgen	Notospermus geniculatus	GCA_002633025.1	x
	Bugner	Bugula neritina	GCA_010799875.2
				-

## Sheet: Supp Table 3
Supplementary Table 3 - List of gene families with inferred origin, loss and duplication
FID	n_sp	n_desc	age	lost	duplic	Pg_gid	Pg_names	Mm_names	Dm_names	panther	PFAM
OG_1	16	41	Metazoa	Demospongia,,Insecta,Ramvar,Romcul,Chaetognatha,Bugner,F	Linana,Adivag					phosphoenolpyruvate phosphomutase-related
OG_2	40	41	Metazoa	Strmar	Bugner,Sackow,Adivag,C,Notgen,Pricau,Ephmul,Vertebrata,Pargot,Linana,Sagset,Procro,Chaetognatha	PG18412,PG05012,PG18585	Kpra,Kprb-1,Kprb-2	Prpsap2,Prpsap1	-	pribosyltran_n domain-containing protein,phosphoribosyl pyrophosphate synthase-associated protein 2,phosphoribosyl pyrophosphate synthase-associated protein 1	Pribosyltran_N,Pribosyl_synth
OG_3	40	41	Metazoa	Eisand	Ampque,Phoaur,Adivag	PG07038	Scyl1	Scyl1	-	n-terminal kinase-like protein	Pkinase
OG_4	29	41	Metazoa	Ampque,Dromel,Strmar,Ramvar,Romcul,Rotifera,Spacep,Lotgig,Schmed,Captel,Prilei	Aphragmophora,Sackow,Eumetazoa,Notgen,Ephmul,Osccar,Sanmal,Sagset,Linana,Lophotrochozoa,Chaetognatha,Metazoa,Octbim,Cragig	PG06266	Unchar_3111	Numa1		nuclear mitotic apparatus protein 1-related,eukaryotic translation initiation factor 3 subunit f
OG_5	41	41	Metazoa		Protostomia,Adivag,Notgen,Ephmul,Linana,Saggaz,Spacep	PG11577	Xpo2	Cse1l	-	exportin-2	IBN_N,CAS_CSE1,Cse1
OG_6	11	41	Metazoa	Medusozoa,Astrub,Sackow,Chordata,Arthropoda,Romcul,Pricau,Gnathifera,Octbim,Lotgig,Lophophorata,Notgen,Schmed,Annelida	Procro					steroid 5-alpha-reductase det2
OG_7	33	41	Metazoa	Panarthropoda,Adivag,Saggaz,Spacep,Schmed	Helrob,Notgen,Octbim	PG16198	Smr8b	Smcr8		smith-magenis syndrome region gene 8 protein,guanine nucleotide exchange protein smcr8	Folliculin
OG_8	36	41	Metazoa	Sanmal,Insecta,Ramvar,Brapli	Bugner,Acagra,Adivag,Notgen,Pricau,Eisand,Linana,Sagset	PG06691	Lztl1	Lztfl1		leucine zipper transcription factor like,leucine zipper transcription factor-like protein 1	Leu_zip
OG_9	39	41	Metazoa	Ephmul,Spacep	Protostomia,Adivag,C,Notgen,Fungia,Eisand,D,Sanmal,Vertebrata,Sagset,Procro,Phoaur,Ramvar	PG00101	Us6nl	Usp6nl	-	usp6 n-terminal-like protein,rab-gap tbc domain-containing protein	RabGAP-TBC
OG_10	41	41	Metazoa		Schmed,Adivag,Notgen,Sanmal,Pargot,Romcul,Procro,Spacep,Chaetognatha,Musmus	PG09444,PG23965	Rs4x-1,Rs4x-3	Rps4x,-	-	40s ribosomal protein s4, x isoform,40s ribosomal protein s4-related	Ribosomal_S4e,40S_S4_C,S4,RS4NT,KOW
OG_11	17	41	Metazoa	Demospongia,Anthozoa,Rhoesc,Astrub,Vertebrata,Ecdysozoa,Rotifera,Acagra,Notgen,Schmed,Annelida	B,Pecmax,A,Lotgig,Linana,Lophotrochozoa,Sagset,Procro,Spacep,Phoaur,Cragig,Bivalvia,Bilateria	PG04573	Unchar_2321			transmembrane protein with egf-like and two follistatin-like domains 1b,translation initiation factor if-1, chloroplastic,follistatin-related protein 1-related,serine-type endopeptidase inhibitor,putative-related,serine protease inhibitor	Kazal_2
OG_12	40	41	Metazoa	Saggaz	Protostomia,Spiralia,Acagra,Adivag,Notgen,Ephmul,Linana,Sagset	PG03949	Smg9	Smg9	-	uncharacterized	Smg8_Smg9
OG_14	40	41	Metazoa	Strmar	Adivag,Ephmul,Metazoa,Saggaz,Phoaur,Cragig,Aphragmophora,Helrob,Lotgig,Linana,Sagset,Cnidaria,Octbim,G,Notgen,Procro,Protostomia,Spiralia,Strpur,Romcul	PG13414	Fyv1	Pikfyve	-	1-phosphatidylinositol 3-phosphate 5-kinase,1-phosphatidylinositol 3-phosphate 5-kinase-related	DEP,PIP5K,Cpn60_TCP1,FYVE
OG_15	27	38	Eumetazoa	Echinodermata,Braflo,Tricas,Ramvar,Romcul,Pricau,Brapli,Spacep,Owefus,Helrob	Linana,Adivag	PG09849	Rn123	Rnf123	-	e3 ubiquitin-protein ligase rnf123	zf-C3HC4_3,SPRY
OG_16	39	41	Metazoa	Astrub,Bugner	Adivag,Notgen,Fungia,Strpur,Linana,Saggaz,Bilateria	PG24099	Mccb	Mccc2	-	acetyl, propionyl, pyruvate, and glutaconyl carboxylase-related	Carboxyl_trans
OG_17	40	41	Metazoa	Notgen	Bugner,Sackow,Adivag,Ephmul,Ampque,Gnathifera,Musmus	PG00262	Sc11a	Sec11a,Sec11c	-	signal peptidase complex catalytic subunit sec11a,signal peptidase complex catalytic subunit sec11c	Peptidase_S24
OG_18	26	41	Metazoa	Demospongia,Ecdysozoa,Rotifera,Octbim,Schmed,D	Bugner,Notgen,Fungia,Saggaz,Captel,Medusozoa,Linana,Procro,Spacep,Chaetognatha	PG18147,PG18577	Unchar_8731,Mrp7-5	Ofcc1		orofacial cleft 1 candidate gene 1 protein homolog,orofacial cleft 1 candidate gene 1 protein	ABC_membrane,OFCC1,ABC_tran
OG_19	37	41	Metazoa	Pricau,Spacep,Octbim,Bugner	Helrob,Protostomia,Adivag,Eisand,Vertebrata,D	PG17920	Isl1	Isl1,Isl2	-	insulin gene enhancer protein isl-2	LIM,Homeobox
OG_20	40	41	Metazoa	Braflo	Protostomia,Bugner,Adivag,Notgen,Ampque,Linana,Saggaz,Phoaur	PG01724	Nomo1	Nomo1	-	nodal modulator 1-related
OG_21	39	41	Metazoa	Musmus,Dromel		PG10943	Unchar_5218			subfamily not named,e3 ubiquitin-protein ligase mib2,ig-like domain-containing protein,t-lymphocyte activation antigen,line-1 retrotransposable element orf2 protein,endo/exonuclease/phosphatase domain-containing protein,inactive tyrosine-protein kinase 7,craniofacial development protein 2,surface antigen bspa-like,phorbol-ester/dag-type domain-containing protein,reverse transcriptase domain-conta…	RVT_3,zf-CCHC_4,zf-RVT,RVT_1
OG_22	40	41	Metazoa	Braflo	Bugner,Adivag,Prilei,Notgen,Osccar,Ephmul,Ampque,Lepocu,Captel,Romcul	PG03773	Dgat1	Dgat1	-	o-acyltransferase,diacylglycerol o-acyltransferase 1	MBOAT
OG_23	40	41	Metazoa	Spacep	Bugner,Adivag,Strpur,Vertebrata,Lotgig,Linana,Procro,Saggaz,D	PG14261	Mcu-2	Mcub,Mcu	-	calcium uniporter protein, mitochondrial,calcium uniporter regulatory subunit mcub, mitochondrial	MCU
OG_24	27	41	Metazoa	Ephmul,Sanmal,Astrub,Lepocu,Chaetognatha,Acagra,Phoaur,Schmed,Owefus,Prilei,Eisand	Procro,Adivag			Anapc11	-	ring box
OG_25	40	41	Metazoa	Strmar	Adivag,Chaetognatha,Sagset,Saggaz,Octbim,Musmus	PG01769	Zfpl1	Zfpl1,Gm28374	-	zinc finger protein-like 1
OG_26	33	41	Metazoa	Nemvec,Strpur,Musmus,Saggaz,Pargot,Bugner,Prilei,Helrob					-,-	hth_tnp_tc3_2 domain-containing protein,transposable element tc1 transposase,dde_3 domain-containing protein-related
OG_27	26	41	Metazoa	Insecta,Chaetognatha,Conchifera,Annelida	Adivag,Notgen,Fungia,Strpur,Ephmul			Slc35a3		udp-n-acetylglucosamine transporter
OG_28	39	41	Metazoa	Sanmal,Lepocu	Bugner,Adivag,Notgen,Strpur,Strmar	PG11787	Rbx1a	Rbx1	-	ring box	zf-rbx1
OG_29	41	41	Metazoa		Braflo,Adivag,Notgen,Fungia,Ephmul,Pargot,Saggaz,Ramvar	PG07992,PG03914	Ndus2-2,Ndus2-1	Ndufs2	-	complex i-49kd	Complex1_49kDa
OG_30	35	41	Metazoa	Tricas,Ramvar,Romcul,Aphragmophora,Bugner	Adivag,Notgen,Eisand,Strpur,Ephmul,Vertebrata,D	PG18915	Rab4b	Rab4a,Rab4b	-	ras-related protein rab-4b,ras-related protein rab-4a	Ras
OG_31	41	41	Metazoa		Ephmul,Notgen,Procro,Adivag	PG12950	Rcl1	Rcl1	-	rna 3'-terminal phosphate cyclase-like protein	RTC_insert,RTC
OG_32	40	41	Metazoa	Nemvec	Ampque,D,Schmed,Adivag	PG04683	Rpab1	Polr2e	-	dna-directed rna polymerases i, ii, and iii subunit rpabc1	RNA_pol_Rpb5_C,RNA_pol_Rpb5_N
OG_33	26	41	Metazoa	Insecta,Romcul,Pricau,Gnathifera,Bugner,Schmed,D	Notgen,Fungia,Osccar,Ephmul,Lotgig,Linana,Octbim			Ap5z1		ap-5 complex subunit zeta-1
OG_34	19	41	Metazoa	Medusozoa,Vertebrata,Ecdysozoa,Gnathifera,Octbim,Bugner,Owefus,D	Schmed,Braflo,Acagra,Sackow,Notgen,Strpur,Osccar,Linana,Procro					transporter
OG_35	41	41	Metazoa		,Adivag,Ecdysozoa,Ephmul,Metazoa,Saggaz,Phoaur,Chaetognatha,Cragig,Owefus,Insecta,Pricau,Eisand,Pecmax,Ampque,Notgen,Fungia,Procro,Spacep,Strmar,Protostomia,Sackow,Rotifera	PG08364,PG14188,PG14978	Npc1-1,Npc1-3,Npc1-4	Npc1,Npc1l1	-,-	npc1-like intracellular cholesterol transporter 1,npc intracellular cholesterol transporter 1	NPC1_N,Patched
OG_36	8	41	Metazoa	Ampque,Osccar,Anthozoa,Sanmal,,Cryptovermes,Gnathifera,Acagra,A,B,Annelida	Schmed,Platyhelminthes,Ephmul,Procro,Octbim
OG_37	39	41	Metazoa	Lepocu,Spacep	Brapli,Notgen,Linana,Adivag	PG15913	Nnrd	Naxd	-	atp-dependent (s)-nad(p)h-hydrate dehydratase family member	Myb_DNA-bind_4,Carb_kinase
OG_38	38	41	Metazoa	Sanmal,Lepocu,Ramvar	Helrob,Acagra,Adivag,Octbim,Notgen,Platyhelminthes,Eisand,Ephmul,Ampque,Captel,Saggaz,Tricas,Chaetognatha,Owefus	PG10837	Bag6	Bag6	-	large proline-rich protein bag6	DUF3538,ubiquitin
OG_39	39	41	Metazoa	Romcul,Saggaz	Adivag,Notgen,Eisand,Linana,Procro,Cragig	PG16380	Ndk7	Nme7	-	nucleoside diphosphate kinase 7	DUF1126,NDK
OG_40	18	38	Eumetazoa	Vertebrata,Cryptovermes,Rotifera,Conchifera,Bugner,Schmed,Annelida	Braflo,Acagra,Eumetazoa,Notgen,Fungia,Strpur,Linana,Sagset,Procro,Saggaz	PG14290	Adda			aldolase_ii domain-containing protein	Aldolase_II
OG_41	35	41	Metazoa	Ampque,Osccar,Rhoesc,Aphragmophora,Spacep	Helrob,Schmed,Spiralia,E,Adivag,Eisand,Strpur,Phoaur,Bilateria	PG07351	Slou	Nkx1-2,Nkx1-1	-	nk1 transcription factor-related protein 1,nk1 transcription factor-related protein 2,homeobox domain-containing protein-related	Homeobox
OG_42	40	41	Metazoa	Pargot	Adivag,Acagra,Notgen,Vertebrata,Linana,Saggaz			Tram1,Tram1l1,Tram2	-	translocating chain-associated membrane protein 2,translocating chain-associated membrane protein 1,translocating chain-associated membrane protein 1-like 1,translocating chain-associated membrane protein
OG_43	31	41	Metazoa	Panarthropoda,Pricau,Adivag,Chaetognatha	Schmed,Notgen,Osccar,Ampque,Vertebrata,Sanmal			Mcur1,Ccdc90b		mitochondrial calcium uniporter regulator 1,coiled-coil domain-containing protein 90b, mitochondrial,uncharacterized
OG_44	38	41	Metazoa	Ephmul,Rhoesc,Notgen	Braflo,Bugner,Adivag,Sanmal,Lotgig,Linana,Sagset	PG23665	Myg1	Myg1	-	myg1 exonuclease	UPF0160
OG_45	39	41	Metazoa	Ephmul,Pargot	Ampque,Notgen			Trappc1	-	trafficking protein particle complex subunit 1
OG_46	36	41	Metazoa	Nemvec,Strmar,Ramvar,Pricau,Phoaur	Dromel,Schmed,Bugner,Sackow,Eumetazoa,Acagra,Adivag,Strpur,Pargot,Lotgig,Linana,Tricas,Cragig	PG16049,PG16341,PG01002,PG05771,PG06145	Acy1a-4,Acy1-2,Acy1a-1,Acy1a-2,Acy1a-3	Acy1	-,-,-,-,-,-	aminoacylase-1	M20_dimer,Peptidase_M28,Peptidase_M20
OG_47	35	41	Metazoa	Cryptovermes,Helrob	Notgen,Osccar,Ephmul,Brapli,Lepocu,Chaetognatha	PG04252	Unchar_2149	Ccdc24		coiled-coil domain-containing protein 24	CCDC24
OG_48	37	41	Metazoa	Ephmul,Spacep,Octbim,Cragig	Protostomia,Insecta,Schmed,Adivag,C,Eisand,Vertebrata,Musmus	PG08127,PG13654	Rfox2,Rfox3	Rbfox1,Rbfox2,Rbfox3	-	ataxin 2-binding protein 1-related	RRM_1,Fox-1_C
OG_49	33	38	Eumetazoa	Arthropoda,Notgen,Schmed	Adivag,Pargot,Saggaz,Chaetognatha,Cragig,Aphragmophora,Helrob,Pricau,Brapli,Lotgig,Pecmax,Linana,Sagset,Bugner,Prilei,Procro,Spacep,Ramvar,Braflo,Sackow,Strpur,Romcul	PG24057,PG24058	Dhrs1-2,Dhrs1	Dhrs1		dehydrogenase/reductase sdr family member 1	adh_short
OG_50	41	41	Metazoa		Helrob,Protostomia,Adivag,Octbim,Notgen,Eisand,D,Strpur,Vertebrata,Brapli,Captel,Linana,Sagset,Saggaz,Phoaur,Chaetognatha,Bilateria	PG15476	Mast2	Mast3,Mast4,Mast2,Mast1	-	microtubule-associated serine/threonine-protein kinase 3,microtubule-associated serine/threonine-protein kinase 1,microtubule-associated serine/threonine-protein kinase 4	Pkinase,PDZ,DUF1908
OG_51	23	34	Bilateria	Dromel,Ramvar,Romcul,Adivag,Chaetognatha,Bugner,C	G,Linana,Cragig			D5Ertd579e		hypothetical protein loc680039,uncharacterized
OG_52	41	41	Metazoa		Bugner,Adivag,Notgen,Strpur,Osccar,Medusozoa	PG20443	Ssu72	Ssu72	-	rna polymerase ii subunit a c-terminal domain phosphatase ssu72	Ssu72
OG_53	41	41	Metazoa		Protostomia,Bugner,Adivag,Notgen,Fungia,Eisand,Romcul	PG17382	Kin17	Kin	-	dna/rna-binding protein kin17	Kin17_mid
OG_54	31	41	Metazoa	Ampque,Cryptovermes,Saggaz,Spacep,Acagra,Helrob	Brapli,Bugner,Adivag	PG19789	Ift25	Hspb11		intraflagellar transport protein 25 homolog	F5_F8_type_C
OG_55	39	41	Metazoa	Ephmul,Sackow	Adivag,Pricau,Vertebrata,Ampque,Captel,Romcul,Spacep,Cragig,Ramvar	PG00874	Exc6b	Exoc6b,Exoc6	-	sec15	Sec15
OG_56	37	41	Metazoa	Fungia,Sanmal,Phragmophora	Adivag,Notgen,Eisand,Osccar,Pecmax,Romcul,Strmar,Bilateria			Nle1	-	notchless protein homolog 1
OG_57	39	41	Metazoa	Strmar,Brapli	Adivag,Prilei,Strpur,Vertebrata,Ampque,Procro,D	PG18166	Arl8b	Arl8b,Arl8a	-	adp-ribosylation factor-like protein 8a,subfamily not named,adp-ribosylation factor-like protein 8b	Arf
OG_58	41	41	Metazoa		Adivag,Octbim,Notgen,Pricau,Ephmul,Ampque,Captel,Linana,Sagset,Saggaz,Spacep,Chaetognatha	PG19539,PG19762	Sysc-1,Sysc-2	Sars	-	seryl-trna synthetase	tRNA-synt_2b,Seryl_tRNA_N
OG_59	39	41	Metazoa	Linana,Notgen	Adivag,Sackow,Pricau,Osccar,Brapli	PG19038	Dnjc8	Dnajc8	-	dnaj homolog subfamily c member 8,dnaj homolog subfamily c member 8/lipopolysaccharide specific response-7-related	DnaJ
OG_60	40	41	Metazoa	Spacep	Protostomia,Braflo,Adivag,Notgen,Osccar,Linana,Strmar,Tricas,Musmus	PG14289	Taf7	Taf7l2,Taf7l,Taf7	-	transcription initiation factor tfiid 55 kd subunit-related	TAFII55_N
OG_61	40	41	Metazoa	Captel	Protostomia,Schmed,Bugner,Adivag,Prilei,Notgen,Pricau,Eisand,Strpur,Osccar,Vertebrata,Spacep,D,Octbim	PG15436	Aakb2	Prkab2,Prkab1	-	5'-amp-activated protein kinase subunit beta-1	AMPKBI,AMPK1_CBM
OG_62	41	41	Metazoa		Adivag,Notgen,Pricau,Strpur,Ampque,Linana,Saggaz,Strmar,Spacep,Octbim	PG12523	Vps36	Vps36	-	vacuolar protein-sorting-associated protein 36	EAP30,Vps36_ESCRT-II
OG_63	40	41	Metazoa	Bugner	Schmed,Protostomia,Acagra,Adivag,Saggaz	PG11260	Chm6a	Chmp6	-	charged multivesicular body protein 6	Snf7
OG_64	41	41	Metazoa		Dromel,Schmed,Adivag,Sackow,Brapli,Captel,Linana,Romcul,Saggaz,Octbim,Owefus	PG20795	Tpc	Slc25a19	-,-	mitochondrial thiamine pyrophosphate carrier	Mito_carr
OG_65	41	41	Metazoa		Dromel,Schmed,Adivag,Ephmul,Pargot,Saggaz,Phoaur,Chaetognatha,Rhoesc,Owefus,Helrob,Pricau,Brapli,Lotgig,Pecmax,Medusozoa,Linana,Lophotrochozoa,Octbim,Bugner,Acagra,Prilei,Fungia,Sanmal,Procro,Spacep,Strmar,Braflo,Sackow,C,Osccar	PG01892,PG12945,PG13894,PG02028	Glna-1,Glna-3,Glna-5,Glna-2	Glul	-,-	glutamine synthetase,glutamine synthetase 2 cytoplasmic	Gln-synt_N,Gln-synt_C
OG_66	39	41	Metazoa	Ephmul,Lepocu	Protostomia,Adivag,Notgen,Linana,Spacep	PG04532	Flcn	Flcn	-	folliculin family member	Folliculin,Folliculin_C
OG_67	39	41	Metazoa	Ephmul,Schmed	Adivag,Notgen,Saggaz,Strpur,Linana,Spacep,Musmus	PG15653	Rsmb	Snrpb,Snrpn	-	small nuclear ribonucleoprotein-associated protein n,small nuclear ribonucleoprotein-associated protein b'	LSM
OG_68	38	41	Metazoa	Demospongia,Saggaz	Bugner,Adivag,Annelida,Notgen,Fungia,Sanmal,Linana,Procro,Metazoa,Phoaur,Octbim	PG08106	Clcn7	Clcn7	-	h(+)/cl(-) exchange transporter 7	CBS,Voltage_CLC
OG_69	17	41	Metazoa	Ephmul,Osccar,Nemvec,Medusozoa,Strpur,Sackow,Braflo,Musmus,Tricas,Pricau,Chaetognatha,Acagra,A,Bugner,Phoaur,Owefus,Captel,Prilei	Helrob,Schmed,Adivag,Notgen,Platyhelminthes,Eisand,Fungia,Brapli,Romcul,Procro,Metazoa,Strmar,Octbim,Ramvar				-
OG_70	39	41	Metazoa	Bugner,Eisand	Helrob,Adivag,Sackow,Prilei,Pricau,Chaetognatha	PG03799	Tm165	Tmem165	-	transmembrane protein htp-1 related	UPF0016
OG_71	40	41	Metazoa	Lepocu	Saggaz,Notgen,Adivag	PG11442	Ndus8	Ndufs8	-	nadh dehydrogenase [ubiquinone] iron-sulfur protein 8, mitochondrial	Fer4
OG_72	36	41	Metazoa	Dromel,Chaetognatha	Schmed,Bugner,Adivag,Osccar,Brapli,Linana,Phoaur			Ccdc134		coiled-coil domain-containing protein 134,uncharacterized
OG_73	40	41	Metazoa	Strmar	Aphragmophora,Dromel,Schmed,Adivag,Notgen,Pricau,Platyhelminthes,Eisand,Strpur,Ephmul,Vertebrata,Cragig,Ramvar	PG09371	Mtch2	Mtch1,Mtch2	-,-	mitochondrial carrier homolog 1,mitochondrial carrier homolog 2,mitochondrial carrier homolog	Mito_carr
OG_74	2	22	Lophotrochozoa	Brapli,Chaetognatha,Mollusca,Lophophorata,Notgen,Schmed,Annelida
OG_75	40	41	Metazoa	Cragig	Aphragmophora,Acagra,Adivag,Notgen,Pricau,Fungia,Eisand,Ephmul,Vertebrata,Sanmal,Pecmax,D,Musmus	PG18990	Tp4a1	Ptp4a2,Ptp4a1,Ptp4a1,Ptp4a3	-	protein tyrosine phosphatase type iva 1,protein tyrosine phosphatase type iva 2,protein tyrosine phosphatase type iva 3	Y_phosphatase,DSPc
OG_76	37	38	Eumetazoa	Schmed	Adivag,Pricau,Strpur,Vertebrata,Pecmax,Captel,Linana,Sagset,Musmus	PG20774	T11l1	Tcp11x2,Tcp11,Tcp11l1,Tcp11l2	-	t-complex protein 11-like protein 2,t-complex protein 11-like protein 1,t-complex protein 11 x-linked protein 1-related,t-complex protein 11 homolog	Tcp11
OG_77	33	41	Metazoa	Rhoesc,Aphragmophora,Spacep,Lotgig,Schmed,Captel,Helrob	Spiralia,Adivag,Notgen,Ephmul,Ampque,Vertebrata,Linana,D,Octbim,Bilateria,Musmus	PG19798	Ankh1	Ankhd1,Maskbp3,Ankrd17	-	ankyrin repeat and kh domain-containing protein 1,ankyrin repeat domain-containing protein 17	KH_1,Ank_2,Ank_4
OG_78	41	41	Metazoa		Protostomia,Schmed,Acagra,Adivag,Notgen,Eisand,Vertebrata,Pargot,Ramvar,Pecmax,Linana,Romcul,Chaetognatha,Musmus	PG08692,PG16069,PG11214	Aukbb-1,Aurka,Aukbb-2	Aurkb,Aurka,Aurkc	-,-	aurora kinase c,aurora kinase b,aurora kinase a	Pkinase
OG_79	27	41	Metazoa	Ecdysozoa,Rotifera,Aphragmophora,Octbim,D	Ephmul,Ampque,Vertebrata,Bilateria	PG02701	Unchar_1416	Radil,Rasip1		ras-associating and dilute domain-containing protein,ras-interacting protein 1,dilute domain-containing protein ypr089w	L27_1,PDZ
OG_80	38	41	Metazoa	Sackow,Spacep,Phoaur	Schmed,Adivag,Notgen,Pricau,Pecmax,Ampque,Linana,Metazoa,Strmar,Bilateria	PG12516	Wac2a	Washc2,Rcsd1	-	capz-interacting protein,wasp interacting protein-related,wash complex subunit 2a-related	CAP-ZIP_m
OG_81	18	41	Metazoa	Cnidaria,Echinodermata,Chordata,Ecdysozoa,Chaetognatha,Octbim,Bugner,Schmed,Helrob	Adivag,Notgen,Eisand,Ephmul,Linana					ycgg family protein
OG_82	41	41	Metazoa		Bugner,Adivag,Notgen,Fungia,Linana,Sagset,Metazoa,Musmus	PG11254	Rragc	Rragd,Rragc	-	ras-related gtp-binding protein c,ras-related gtp-binding protein d	Gtr1_RagA
OG_83	40	41	Metazoa	Bugner	Protostomia,Braflo,Adivag,Notgen,Pricau,Strpur,Vertebrata,Captel,Pargot,Linana,Romcul,Saggaz,Strmar,Chaetognatha	PG09941,PG12778,PG04331,PG03171,PG03281	Bap60-2,Pol4-43,Pol5-30,Bap60-1,Pol4-22	Smarcd2,Smarcd1,Smarcd3	-	swi/snf-related matrix-associated actin-dependent regulator of chromatin subfamily d member 2,swi/snf-related matrix-associated actin-dependent regulator of chromatin subfamily d member 1,swi/snf-related matrix-associated actin-dependent regulator of chromatin subfamily d member 3	rve,SWIB,RVT_1
OG_84	26	38	Eumetazoa	Insecta,Ramvar,Rotifera,Aphragmophora,Spacep,Bugner,Notgen,Schmed,Owefus	Lepocu,Romcul	PG09917	Unchar_4813	Pkdcc		extracellular tyrosine-protein kinase pkdcc,protein kinase domain-containing protein	PIP49_C
OG_85	41	41	Metazoa		G,Protostomia,Braflo,Schmed,Bugner,Adivag,Octbim,Eisand,Osccar,Ephmul,Vertebrata,Captel,Spacep,D,Chaetognatha,Ramvar	PG11208,PG18474	Gys-1,Gys-2	Gys2,Gys1	-	glycogen [starch] synthase, muscle,glycogen [starch] synthase, liver,glycogen synthase	Glycogen_syn
OG_86	32	41	Metazoa	Osccar,Insecta,Romcul,Pricau,Adivag,Bugner,Notgen,Helrob	Sackow,Fungia,Ephmul,Ampque,Sanmal,Linana,Phoaur,Strmar	PG09842	Dpp2	Dpp7		dipeptidyl peptidase 2	Peptidase_S28
OG_87	41	41	Metazoa		Schmed,Braflo,Bugner,Adivag,C,Notgen,Eisand,Strpur,Ephmul,Vertebrata,Linana,Chaetognatha	PG21190	Rbm26	Rbm26,Rbm27	-	rna recognition rrm/rnp domain,rna-binding protein 27,zinc finger protein swm,rna-binding protein 26	RRM_1,PWI,Nup35_RRM_2,zf-CCCH
OG_88	32	41	Metazoa	Ephmul,Musmus,Arthropoda,Rotifera,Notgen,Helrob	Protostomia,Eisand,Pecmax,Sagset,Saggaz,Bilateria	PG21506	Ivd-2			zgc:85777	Acyl-CoA_dh_1,Acyl-CoA_dh_N,Acyl-CoA_dh_M
OG_89	39	41	Metazoa	Strmar,Helrob	Aphragmophora,Notgen,Osccar,Brapli,Saggaz	PG04389	Ca050	AU022252	-	uncharacterized protein c1orf50	DUF2452
OG_90	36	41	Metazoa	Osccar,Musmus,Dromel,Ramvar,Bugner		PG05106,PG02228,PG13205,PG10826,PG13180,PG21733,PG12749,PG13159,PG08468,PG05930,PG09159,PG21593,PG21578,PG14848,PG01876,PG21471,PG17541,PG13427,PG14335,PG12440,PG09017,PG01144,PG21321	Unchar_2560,Unchar_1157,Unchar_6310,Unchar_5175,Unchar_6293,Unchar_10360,Unchar_6022,Unchar_6274,Unchar_4195,Unchar_2968,Unchar_4543,Unchar_10244,Unchar_10231,Unchar_7160,Unchar_1002,Unchar_10167,Tenr-5,Unchar_6425,Unchar_6902,Unchar_5877,Unchar_4466,Unchar_640,Unchar_10105			surface antigen bspa-like,reverse transcriptase domain-containing protein	Collagen,Fibrinogen_C,RVT_1
OG_91	31	41	Metazoa	Ecdysozoa,Pargot,Octbim,Lotgig,Helrob	Adivag,Eisand,Bugner,Strpur			Stpg4		protein stpg4
OG_92	39	41	Metazoa	Ephmul,Strmar	Bugner,Adivag,Linana,Sagset,Spacep,Rhoesc	PG09318	Estd	Esd	-	s-formylglutathione hydrolase	Esterase
OG_93	40	41	Metazoa	Schmed	Braflo,Adivag,Sackow,Procro,Octbim	PG15840	Wdr12	Wdr12	-	ribosome biogenesis protein wdr12	NLE,WD40
OG_94	40	41	Metazoa	Dromel	G,Bugner,Adivag,Astrub,Notgen,Eisand,Linana,Spacep,Rhoesc	PG10563	Pcca	Pcca		methylcrotonoyl-coa carboxylase subunit alpha, mitochondrial-related	Biotin_carb_C,Biotin_carb_N,Biotin_lipoyl,CPSase_L_D2
OG_95	32	41	Metazoa	Cnidaria,Ramvar,Romcul,Brapli,Octbim,Eisand	Aphragmophora,Bugner,Sackow,Adivag,Notgen,Pricau,Osccar,Ephmul,Ampque,Captel,Linana,Sagset,Saggaz,Strmar,Tricas,Bilateria	PG15932	Asah2	Asah2	-	neutral ceramidase-related	Ceramidase_alk,Ceramidse_alk_C
OG_96	41	41	Metazoa		Schmed,Adivag,Pricau,Ephmul,Linana,Metazoa,Saggaz,Strmar,Chaetognatha	PG15661,PG23545	Txnd9,Txnd9	Txndc9	-	thioredoxin domain-containing protein 9	Phosducin,Thioredoxin
OG_97	34	41	Metazoa	Ampque,Osccar,Dromel,Strmar,Ramvar,Adivag,Schmed	Sagset,Octbim,Strpur	PG03501	Pcnp	Pcnp		pest proteolytic signal-containing nuclear protein	PCNP
OG_98	40	41	Metazoa	Romcul	Dromel,Adivag,Sanmal,Lotgig,Procro,Ramvar	PG06825	Cf299	Cfap299	-,-,-,-	cilia- and flagella-associated protein 299	DUF4464
OG_99	41	41	Metazoa		Adivag,Pricau,Osccar,Vertebrata,Tricas,Octbim	PG02193	T120b	Tmem120a,Tmem120b	-	transmembrane protein 120b,ion channel tacan,transmembrane protein induced by tumor necrosis factor alpha
OG_100	38	41	Metazoa	Dromel,Romcul,Schmed	G,Bugner,Adivag,Notgen,Linana,Saggaz	PG21013	Cd123	Cdc123		d123 protein	D123
OG_101	41	41	Metazoa		Bugner,Adivag,Pricau,Fungia,Vertebrata,Romcul,Octbim	PG19439	Cdc37	Cdc37l1,Cdc37	-	hsp90 co-chaperone cdc37,hsp90 co-chaperone cdc37-like 1	CDC37_N,CDC37_M,CDC37_C
OG_102	40	41	Metazoa	Eisand	Aphragmophora,Bugner,Sackow,Adivag,Notgen,Sanmal,Phragmophora,Lepocu,Saggaz,Bilateria	PG18097,PG13991	Nduv1-2,Nduv1-1	Ndufv1	-	nadh dehydrogenase [ubiquinone] flavoprotein 1, mitochondrial	Complex1_51K,NADH_4Fe-4S,SLBB
OG_103	39	41	Metazoa	Ramvar,Schmed	G,Bugner,Adivag,Notgen,Osccar,Chaetognatha	PG11285	Dnli3	Lig3	-	dna ligase 3	LIG3_BRCT,zf-PARP,DNA_ligase_A_C,DNA_ligase_A_M,DNA_ligase_A_N,zf-CCHH
OG_104	36	41	Metazoa	Demospongia,Nemvec,Brapli,Bugner	Adivag,Eisand,Metazoa,Saggaz,Tricas,Owefus	PG07982,PG03795	Cab45-2,Cab45-1	Sdf4	-	45 kda calcium-binding protein	EF-hand_7,EF-hand_8,EF-hand_5
OG_106	2	28	Protostomia	Cryptovermes,Gnathifera,Mollusca,Lophophorata,Notgen,Schmed,Annelida
OG_107	28	41	Metazoa	Demospongia,Sackow,Ramvar,Romcul,Rotifera,Saggaz,Cragig,Schmed,D	Spiralia,Notgen,Vertebrata,Linana,Sagset,Metazoa,Strmar,Procro	PG17967	Nckx	Slc24a2,Slc24a1	-	sodium/potassium/calcium exchanger 2,sodium/potassium/calcium exchanger 1,sodium/potassium/calcium exchanger,sodium/potassium/calcium exchanger nckx30c	Na_Ca_ex
OG_108	38	41	Metazoa	Insecta,Romcul	Braflo,Bugner,Adivag,Notgen,Osccar,Linana,Saggaz	PG15931	Ftcd-2	Ftcd		formimidoyltransferase-cyclodeaminase	FTCD_N,FTCD,FTCD_C
OG_109	37	41	Metazoa	Nemvec,Lepocu,Tricas,Captel	Protostomia,Notgen,Ephmul,Pecmax,Linana,Romcul,Sagset,Octbim	PG03395	Spcs	Sepsecs	-	soluble liver antigen/liver pancreas antigen	SepSecS
OG_110	40	41	Metazoa	Pricau	Adivag,Sackow,Notgen,Ampque,Linana,Sagset,Chaetognatha	PG10752	Trabd	Trabd	-	trab domain-containing protein	TraB
OG_111	40	41	Metazoa	Romcul	Dromel,Bugner,Adivag,Notgen,Fungia,Ephmul,Brapli,Linana,Strmar	PG17000	Psmf1	Psmf1	-,-	proteasome inhibitor pi31 subunit	PI31_Prot_C,PI31_Prot_N
OG_112	36	41	Metazoa	Sackow,Strmar,Sagset,Pargot,Bugner	Adivag,Eumetazoa,Notgen,Pricau,Eisand,Strpur,Sanmal,Brapli,Medusozoa,Procro,D,Cnidaria,Octbim,Ramvar			Boll,Dazl	-	boule-related
OG_113	40	41	Metazoa	Sagset	Braflo,Bugner,Adivag,Eumetazoa,Notgen,Pricau,Eisand,Sanmal,Vertebrata,Linana,Romcul,Procro,D,Octbim	PG04922	Tmed7-1	Tmed3,Tmed7	-	transmembrane emp24 domain-containing protein 3,tir domain-containing adapter molecule 2-related	TIR_2,EMP24_GP25L
OG_114	35	41	Metazoa	Osccar,Ramvar,Chaetognatha	G,Adivag,Notgen,Pricau,Ephmul,Captel			Pdxdc1	-	pyridoxal-dependent decarboxylase domain-containing protein 1,pyridoxal-dependent decarboxylase domain-containing protein 1-related
OG_115	39	41	Metazoa	Adivag,Bugner	Protostomia,Notgen,Eisand,Vertebrata,Phragmophora,Strmar,Chaetognatha,Musmus	PG18375,PG17734	Lats1-2,Lats1-1	Lats2,Gm49361,Lats1	-	serine/threonine-protein kinase lats2	Pkinase,Pkinase_C,UBA
OG_116	33	41	Metazoa	Nemvec,Dromel,Strmar,Ramvar,Aphragmophora,Spacep,Schmed	Sanmal,D,Linana	PG21220	Ar2bp	Arl2bp		adp-ribosylation factor-like protein 2-binding protein	ARL2_Bind_BART
OG_117	40	41	Metazoa	Strmar	Braflo,Brapli,Pargot,Saggaz,Nemvec,Bilateria	PG08136,PG13053	Tcpb-1,Tcpb-2	Cct2	-	t-complex protein 1 subunit beta	Cpn60_TCP1
OG_118	40	41	Metazoa	Sanmal	Protostomia,Adivag,Owefus,Notgen,Brapli,Ampque,Linana,Spacep,Ramvar	PG20454	Nagk	Nagk	-	badf type atpase domain-containing protein,n-acetyl-d-glucosamine kinase	BcrAD_BadFG
OG_119	37	41	Metazoa	Fungia,Lepocu,Phragmophora	Insecta,Adivag,Owefus,Ephmul,Linana,Saggaz,Octbim,Musmus			Pam16,Gm9803	-,-	mitochondrial import inner membrane translocase subunit tim16
OG_120	34	41	Metazoa	Demospongia,Insecta,Ramvar,Rotifera	Strpur	PG07941	Al9a1	Aldh9a1		aldehyde dehydrogenase-related	Aldedh
OG_121	40	41	Metazoa	Ramvar	Schmed,Notgen,Fungia,Saggaz,Strpur,F,Spacep	PG17444	Ci114	Spout1	-	class iv sam-binding methyltransferase-related,methyltransferase c9orf114-related	Methyltrn_RNA_3
OG_122	4	41	Metazoa	Ampque,Osccar,Cnidaria,,Cryptovermes,Rotifera,Saggaz,Phragmophora,Mollusca,Lophophorata,Notgen,Schmed,Annelida	Metazoa,Pricau,Sagset
OG_123	39	41	Metazoa	Lotgig,Eisand	Schmed,Adivag,Strpur,Osccar,Linana,Strmar,Musmus	PG11832	Cstf2	Cstf2,Cstf2t	-	cleavage stimulation factor subunit 2,cleavage stimulation factor subunit 2 tau variant	CSTF2_hinge,CSTF_C,RRM_1
OG_124	41	41	Metazoa		Schmed,Adivag,Sackow,Notgen,Fungia,Saggaz,Spacep,Chaetognatha,Ramvar	PG09823,PG23643	Psmd4-2,Psmd4-3	Psmd4	-	26s proteasome non-atpase regulatory subunit 4	UIM,VWA_2
OG_125	41	41	Metazoa			PG11977,PG12934,PG10070,PG12790	Pcdh9,Ds-1,Fat-2,Unchar_6053	Pcdhb2,Pcdh7,Pcdhb14,Pcdh18,Pcdh11x,Pcdh9,Pcdh1,Pcdh17,Pcdh19,Pcdhgb5,Pcdha1,Pcdhgb2,Pcdhga11,Pcdha2,Pcdhga7,-,Pcdhgc4,Pcdhga4,Pcdhga9,Pcdha9,Pcdhgb4,Pcdha11,Pcdha3,Pcdhgc5,Pcdhgb7,Pcdhga12,Gm37013,Pcdhga1,Pcdha8,Pcdhga8,Pcdhgc3,Pcdha5,Pcdhgb6,Pcdhga6,Pcdha7,Pcdha4,Pcdha6,Pcdhga10,Pcdha10,Pcdhga5,Gm37388,Pcdha12,Pcdhgb1,Pcdhac2,Pcdhga2,Pcdhac1,Pcdhga3,Pcdh20,Pcdh10,Pcdhb22,Fat4,Pcdhb16,Dchs1,Pcdh…	-,-	protocadherin alpha-10,protocadherin-12,ca domain-containing protein,protocadherin gamma-a9,protocadherin alpha-11,protocadherin gamma-a5,protocadherin beta-6-related,protocadherin-18,protocadherin gamma-b7,protocadherin gamma-a2,protocadherin-17,protocadherin gamma-b1,protocadherin gamma-b6,protocadherin beta-1,protocadherin beta-2,protocadherin gamma-a12,protocadherin beta-7,protocadherin-8,pro…	Cadherin_C_2,Cadherin,Cadherin_tail,Cadherin_2,Protocadherin
OG_126	26	38	Eumetazoa	Musmus,Cryptovermes,Rotifera,Saggaz,Octbim,Schmed,Helrob	Acagra,Notgen,Fungia,Eisand,Strpur,Pargot	PG00109,PG00850	Unchar_76,Unchar_483			coiled-coil domain-containing 163,transmembrane protein ccdc163
OG_127	37	41	Metazoa	Lepocu,Pricau,Notgen,Eisand	Adivag,Captel,Linana,Procro,Phoaur,Strmar	PG20022	Leng1	Leng1	-	leukocyte receptor cluster lrc member 1,leukocyte receptor cluster member 1	Cir_N
OG_128	41	41	Metazoa		Sackow,Adivag,Notgen,Fungia,Eisand,Ephmul,Ampque,Brapli,Lotgig,Linana,Procro,Spacep,Strmar	PG09468	Armd3	Armh3	-	armadillo-like helical domain-containing protein 3,uncharacterized	DUF1741
OG_129	37	41	Metazoa	Ramvar,Romcul,Rotifera	Rhoesc,Sackow,Bugner,Sanmal,Linana,Octbim,Musmus	PG09411	Nudt8	Gm49405,Nudt8	-	nudix hydrolase	NUDIX
OG_130	40	41	Metazoa	Ephmul	Adivag,Notgen,Pricau,Sackow	PG11501	Dctn4	Dctn4	-	dynactin subunit 4	Dynactin_p62
OG_131	35	41	Metazoa	Ephmul,Saggaz,Spacep,Bugner,Schmed,Helrob	Adivag,Acagra,Prilei,Notgen,Pricau,Strpur,D	PG11535	Sppl3	Sppl3	-	signal peptide peptidase-like 3	Peptidase_A22B
OG_132	39	41	Metazoa	Romcul,Saggaz	Helrob,Octbim,C,Notgen,Strpur,Pargot,Ampque,Captel,Linana,Lophotrochozoa,Procro,Nemvec,Cragig	PG13518,PG14027,PG06339,PG05059	Cfa57-3,Cfa57-4,Cfa57-2,Cfa57-1	Cfap57	-	cilia- and flagella-associated protein 57	WD40
OG_133	40	41	Metazoa	Braflo	Schmed,Bugner,Adivag,Pricau,Pecmax,Linana	PG09647	Tiprl	Tiprl	-	tip41-like protein	TIP41
OG_134	40	41	Metazoa	Brapli	Ephmul,Captel,Saggaz,Phoaur,Rhoesc,Nemvec,Owefus,Cragig,Lophophorata,Pricau,Pecmax,Ampque,Lotgig,Medusozoa,Linana,Octbim,Bugner,Astrub,Notgen,Fungia,Procro,Spacep,Anthozoa,Protostomia,Braflo,Echinodermata,Sackow,Spiralia,Strpur,Osccar	PG04886	Hykk	Hykk	-	hydroxylysine kinase	APH
OG_135	39	41	Metazoa	Strmar,Bugner	Protostomia,Astrub,Adivag,Notgen,Ephmul,Osccar,Ampque,Metazoa,Rhoesc	PG15073	Alg3	Alg3	-	dol-p-man:man(5)glcnac(2)-pp-dol alpha-1,3-mannosyltransferase	ALG3
OG_136	36	41	Metazoa	Ampque,Romcul,Rotifera,Sagset	Notgen,Fungia,Eisand,Osccar,Saggaz,Chaetognatha	PG11040	Arp8	Actr8	-	actin	ELM2,Myb_DNA-binding
OG_137	34	41	Metazoa	Ephmul,Osccar,Panarthropoda,Pricau	Adivag,Notgen,Fungia,Brapli,Captel,Pecmax,Linana,Romcul,Sagset,Procro,Saggaz	PG23472	Unchar_10407	Dnpep		aspartyl aminopeptidase
OG_138	39	41	Metazoa	Lotgig,Captel	Helrob,Schmed,Adivag,Notgen,Pricau,Eisand,Saggaz,Ephmul,Spacep	PG23906	Xrn2	Xrn2	-	5'-3' exoribonuclease 2	XRN_N
OG_139	41	41	Metazoa		Braflo,Adivag,Sackow,Notgen,Pricau,Pecmax,Captel,Linana,Romcul,Procro,Saggaz	PG01483	Djc11	Dnajc11	-	dnaj homolog subfamily c member 11,j domain-containing protein
OG_140	35	38	Eumetazoa	Nemvec,Medusozoa	Cragig,Adivag	PG11118	Unchar_5270	Gadd45gip1	-	growth arrest and dna damage-inducible proteins-interacting protein 1,growth arrest and dna damage-inducible proteins-interacting protein 1 gadd45gip1	CR6_interact
OG_141	38	41	Metazoa	Ephmul,Romcul,Bugner	Adivag,Osccar,Sanmal,D,Procro,Saggaz,Phoaur,Spacep	PG20277	Atg13	Atg13	-	autophagy-related protein 13	ATG13
OG_142	38	41	Metazoa	Ampque,Acagra,Bugner	Schmed,Adivag,Ephmul,Pargot,Cragig,Pricau,Eisand,Pecmax,Lotgig,Linana,Sagset,Octbim,Prilei,Notgen,Fungia,Spacep,Bilateria,Protostomia,Sackow,Strpur,Rotifera,Romcul	PG11699,PG23672	Pgap2,Pgap2	Pgap2	-	post-gpi attachment to proteins factor 2-like,post-gpi attachment to proteins factor 2	Frag1
OG_143	41	41	Metazoa		Schmed,Spiralia,Bugner,Adivag,Notgen,Pricau,Osccar,Vertebrata,Linana,Romcul,Procro,Metazoa,D	PG19358	Oxsr1	Oxsr1,Stk39	-	serine/threonine-protein kinase osr1,ste20/sps1-related proline-alanine-rich protein kinase	OSR1_C,Pkinase
OG_144	35	41	Metazoa	Demospongia,Medusozoa,Saggaz,Spacep	Anthozoa,Adivag,Notgen,Vertebrata,F,Octbim,Cragig	PG15129	Csrn3	Csrnp3,Csrnp1,Csrnp2	-	cysteine/serine-rich nuclear protein 2,csrnp_n domain-containing protein,cysteine/serine-rich nuclear protein 3,cysteine/serine-rich nuclear protein 1	CSRNP_N
OG_145	28	34	Bilateria	Vertebrata,Dromel,Ramvar,Romcul,Schmed	Bugner,Notgen,Braflo,Bilateria	PG15597	S17a5-11			mfs domain-containing protein	MFS_1
OG_146	39	41	Metazoa	Fungia,Pargot	Protostomia,Schmed,Adivag,Notgen,Ephmul,Vertebrata,Sanmal,Captel,Musmus			Spag4,Sun5,Sun2,Sun1,Sun3	-	sad1/unc-84-like protein-related
OG_147	39	41	Metazoa	Romcul,Saggaz	Helrob,Schmed,Adivag,Notgen,Captel,Lepocu,Linana,Procro,Spacep,Strmar,Chaetognatha	PG08626,PG03919	Tekt2-2,Tekt2-1	Tekt2	-	tektin-2	Tektin
OG_148	37	41	Metazoa	Dromel,Ramvar,Romcul,Helrob	Adivag,Pricau,Ephmul,Osccar,Linana,Spacep,Octbim	PG06272	Tri37-2	Trim37		e3 ubiquitin-protein ligase trim37	MATH,zf-B_box
OG_149	30	38	Eumetazoa	Fungia,Ramvar,Pricau,Aphragmophora,Spacep,Bugner,Linana	Helrob,Adivag,Notgen,Cnidaria,D,Strmar,Tricas	PG07295	Prd13	Prdm13	-	pr/set domain 13,pr domain zinc finger protein 13	zf-C2H2
OG_150	40	41	Metazoa	Strmar	Helrob,Schmed,Adivag,Pricau,Eisand,Ephmul,Phragmophora,Ramvar,Pargot,Musmus	PG16439,PG00249,PG01019,PG00514,PG21740	Rsph3-2,Rsh3a,Rsph3-1,Unchar_288,Unchar_10367	Rsph3a,Rsph3b	-	flagellar radial spoke protein 3,radial spoke head protein 3 homolog	Radial_spoke_3
OG_151	40	41	Metazoa	Ephmul	Helrob,Protostomia,Braflo,Adivag,Notgen,Eisand,Osccar,Vertebrata,Lepocu,Linana,D,Procro,Saggaz,Phoaur,Bilateria	PG11462	Bicd2	Bicd1,Bicd2	-	protein bicaudal d homolog 1,protein bicaudal d homolog 2,protein bicaudal d,bicaudal d family member	BicD
OG_152	41	41	Metazoa		Bugner,Adivag,Notgen,Captel,Octbim	PG02245	Wipi3	Wdr45b	-	wd-repeat protein interacting with phosphoinosides wipi -related
OG_153	21	38	Eumetazoa	Medusozoa,Sackow,Braflo,Dromel,Strmar,Ramvar,Brapli,Chaetognatha,Bugner,Schmed,Owefus,Prilei,Helrob				Naif1,Msantd4,Mypop		agap001331-pa-related,myb-related transcription factor, partner of profilin,myb/sant-like dna-binding domain-containing protein 4,nuclear apoptosis-inducing factor 1
OG_154	36	41	Metazoa	Ephmul,Insecta,Brapli,Saggaz	Adivag,Prilei,Notgen,Sanmal,Vertebrata,Linana,Chaetognatha,Octbim	PG01957,PG09250	Cbpc1-2,Cbpc4	Agtpbp1,Agbl1		cytosolic carboxypeptidase 4,cytosolic carboxypeptidase 1	Peptidase_M14
OG_155	40	41	Metazoa	Sackow	Bugner,Adivag,Acagra,Astrub,Notgen,Sagset,Saggaz,Strmar,Octbim,Ramvar	PG24118	Faaa	Fah	-	fumarylacetoacetase	FAA_hydrolase,FAA_hydrolase_N
OG_156	11	34	Bilateria	Lepocu,Ecdysozoa,Brapli,Mollusca,Lophophorata,Notgen,Schmed,Annelida	Saggaz,Adivag	PG20385	Unchar_9747	Them7		4hbt domain-containing protein	4HBT,4HBT_2
OG_157	24	41	Metazoa	Cnidaria,Arthropoda,Romcul,Gnathifera,Octbim,Schmed,Eisand	Notgen,B,Linana			Hsd17b7		3-keto-steroid reductase,3-keto-steroid reductase/17-beta-hydroxysteroid dehydrogenase 7
OG_158	39	41	Metazoa	Ephmul,Osccar	Helrob,Adivag,Notgen,Sanmal,Linana,Procro,Metazoa,Spacep,Chaetognatha,Musmus	PG08517,PG19154	Clua1-1,Clua1-2	Cluap1,Naa60,Gm20695	-	clusterin associated protein 1,n-alpha-acetyltransferase 60	Cluap1
OG_159	15	41	Metazoa	Osccar,Medusozoa,Sackow,Chordata,Panarthropoda,Gnathifera,Conchifera,Bugner,Phoaur,Schmed,C	Protostomia,Spiralia,Acagra,Eumetazoa,Vermizoa,Notgen,Pricau,Strpur,Ephmul,Ampque,Linana,Romcul,Procro,Metazoa,Nemvec					duf4371 domain-containing protein
OG_160	23	34	Bilateria	Sackow,Braflo,Insecta,Ramvar,Romcul,Adivag,Phragmophora,Bugner,Phoaur	Pricau,Vertebrata,Captel,Procro,Saggaz,Strmar,Bilateria			Serinc5,Serinc4		serine incorporator 4,serine incorporator 5,tms1, isoform f
OG_161	35	41	Metazoa	Arthropoda,Adivag,Sagset,Lotgig	Ephmul,Captel,Notgen,Octbim	PG09910	Scly	Scly		cysteine desulfurylase family member	Aminotran_5
OG_162	38	41	Metazoa	Osccar,Romcul,Helrob	Adivag,Eumetazoa,Brapli,Octbim,Bilateria	PG07664,PG02853	Spsb3-2,Spsb3-1	Spsb3	-,-	b30.2/spry domain-containing protein,spry domain-containing socs box protein 3	SOCS_box,SPRY
OG_163	40	41	Metazoa	Pargot	Sanmal,Saggaz,Notgen,Linana			Cox15	-	cytochrome c oxidase assembly protein cox15
OG_164	41	41	Metazoa			PG00913,PG00852,PG02053,PG12281,PG15612,PG18720,PG15401,PG01670,PG20759,PG06044,PG03956,PG20177,PG17691,PG18161,PG17634,PG18963,PG13244,PG15891,PG03457,PG04434,PG18490,PG15141,PG00448,PG19837,PG00828,PG03160,PG19924,PG11734,PG00814,PG17807,PG18658,PG06287,PG10277,PG17843,PG10745,PG14437,PG10130,PG00924,PG02638,PG05313,PG05072,PG00428,PG02411,PG01783,PG06925,PG06499,PG00180,PG06334,PG05597,PG07133…	Unchar_521,Unchar_485,Unchar_1078,Unchar_5739,Oct1,Orct-15,Orct-10,Unchar_902,Orct-17,Orct-6,Orct-5,Unchar_9676,Orct-12,Orct-13,Orct-11,Orct-16,Orct-7,Octl-1,S22a3-1,S22a3-2,Orct-14,Orct-9,Unchar_248,Octl-2,S22af-1,S22a8-1,Unchar_9570,S22a6,S22a7-1,Unchar_8557,S22a8-5,S22a7-3,Unchar_4961,S22a4-3,Unchar_5140,S22ad,S22a2-2,Orct-2,S22a4-1,S22a4-2,S22a7-2,Yt13-1,Orct-4,S22a2-1,S22a3-4,S22a8-3,Orct-1,…	Slc22a2,Slc22a1,Slc22a8,-,Slc22a13,Slc22a5,Slc22a21,Slc22a4,Slc22a3,Slc22a20,Slc22a7,Slc22a15,Slc22a6,Slc22a12,Slc22a22,Slc22a19,Slc22a14,Slc22a23,Slc22a27,Slc22a29,Slc22a28,Slc22a30,Slc22a26	-,-,-,-,-,-,-,-,-,-,-,-,-,-,-,-,-,-,-,-,-,-,-,-,-,-	solute carrier family 22 member 13,solute carrier family 22 member 16-like protein,chitin-binding type-4 domain-containing protein,solute carrier family 22 member 22,solute carrier family 22 member 20,solute carrier family 22 member 2,solute carrier family 22 member 7,mfs domain-containing protein-related,solute carrier family 22 member 14,solute carrier family 22 member 16,solute carrier family …	RVT_3,zf-CCHC,MFS_1,RVT_1,Asp_protease_2,Sugar_tr,rve
OG_165	38	41	Metazoa	Ramvar,Saggaz,Spacep	Bugner,Adivag,Prilei,Pricau,Eisand,Vertebrata,Brapli	PG04827	Dus22	Dusp15,Dusp22	-	dual specificity protein phosphatase 22,dual specificity protein phosphatase ddb_g0269404-related,dual specificity protein phosphatase 15	DSPc
OG_166	39	41	Metazoa	Ephmul,Acagra	Adivag,Notgen,Fungia,Vertebrata,Brapli,Lepocu,Linana	PG20679	Cisd2	Cisd1,Cisd2	-	cdgsh iron-sulfur domain-containing protein 1,cdgsh iron-sulfur domain-containing protein 2	zf-CDGSH,MitoNEET_N
OG_167	22	41	Metazoa	Osccar,Anthozoa,Rhoesc,Strpur,Sackow,Vertebrata,Strmar,Ramvar,Romcul,Adivag,Pargot,Acagra,Octbim,Cragig,Bugner,Phoaur,Schmed					-	apoptosis regulatory protein siva,protein kinase domain-containing protein,protein cbg24663
OG_168	39	41	Metazoa	Ephmul,Bugner	Aphragmophora,Dromel,Schmed,Adivag,Sanmal,Brapli,Spacep,Phoaur,Strmar,Tricas	PG05916	Ndus7-1	Ndufs7	-,-	nadh dehydrogenase	Oxidored_q6
OG_169	37	41	Metazoa	Chaetognatha	Schmed,Spiralia,Bugner,Adivag,Prilei,Notgen,Pricau,Eisand,Ephmul,Ampque,Medusozoa,Linana,Romcul,Strmar,Octbim,Cragig			Srm	-	spermidine synthase
OG_170	39	41	Metazoa	Demospongia	Schmed,Adivag,Octbim,C,Eisand,Osccar,Vertebrata,Musmus,Sagset,D,Chaetognatha,Ramvar	PG12997,PG01891	Exd-2,Exd-1	Pbx3,Pbx1,Pbx2,Pbx4	-	pre-b-cell leukemia transcription factor 4,pre-b-cell leukemia transcription factor 2,pre-b-cell leukemia transcription factor 3,pre-b-cell leukemia transcription factor 1	Homeobox,PBC
OG_171	37	41	Metazoa	Aphragmophora,Owefus,Prilei	B,Schmed,Adivag,Eisand,Captel,Romcul,Bilateria	PG05986	Cx6b2	Cox6b2,Cox6b1	-	cytochrome c oxidase subunit,cytochrome c oxidase subunit 6b1,cytochrome c oxidase subunit 6b2	COX6B
OG_172	40	41	Metazoa	Strmar	Protostomia,Braflo,Adivag,Ephmul,Ampque,Saggaz,Phoaur,Spacep	PG08629	Spcs2	Spcs2	-	signal peptidase complex subunit 2,microsomal signal peptidase 25 kda subunit	SPC25
OG_173	39	41	Metazoa	Lepocu,Ramvar	Aphragmophora,Schmed,Bugner,Adivag,Notgen,Fungia,Ephmul,Romcul	PG05937	Sgf29	Sgf29	-	saga-associated factor 29,uncharacterized	DUF1325
OG_174	36	41	Metazoa	Ephmul,Fungia,Dromel,Romcul,Schmed	Adivag,Osccar,Ampque,Linana,Strmar,Rhoesc	PG03286	Usb1	Usb1		uncharacterized,u6 snrna phosphodiesterase	HVSL
OG_175	40	41	Metazoa	Braflo	Adivag,Strpur,Osccar,Ampque,Pecmax,Linana,Procro	PG10323	Orc4	Orc4	-	origin recognition complex subunit 4	ORC4_C,AAA,AAA_16
OG_176	2	34	Bilateria	Astrub,Sackow,Chordata,Ecdysozoa,Gnathifera,Mollusca,Lophophorata,Notgen,Schmed,Annelida						32 kda heat shock protein
OG_177	20	41	Metazoa	Osccar,Fungia,Medusozoa,Sackow,Chordata,Pricau,Aphragmophora,Pargot,Acagra,Cragig,Lotgig,Lophophorata,Captel,Prilei,Helrob					-	duf4817 domain-containing protein,gustatory receptor,transposable element tc3 transposase-like protein
OG_178	40	41	Metazoa	Ephmul	Aphragmophora,Protostomia,Acagra,Notgen,Saggaz,Strpur,Procro,Spacep,Chaetognatha,Ramvar	PG15756	Ift52-2	Ift52	-	alanyl-trna synthetase,alanine--trna ligase, cytoplasmic,intraflagellar transport protein 52 homolog	ABC_transp_aux
OG_179	41	41	Metazoa		Aphragmophora,Bugner,Adivag,Notgen,Strpur,Saggaz,Spacep,Chaetognatha	PG12710,PG12608	Suca-2,Suca-1	Suclg1	-	succinyl-coa ligase subunit alpha	Ligase_CoA,CoA_binding
OG_180	38	41	Metazoa	Ephmul,Notgen,Schmed	Adivag,Eisand,Ampque,Romcul,Phoaur,Octbim	PG10470	Lsm1	Lsm1	-	u6 snrna-associated sm-like protein lsm1	LSM
OG_181	41	41	Metazoa		Aphragmophora,Dromel,Braflo,Schmed,Bugner,Sackow,Adivag,Notgen,Strpur,Ephmul,Vertebrata,Captel,Lepocu,Spacep,Strmar,Octbim,Bilateria	PG16557	Impa1	Impa1,Impa2	-,-	inositol monophosphatase 2,inositol monophosphatase,inositol monophosphatase 1	Inositol_P
OG_182	38	41	Metazoa	Demospongia,Strmar	Aphragmophora,Adivag,Strpur,Linana,Chaetognatha,Metazoa,Octbim,Musmus	PG23968,PG20637	Atpo,Atpo	Atp5o,Atp5o	-	atp synthase subunit o, mitochondrial	OSCP
OG_183	8	41	Metazoa	Ampque,Osccar,Cnidaria,Ambulacraria,Braflo,Musmus,Dromel,Strmar,Ramvar,Romcul,Pricau,Gnathifera,Acagra,A,Lophophorata,Notgen,Owefus,Captel,Prilei	Helrob,Platyhelminthes,Eisand,Lepocu,Procro,Metazoa,Tricas,Octbim
OG_184	36	41	Metazoa	Cryptovermes	Protostomia,Schmed,Adivag,Notgen,Pricau,Strpur,Ephmul,Brapli,Linana,Procro,Spacep,D,Rhoesc	PG17750	Ef2k-5	Eef2k		eukaryotic elongation factor 2 kinase	Sel1,Alpha_kinase
OG_185	41	41	Metazoa		Protostomia,Bugner,Adivag,Notgen,Eisand,Ephmul,Romcul,Procro	PG18320	Clpt1	Clptm1	-	cleft lip and palate transmembrane protein 1	CLPTM1
OG_186	38	41	Metazoa	Saggaz,Spacep,Lotgig	Adivag,C,Vertebrata,Procro,D,Octbim	PG14120	M313a	Map3k12,Map3k13	-	mitogen-activated protein kinase kinase kinase 12,mitogen-activated protein kinase kinase kinase 13	Pkinase,Pkinase_Tyr
OG_187	26	41	Metazoa	Sackow,Cryptovermes,Adivag,Chaetognatha,Octbim,Cragig,Bugner,Schmed	Prilei,Notgen,Strpur,Vertebrata,Procro			Hunk		serine/threonine kinase
OG_188	2	2	Platyhelminthes
OG_189	29	38	Eumetazoa	Musmus,Dromel,Ramvar,Romcul,Rotifera,Saggaz,Spacep,Octbim	Eumetazoa,Pricau,Bugner,Sagset	PG08451	Lztr1-2			subfamily not named	Kelch_3,Kelch_4,Kelch_5,Kelch_6,Kelch_1
OG_190	25	28	Protostomia	Romcul,Pricau,Spacep	Protostomia,Acagra,Adivag,Notgen,Pecmax,Ramvar,Procro,Mollusca,Saggaz,Phoaur,Bivalvia,Octbim,Owefus	PG19377	Gp158-2		-	mip05539p
OG_191	37	41	Metazoa	Rotifera,Acagra,Schmed	Sagset,Linana,Captel,Musmus	PG23899	Sp30l	Sap30,Sap30l	-	histone deacetylase complex subunit sap30,histone deacetylase complex subunit sap30l	SAP30_Sin3_bdg,zf-SAP30
OG_192	40	41	Metazoa	Ephmul	Helrob,Protostomia,Adivag,Fungia,Strpur,Ampque,Linana,Saggaz	PG12064	Wdr70	Wdr70	-	wd repeat-containing protein 70	WD40
OG_193	30	41	Metazoa	Demospongia,Cnidaria,Adivag,Spacep,Schmed,Prilei,Helrob	Notgen,Protostomia,Bugner,Sackow	PG02667	Melt	Veph1	-	veph-a/melted,ventricular zone-expressed ph domain-containing protein homolog 1	PH
OG_194	41	41	Metazoa		Bugner,Adivag,Notgen,Strpur,Pecmax,Linana	PG03822	Ufc1	Ufc1	-	ubiquitin-fold modifier-conjugating enzyme 1	UFC1
OG_195	39	41	Metazoa	Fungia,Linana	Ephmul,Saggaz,Adivag,Sackow	PG07265	Atg5	Atg5	-	autophagy protein 5	APG5
OG_196	40	41	Metazoa	Cragig	Adivag,Notgen,Saggaz,Ephmul,Captel,Linana,Spacep,Chaetognatha	PG16972	Atpg	Atp5c1	-	atp synthase subunit gamma, mitochondrial	ATP-synt
OG_197	40	41	Metazoa	Pricau	Bugner,Adivag,Notgen,Ephmul,Vertebrata,Romcul,Saggaz	PG12975	Kad3	Ak3,Ak4	-	adenylate kinase 4, mitochondrial,gtp:amp phosphotransferase ak3, mitochondrial	ADK,ADK_lid
OG_198	34	41	Metazoa	Vertebrata,Dromel,Adivag,Saggaz,Phragmophora						dde-1 domain-containing protein,hth cenpb-type domain-containing protein,ip01252p,transposon,hth psq-type domain-containing protein
OG_199	41	41	Metazoa		Osccar,Saggaz,Notgen,Adivag	PG15203	Rm45	Mrpl45	-	39s ribosomal protein l45, mitochondrial	Tim44
OG_200	40	41	Metazoa	Saggaz	Protostomia,Astrub,Adivag,Prilei,Eisand,Strpur,Vertebrata,Lotgig,Lepocu,Linana,Romcul,Spacep,D	PG14501	Nhrf2	Slc9a3r2,Slc9a3r1	-	na(+)/h(+) exchange regulatory cofactor nhe-rf1,pdz domain containing protein,mip11264p-related,na(+)/h(+) exchange regulatory cofactor nhe-rf2	PDZ,EBP50_C
OG_201	29	41	Metazoa	Sackow,Chordata,Ecdysozoa,Rotifera	Schmed,Platyhelminthes,Ephmul,Saggaz,Phoaur,Nemvec,Chaetognatha,Owefus,Cragig,Eumetazoa,Eisand,Pecmax,Ampque,Linana,Sagset,Bugner,Astrub,Prilei,A,Procro,Spacep,Echinodermata,C,Strpur,Mollusca,Demospongia	PG13739,PG13507,PG03484	Gels2-3,Gels2-2,Gels2-1			gelsolin-related protein of 125 kda,gelsolin-like domain-containing protein	Gelsolin
OG_202	29	38	Eumetazoa	Dromel,Strmar,Ramvar,Romcul,Chaetognatha,Acagra	Bugner,Adivag,Prilei,Notgen,Strpur,Linana,Procro			1700019N19Rik		hypothetical protein loc681006,protein fam166b-like protein
OG_203	39	41	Metazoa	Ephmul,Strmar	Protostomia,Adivag,Sackow,Notgen,Eisand,Sanmal,Octbim	PG19745	Ap2m1	Ap2m1	-	ap-2 complex subunit mu	Clat_adaptor_s,Adap_comp_sub
OG_204	41	41	Metazoa		Bugner,Adivag,Notgen,Saggaz,Ephmul,Phragmophora,Linana,Procro,Spacep,Chaetognatha	PG19878,PG20592,PG02672	Rl26-2,Rl26-3,Rl26-1	Rpl26	-	60s ribosomal protein l26-like 1,60s ribosomal protein l26	Ribosomal_L26,KOW
OG_205	30	38	Eumetazoa	Tricas,Romcul,Gnathifera	Eumetazoa,Notgen,Platyhelminthes,Linana,Procro			6430548M08Rik	-	similar to riken cdna 6430548m08
OG_206	27	41	Metazoa	Osccar,Nemvec,Astrub,Braflo,Dromel,Strmar,Ramvar,Chaetognatha,Pecmax,Owefus,Captel				Pgbd1		dde_tnp_1_7 domain-containing protein,piggybac transposable element-derived protein 2-related
OG_207	38	41	Metazoa	Nemvec,Lepocu,Saggaz	Protostomia,Dromel,Schmed,Adivag,Notgen,Strpur,Osccar,Ephmul,Ampque,Linana	PG15565	M2om	Slc25a11	-,-,-	mitochondrial dicarboxylate carrier-related	Mito_carr
OG_208	39	41	Metazoa	Ramvar,Eisand	Bugner,Adivag,Astrub,Strpur,Lophotrochozoa	PG14765	Thoc7	Thoc7	-	tho complex subunit 7 homolog	THOC7
OG_209	34	38	Eumetazoa	Nemvec,Ramvar,Prilei,Helrob	Braflo,Sackow,Eumetazoa,Adivag,Pricau,Fungia,Sanmal,Sagset,Phoaur,Chaetognatha,Bilateria	PG09275	F151b	Fam151b,Fam151a	-	menorin (dendritic branching protein),protein fam151a	DUF2181
OG_210	39	41	Metazoa	Romcul,Acagra	Protostomia,Adivag,Pricau,Strpur,Linana,Sagset,Procro,Saggaz,Strmar,Spacep	PG07154	Ddx23	Ddx23	-	atp-dependent rna helicase ddx23-related	Helicase_C,DEAD
OG_211	36	38	Eumetazoa	Ramvar,Bugner	Schmed,Adivag,Pargot,Saggaz,Rhoesc,Chaetognatha,Eumetazoa,Eisand,Vertebrata,Phragmophora,Medusozoa,Cnidaria,Octbim,Prilei,Vermizoa,Notgen,Spacep,Protostomia,Anthozoa,C,Strpur	PG04427,PG15927,PG16084,PG06576,PG03798	Syt14-1,Syt14-2,Syt14-3,Syt16-2,Syt16-1	Syt14,Syt16	-	synaptotagmin 14, isoform d	C2
OG_212	41	41	Metazoa		Osccar,Ephmul,Vertebrata,Pecmax,Phoaur,Octbim	PG21022	Esco2	Esco2,Esco1	-	n-acetyltransferase esco2,n-acetyltransferase esco1,n-acetyltransferase eco	Acetyltransf_13,zf-C2H2_3
OG_213	40	41	Metazoa	Sanmal	Aphragmophora,Protostomia,Adivag,Notgen,Saggaz,Brapli,Captel,Sagset,Lophotrochozoa,Chaetognatha,Spacep,Rhoesc,Bilateria	PG10632,PG10469,PG20903,PG04031	Rl4b-1,Rl4-2,Rl4b-2,Rl4-1	Rpl4	-	60s ribosomal protein l4	Ribosomal_L4,Ribos_L4_asso_C
OG_214	33	41	Metazoa	Ephmul,Ramvar,Romcul,Brapli,Acagra,Schmed,Owefus,Helrob	Notgen,Fungia,Octbim	PG15601	Arl16	Arl16	-	adp-ribosylation factor-like protein 16	Arf
OG_215	36	41	Metazoa	Cnidaria,Saggaz	Echinodermata,Braflo,Astrub,Adivag,Notgen,Vertebrata,Pargot,Bilateria	PG06432,PG04684	Tph1-2,Tph1-1	Tph2,Tph1	-	aromatic amino acid hydroxylase	Biopterin_H,ACT
OG_216	25	41	Metazoa	Ampque,Osccar,Strpur,Sackow,Vertebrata,Dromel,Ramvar,Pricau,Rotifera,Saggaz,Octbim,Lotgig,Linana,Helrob		PG00012,PG02533,PG21626,PG21635,PG04479,PG21627,PG10289,PG09691,PG12191,PG02446,PG00033,PG20080,PG20433,PG02443,PG12189	Unchar_8,Unchar_1332,Unchar_10274,Unchar_10283,Unchar_2270,Unchar_10275,Unchar_4968,Unchar_4737,Unchar_5657,Unchar_1259,Unchar_26,Unchar_9633,Unchar_9768,Unchar_1256,Unchar_5655			zinc finger protein	DNA_pol_B_2,Endonuclease_7
OG_217	8	34	Bilateria	Ambulacraria,Vertebrata,Ecdysozoa,Rotifera,Pargot,Octbim,Lotgig,Lophophorata,Notgen,Schmed,Annelida	Sagset
OG_218	4	38	Eumetazoa	Medusozoa,,Ecdysozoa,Gnathifera,Mollusca,Lophophorata,Notgen,Annelida	Procro,Schmed
OG_219	36	41	Metazoa	Fungia,Strmar,Ramvar,Romcul,Helrob	E,Bugner,Sackow,Eisand,Strpur,Saggaz,D,Bilateria	PG08863,PG13372	Unchar_4398,Unchar_6398	Gm45521,Atp6v1fnb	-	gene 45521-related,si:ch211-193l2.10,protein atp6v1fnb
OG_220	41	41	Metazoa		Dromel,Bugner,Adivag,Prilei,Pricau,Eisand,Osccar,Sanmal,Pargot,Pecmax,Romcul,Tricas,Octbim,Cragig,Ramvar	PG13296,PG14595	Ari1-2,Ari1l	Arih1	-,-	e3 ubiquitin-protein ligase arih2	IBR,zf-C3HC4,zf-C3HC4_2
OG_221	39	41	Metazoa	Saggaz,Spacep	Adivag,Prilei,Notgen,Osccar,Ampque,Vertebrata,Linana	PG11431	Chic2	Chic2,Chic1	-	cysteine-rich hydrophobic domain-containing protein 2,cysteine-rich hydrophobic domain-containing protein 1,erf4 domain-containing protein	Erf4
OG_222	38	41	Metazoa	Strmar,Romcul,Eisand	Helrob,Dromel,Schmed,Adivag,Notgen,Pricau,Strpur,Ephmul,Ampque,Captel,Linana,Procro	PG02201	Mycbp	Mycbp	-,-	c-myc-binding protein,associate of c-myc amy-1
OG_223	40	41	Metazoa	Saggaz	Schmed,Sackow,Adivag,Notgen,Strpur,Ephmul,Ampque,Sanmal,Linana,Procro,D	PG01182	Mk15	Mapk15	-	mitogen-activated protein kinase 15	Pkinase
OG_224	23	34	Bilateria	Rotifera,Saggaz,Mollusca,Lophophorata	Helrob,E,Prilei,Notgen,Eisand,Vertebrata,Phragmophora,Pargot,Captel,Sagset,Procro,Strmar,Chaetognatha,Bilateria	PG14841,PG14334,PG17957,PG02777,PG14143,PG14933,PG19088,PG14088,PG14831,PG15238,PG14383	Unchar_7154,Unchar_6901,Unchar_8641,Unchar_1445,Unchar_6796,Gfral,Unchar_9212,Unchar_6765,Unchar_7150,Unchar_7363,Unchar_6930	Gfra2,Gfra3,Gfra4,Gfra1,Gfral	-	gdnf family receptor alpha-4,glial cell line-derived neurotrophic family receptor-like, isoform e,gdnf family receptor alpha-like,gdnf family receptor alpha-2,gdnf family receptor alpha-3,gdnf family receptor alpha-1	GDNF
OG_225	41	41	Metazoa		Adivag,Notgen,Captel,Linana,Procro,Spacep,Bilateria	PG21153	Pus7	Pus7	-	pseudouridylate synthase 7 homolog	TruD
OG_226	3	38	Eumetazoa	Nemvec,Medusozoa,,Panarthropoda,Pricau,Gnathifera,Mollusca,Lophophorata,Notgen,Schmed,Annelida
OG_227	39	41	Metazoa	Brapli,Schmed	Helrob,Adivag,Sackow,Eisand,Vertebrata,Saggaz,Ramvar	PG20193	Tm50a	Tmem50b,Tmem50a	-	transmembrane protein 50a,transmembrane protein 50b	UPF0220
OG_228	40	41	Metazoa	Nemvec	Schmed,Adivag,Acagra,Notgen,Strpur,Osccar,Bilateria,Ramvar	PG20459	Rpac1	Polr1c	-	dna-directed rna polymerases i and iii subunit rpac1	RNA_pol_A_bac,RNA_pol_L
OG_229	41	41	Metazoa		Bugner,Adivag,Notgen,Osccar,Ephmul,Sanmal,Linana,Romcul,Spacep,Octbim,Owefus	PG03685	Ufl1	Ufl1	-	e3 ufm1-protein ligase 1	E3_UFM1_ligase
OG_230	41	41	Metazoa		Bugner,Acagra,Adivag,Notgen,Strpur,Ephmul,Lophotrochozoa,Saggaz,Octbim	PG23774	Ssrb	Ssr2	-	translocon-associated protein subunit beta,translocon-associated protein, beta subunit precursor trap-beta signal sequence receptor beta subunit	TRAP_beta
OG_231	38	41	Metazoa	Ramvar,Bugner,Schmed	Adivag,Ephmul,Sanmal,Procro,Spacep,Cragig,Octbim,Bilateria	PG01856	Ipo9	Ipo9	-	importin-9
OG_232	37	41	Metazoa	Ephmul,Ramvar,Romcul,Bugner	Bilateria	PG05782	Gnl3	Zmat5	-	nuclease-related,zinc finger matrin-type protein 5	MMR_HSR1,GN3L_Grn1
OG_233	33	34	Bilateria	Romcul	Adivag,Prilei,C,Notgen,Strpur,Linana,Procro,Chaetognatha,Bilateria,Ramvar	PG10349,PG10160,PG21167	Ar6p1-2,Ar6p1-1,Ar6p1-3	Arl6ip1	-	adp-ribosylation factor-like protein 6-interacting protein 1
OG_234	40	41	Metazoa	Tricas	Bugner,Adivag,Eumetazoa,Prilei,Notgen,Eisand,Strpur,Ephmul,Pecmax,Linana,Saggaz,Chaetognatha	PG23630,PG14736	Mthr,Unchar_7103	Mthfr	-	methylenetetrahydrofolate reductase	MTHFR
OG_235	39	41	Metazoa	Ephmul,Sanmal	Aphragmophora,Dromel,Schmed,Bugner,Adivag,Notgen,Captel,Cragig	PG05627	Psa1	Psma1	-,-	proteasome subunit alpha type-1	Proteasome,Proteasome_A_N
OG_236	40	41	Metazoa	Acagra	Astrub,Sackow,Adivag,Notgen,Ephmul,Captel,Linana,Sagset,Saggaz,Bilateria	PG03089	Auhm	Echdc2,Auh	-	enoyl-coa hydratase domain-containing protein 2, mitochondrial,methylglutaconyl-coa hydratase, mitochondrial	ECH_1
OG_237	36	41	Metazoa	Dromel,Ramvar,Saggaz,Spacep,Schmed	Protostomia,Bugner,Adivag,Fungia,Osccar,Vertebrata	PG09938	Ks6a5	Rps6ka5,-		chromosomal serine/threonine-protein kinase jil-1,ribosomal protein s6 kinase alpha-4,ribosomal protein s6 kinase alpha-5,ribosomal protein s6 kinase a4	Pkinase,Pkinase_C
OG_238	2	2	Platyhelminthes
OG_239	17	38	Eumetazoa	Nemvec,Medusozoa,Sackow,Braflo,Lepocu,Strmar,Ramvar,Pricau,Gnathifera,Acagra,Bugner,Phoaur,Schmed,C	G,Echinodermata,Insecta,Eumetazoa,Vermizoa,Notgen,Strpur,Captel,Lotgig,Linana,Romcul,Procro,Cragig,Tricas,Octbim,Bilateria			Msantd3,Fsbp	-,-,-,-	myb/sant-like dna-binding domain-containing protein 3,uncharacterized,regulatory protein zeste,fibrinogen silencer-binding protein,apontic,nuclear apoptosis-inducing factor 1
OG_240	37	41	Metazoa	Strmar,Ramvar,Romcul,Helrob	Adivag,Acagra,Notgen,Osccar,Ampque,Linana,Chaetognatha,Sagset,Rhoesc	PG09302	Tbc31	Tbc1d31	-	tbc1 domain family member 31	RabGAP-TBC
OG_241	38	41	Metazoa	Ramvar,Romcul,Bugner	Schmed,Adivag,Notgen,Eisand,Chaetognatha,Octbim,Cragig	PG10692,PG06138	Dnal4-3,Dnal4-2	Dnal4	-	dynein light chain 4, axonemal	Dynein_light
OG_242	19	41	Metazoa	Demospongia,Nemvec,Medusozoa,Astrub,Vertebrata,Arthropoda,Romcul,Pricau,Brapli,Chaetognatha,Octbim,Bugner,Schmed,Helrob	Adivag,Notgen,Pecmax,Captel,Linana					selenoprotein o
OG_243	35	41	Metazoa	Ephmul,Ramvar,Sagset,Acagra,Schmed,Eisand	Phoaur,Bugner,Adivag	PG09745	Tm234	Tmem234	-	transmembrane protein 234	TMEM234
OG_244	39	41	Metazoa	Lotgig,Schmed	Adivag,Strpur,Lepocu,Saggaz,Phoaur	PG11684	Nh2l1	Snu13	-	ribonucloprotein	zf-met,zf-C2H2_6,zf-C2H2
OG_245	36	41	Metazoa	Nemvec,Tricas,Octbim,Schmed,Eisand	Adivag,Notgen,Strpur	PG23453	Wdr4	Wdr4	-	trna (guanine-n(7)-)-methyltransferase non-catalytic subunit wdr4,wd40 repeat protein 4	WD40
OG_246	40	41	Metazoa	Schmed	Aphragmophora,Protostomia,Bugner,Notgen,Pricau,Linana,Spacep	PG17374	Mcm10	Mcm10	-	protein mcm10 homolog	zf-primase,Mcm10
OG_247	39	41	Metazoa	Spacep,Schmed	Ephmul,Notgen,Protostomia,Adivag	PG19224	6pgl	Pgls	-	6-phosphogluconolactonase	G6PD_N,G6PD_C,Glucosamine_iso
OG_248	40	41	Metazoa	Rhoesc	Aphragmophora,Protostomia,Adivag,Ephmul,Strmar	PG20619	Eral1	Eral1	-	gtpase era, mitochondrial	KH_2,MMR_HSR1
OG_249	25	41	Metazoa	Chordata,Cryptovermes,Adivag,Aphragmophora,Pargot,Acagra,Octbim,Bugner,Schmed	Ephmul,Metazoa,Phoaur,Rhoesc,Nemvec,Cragig,Owefus,Eumetazoa,Pricau,Eisand,Pecmax,Lotgig,F,Medusozoa,Bivalvia,Notgen,Fungia,Sanmal,Procro,Bilateria,Anthozoa,Protostomia,Osccar					sentrin/sumo-specific protease,ubiquitin carboxyl-terminal hydrolase,ulp_protease domain-containing protein,sentrin-specific protease 8,sentrin-specific protease 2
OG_250	18	38	Eumetazoa	Anthozoa,Sanmal,Vertebrata,Ecdysozoa,Chaetognatha,Octbim,Bugner,D	Astrub,Adivag,Notgen,Strpur,Pecmax,Procro,Bivalvia,Cragig					alba domain-containing protein,60 kda ss-a/ro ribonucleoprotein,os06g0664400 protein,60 kda ribonucleoprotein ssa/ro
OG_251	40	41	Metazoa	Braflo	Protostomia,Bugner,Sackow,Adivag,Acagra,Octbim,Pricau,Notgen,Eisand,Ephmul,Ampque,Sanmal,Medusozoa,Saggaz,Rhoesc	PG06551	Rpc1	Polr3a	-	dna-directed rna polymerase iii subunit rpc1	RNA_pol_Rpb1_5,RNA_pol_Rpb1_4,RNA_pol_Rpb1_1,RNA_pol_Rpb1_3,RNA_pol_Rpb1_2
OG_252	38	41	Metazoa	Ephmul,Osccar,Eisand	Spacep,Linana,Bugner,Adivag	PG23673	Tfb1m	Tfb1m	-	dimethyladenosine transferase 1, mitochondrial	RrnaAD
OG_253	39	41	Metazoa	Pricau,Bugner	Adivag,Eisand,Osccar,Ephmul,Linana,Procro	PG06280	Arl6-1	Arl6	-	adp-ribosylation factor-like protein 6	Arf
OG_254	41	41	Metazoa		Schmed,Adivag,Eisand,Vertebrata,Romcul,Chaetognatha	PG19192,PG18226	Snx12-2,Snx12-1	Snx12,Snx3	-	sorting nexin-12,sorting nexin-3	PX
OG_255	39	41	Metazoa	Strmar,Romcul	Schmed,Adivag,Notgen,Eisand,Phragmophora,Captel,Cragig,Musmus	PG17593,PG04722	Unchar_8436,Ribc2	Ribc2,Ribc1	-	rib43a-like with coiled-coils protein 1,rib43a-like with coiled-coils protein 2,rib43a-related	RIB43A
OG_256	40	41	Metazoa	Schmed	Adivag,Notgen,Fungia,Linana,Octbim	PG07503	Glrx5	Glrx5	-	glutaredoxin family member	Glutaredoxin
OG_257	41	41	Metazoa		Adivag,Sackow,Strpur,Ephmul,Brapli,Linana,Romcul,Spacep	PG18298	Nade	Nadsyn1	-	glutamine-dependent nad(+) synthetase	NAD_synthase,CN_hydrolase
OG_258	28	41	Metazoa	Ampque,Osccar,Ramvar,Romcul,Pricau,Chaetognatha,Schmed,D	Notgen,Linana,Octbim,Adivag			Noct	-	nocturnin
OG_259	40	41	Metazoa	Braflo	Protostomia,Adivag,Octbim,Notgen,Pricau,Fungia,Linana,Sagset,Procro,Saggaz,Tricas,Nemvec,Cragig	PG09456	Pepd	Pepd	-	xaa-pro dipeptidase	AMP_N,Peptidase_M24
OG_260	34	41	Metazoa	Astrub,Musmus,Insecta,Spacep,Schmed,Helrob	Protostomia,Adivag,Sackow,Notgen,Strpur,Sanmal,Linana,Octbim	PG17504	Unchar_8373			f-box only protein 21	YccV-like
OG_261	32	41	Metazoa	Demospongia,Medusozoa,Lepocu,Brapli,Pargot,Cragig,Schmed	Bugner,Adivag,Captel,Sagset,Spacep			Sdr39u1	-	epimerase family protein sdr39u1
OG_262	34	41	Metazoa	Nemvec,Sanmal,Aphragmophora,Spacep,Owefus,Prilei	Notgen,Octbim	PG04732	Lsm8	Lsm8	-	u6 snrna-associated sm-like protein lsm8	LSM
OG_263	36	41	Metazoa	Ramvar,Phoaur,Owefus,C	Sackow,Acagra,Adivag,Octbim,Pricau,Fungia,Notgen,Saggaz,Vertebrata,Ampque,Brapli,Lepocu,Linana,Procro,Spacep,Tricas,Chaetognatha,Demospongia	PG23794	Cndp2	Cndp2,Cndp1	-	cytosolic non-specific dipeptidase,m20_dimer domain-containing protein,beta-ala-his dipeptidase	M20_dimer,Peptidase_M20
OG_264	39	41	Metazoa	Saggaz,Spacep	Protostomia,Spiralia,Bugner,Sackow,Adivag,Notgen,Eisand,Osccar,Ephmul,Vertebrata,Rotifera,Linana,Sagset,Procro,Octbim	PG00544	Tm131	Tmem131,Tmem131l	-	rw1 protein homolog	TMEM131_like
OG_265	41	41	Metazoa		Schmed,Protostomia,Bugner,Adivag,Notgen,Strpur,Vertebrata,Linana,Saggaz,D,Octbim	PG17587	Vtc1b	Atp6v1c2,Atp6v1c1	-	v-type proton atpase subunit c 2,v-type proton atpase subunit c 1	V-ATPase_C
OG_266	38	41	Metazoa	Ramvar,Bugner,Schmed	Adivag,Protostomia,Linana,Sackow	PG10610	Arfg1	Arfgap1	-	adp-ribosylation factor gtpase-activating protein 1	ArfGap
OG_267	41	41	Metazoa		Bugner,Adivag,Sackow,Notgen,Fungia,Pecmax,Linana,Sagset,Saggaz,Strmar,Cragig,Ramvar	PG06533	Exoc7	Exoc7	-	exocyst complex component 7	Exo70
OG_268	36	41	Metazoa	Demospongia,Strpur,Spacep,Schmed	Bugner,Adivag,C,Notgen,Eisand,Vertebrata,Captel,Pargot,Pecmax,Linana,Procro,Metazoa,Strmar,Octbim,Owefus	PG01259,PG00891	Unchar_709,Unchar_510	Csdc2,Carhsp1	-	cold shock domain-containing protein c2,calcium-regulated heat-stable protein 1	CSD
OG_269	39	41	Metazoa	Dromel,Eisand	Bugner,Adivag,Notgen,Strpur,Ephmul,Ampque,Linana,Sagset,Saggaz,Octbim	PG04374	Bsdc1	Bsdc1		bsd domain-containing protein 1	BSD
OG_270	33	41	Metazoa	Ephmul,Musmus,Dromel,Ramvar,Rotifera,Spacep,Helrob	Acagra,Notgen,Fungia,Osccar,Ampque,Sanmal,Linana,Cryptovermes,Romcul,Procro,Strmar,Octbim	PG21037	Enof1			enolase superfamily, mandelate racemase	MR_MLE_N,MR_MLE_C
OG_271	41	41	Metazoa		Aphragmophora,Protostomia,Dromel,Notgen,Ampque,Rhoesc	PG09563	Ghitm	Ghitm	-,-	growth hormone-inducible transmembrane protein	Bax1-I
OG_272	11	41	Metazoa	Ephmul,Osccar,Nemvec,Medusozoa,Ambulacraria,Braflo,Lepocu,Panarthropoda,Adivag,Aphragmophora,Pargot,Acagra,Bivalvia,Lophophorata,Notgen,Annelida	Protostomia,Schmed,Eumetazoa,Platyhelminthes,Brapli,Ampque,Romcul,Procro			Cggbp1		dbd_tnp_hermes domain-containing protein,u1-type domain-containing protein
OG_273	39	41	Metazoa	Sagset,Schmed	Helrob,Protostomia,Adivag,Strpur,Vertebrata,Musmus	PG16033	Lin7c	Lin7b,Lin7a,Lin7c	-	protein lin-7 homolog a,protein lin-7 homolog b,protein lin-7 homolog c	PDZ,L27
OG_274	38	41	Metazoa	Ephmul,Sanmal,Romcul	Bugner,Adivag,Notgen,Strpur,Captel	PG05365	Spf45	Rbm17	-	splicing factor 45,splicing factor 45 spf45	RRM_1,G-patch
OG_275	41	41	Metazoa		Braflo,Bugner,Adivag,Owefus,C,Notgen,Strpur,Osccar,Ampque,Sanmal,Linana,Metazoa,Strmar,Rhoesc,Musmus	PG17043,PG05904	Chm1a,Chm1b	2610002M06Rik,Chmp1b,Chmp1a	-	charged multivesicular body protein 1b-2,charged multivesicular body protein 1b,charged multivesicular body protein 1a	Snf7
OG_276	19	41	Metazoa	Demospongia,Cnidaria,Echinodermata,Braflo,Panarthropoda,Pricau,Adivag,Chaetognatha,Octbim,Notgen,Schmed	Osccar,Procro			Thumpd2		thump domain-containing protein 2
OG_277	30	41	Metazoa	Tricas,Ramvar,Romcul,Gnathifera,Octbim,Owefus	Echinodermata,Schmed,Acagra,Prilei,Notgen,Strpur,Ephmul,Vertebrata			Cyrib,Cyria	-	cyfip-related rac1 interactor a,cyfip-related rac1 interactor b,uncharacterized
OG_278	22	34	Bilateria	Vertebrata,Cryptovermes,Adivag,Chaetognatha	Schmed,Bugner,Notgen,Strpur,Linana,Procro,Bilateria					fumarate hydratase class i, anaerobic
OG_279	34	41	Metazoa	Osccar,Nemvec,Rhoesc,Chaetognatha	Helrob,Adivag,Notgen,Pricau,Fungia,Ephmul,Pecmax,Captel,Linana,Romcul,Metazoa,Tricas,Owefus			Adi1	-	1,2-dihydroxy-3-keto-5-methylthiopentene dioxygenase,acireductone dioxygenase
OG_280	6	38	Eumetazoa	Nemvec,Medusozoa,Strpur,Sackow,Chordata,Panarthropoda,Pricau,Gnathifera,Conchifera,Lophophorata,Schmed,Annelida	Procro,Fungia,Romcul,Acagra
OG_281	33	38	Eumetazoa	Medusozoa,Romcul,Adivag,Schmed	Bugner,Notgen,Pricau,Eisand,Strpur,Vertebrata,Lepocu,Linana,Lophotrochozoa,Sagset,Cragig	PG06985	Lhpl3	Lhfpl5,Lhfpl4,Lhfpl3	-	lhfpl tetraspan subfamily member 5 protein,lp10272p,lhfpl tetraspan subfamily member 4 protein,lhfpl tetraspan subfamily member 3 protein,lhfpl tetraspan subfamily member 5b	L_HMGIC_fpl
OG_282	28	41	Metazoa	Vertebrata,Dromel,Romcul,Gnathifera,Acagra,Octbim,Schmed						thap domain-containing protein 10,thap domain-containing protein 6,thap-type domain-containing protein
OG_283	41	41	Metazoa		Adivag,Notgen,Pricau,Platyhelminthes,Eisand,Strpur,Osccar,Ephmul,Linana,Romcul,Saggaz,Phoaur	PG11132	At131	Atp13a1	-	manganese-transporting atpase 13a1	Hydrolase,E1-E2_ATPase
OG_284	40	41	Metazoa	Tricas	Adivag,Prilei,Notgen,Eisand,Vertebrata,Brapli,Chaetognatha,Sagset,Procro,Saggaz,D,Octbim,Cragig	PG23694	Sebp2	Secisbp2l,Secisbp2	-	selenocysteine insertion sequence-binding protein 2,selenocysteine insertion sequence-binding protein 2-like,gh01354p	Ribosomal_L7Ae
OG_285	41	41	Metazoa		Bugner,Adivag,Pricau,Eisand,Pecmax,Captel,Linana,Procro,Saggaz	PG16524	Phb	Phb	-	prohibitin	Band_7
OG_286	35	41	Metazoa	Musmus,Dromel,Strmar,Pargot,Phoaur,Schmed						subfamily not named,bonus, isoform c-related,g_protein_recep_f1_2 domain-containing protein,solute carrier organic anion transporter family member 5a1,endo/exonuclease/phosphatase domain-containing protein,surface antigen bspa-like,vitellogenin receptor-like protein-related-related,microcephalin,ank_rep_region domain-containing protein-related,c2h2-type domain-containing protein,transcriptase, pu…
OG_287	32	41	Metazoa	Sanmal,Ecdysozoa,Saggaz,Helrob	Braflo,Adivag,Notgen,Ephmul,Linana,Procro,Phoaur,Bilateria	PG15623	Cq098	1700001P01Rik		hypothetical protein loc691189	DUF4542
OG_288	40	41	Metazoa	Strmar	Bugner,Adivag,Pricau,Vertebrata,Linana	PG02959	Ick	Cilk1,Mak	-	serine/threonine-protein kinase ick,serine/threonine-protein kinase mak	Pkinase
OG_289	40	41	Metazoa	Ampque	Protostomia,Adivag,Sackow,Fungia,Linana,Procro,Saggaz	PG20342	Echb	Hadhb	-	trifunctional enzyme subunit beta, mitochondrial	Thiolase_C,Thiolase_N
OG_290	30	41	Metazoa	Rhoesc,Musmus,Insecta,Chaetognatha,Acagra,Bugner,Schmed						protein, putative-related,f5/8 type c domain-containing protein
OG_291	41	41	Metazoa		Protostomia,Schmed,Dromel,Bugner,Adivag,Notgen,Platyhelminthes,Eisand,Vertebrata,Procro,D	PG09103	Lin54	-,Tesmin	-,-	protein lin-54 homolog,tesmin	TCR
OG_292	36	41	Metazoa	Dromel,Strmar,Romcul,Schmed,Eisand	Adivag,Notgen,Sanmal,Vertebrata,Linana,Chaetognatha,Octbim	PG11686	Cep57	Cep57,Cep57l1		centrosomal protein cep57l1,centrosomal protein of 57 kda	Cep57_MT_bd,Cep57_CLD
OG_293	39	41	Metazoa	Brapli,Bugner	Helrob,Schmed,Adivag,Notgen,Pricau,Eisand,Vertebrata,Captel,Linana,Lophotrochozoa,Sagset,Saggaz,D,Octbim,Bilateria	PG04676	Mtss1	Mtss2,Mtss1	-	protein mtss 2,protein mtss 1,actin bundling/missing in metastasis-related,mtss i-bar domain-containing 1	IMD,WH2
OG_294	41	41	Metazoa		Helrob,Protostomia,Adivag,Prilei,Notgen,Osccar,Captel,Linana,Saggaz,Ramvar	PG03337	Xpc	Xpc	-	dna repair protein complementing xp-c cells,dna repair protein xp-c / rad4	BHD_1,BHD_3,BHD_2,Rad4
OG_295	40	41	Metazoa	Ephmul	Saggaz,Adivag	PG06429	Bud23	Bud23	-	methyltransferase-related	WBS_methylT,Methyltransf_25,Methyltransf_11
OG_296	40	41	Metazoa	Notgen	Aphragmophora,Protostomia,Bugner,Adivag,Eumetazoa,Pricau,Vertebrata,Captel,Saggaz,D,Musmus	PG11993	Gdir1-1	Arhgdia,Arhgdib,Arhgdig	-	rho gdp-dissociation inhibitor 1,ld16419p,rho gdp-dissociation inhibitor 3,rho gdp-dissociation inhibitor 2	Rho_GDI
OG_297	41	41	Metazoa		Adivag,Notgen,Saggaz,Sagset,Spacep,Chaetognatha	PG23905	Ssrg	Ssr3	-	translocon-associated protein trap , gamma subunit,translocon-associated protein subunit gamma	TRAP-gamma
OG_298	41	41	Metazoa		Protostomia,Adivag,Pricau,Fungia,Eisand,Ephmul,Lepocu,Linana,Sagset,Spacep,Strmar	PG10560	Snut1	Sart1	-	u4/u6.u5 tri-snrnp-associated protein 1	SART-1
OG_299	22	28	Protostomia	Arthropoda,Rotifera,Helrob	Bugner,Notgen,Linana,Romcul,Octbim	PG02649	Unchar_1386			ring-ch-type domain-containing protein	RINGv
OG_300	30	41	Metazoa	Nemvec,Lepocu,Ecdysozoa,Octbim,Schmed,Helrob	Braflo,Eisand,Ephmul,Linana,Chaetognatha	PG16543,PG13763,PG05505	Unchar_7973,Unchar_6601,Unchar_2745	Tex43		testis-expressed protein 43	DUF4513
OG_301	41	41	Metazoa		Braflo,Adivag,Notgen,Eisand,Ephmul,Vertebrata,Procro,Phoaur	PG07332	Us74c	Slc35d2,Slc35d1	-	udp-n-acetylglucosamine/udp-glucose/gdp-mannose transporter,udp-sugar transporter ust74c,udp-glucuronic acid/udp-n-acetylgalactosamine transporter	TPT
OG_302	34	34	Bilateria		Schmed,Adivag,Notgen,Pricau,Saggaz	PG09787	Ndub5	Ndufb5	-	nadh-ubiquinone oxidoreductase sgdh subunit	NDUF_B5
OG_303	40	41	Metazoa	Helrob	Adivag,Notgen,Ampque,Linana,Sagset,Spacep,Octbim	PG01918	Nduf7	Ndufaf7	-	protein arginine methyltransferase ndufaf7, mitochondrial
OG_304	40	41	Metazoa	Strmar	Adivag,Notgen,Pricau,Strpur,Linana,Saggaz,Phoaur,Spacep	PG17136	Gpkow	Gpkow	-	g-patch domain and kow motifs-containing protein	G-patch_2,KOW
OG_305	40	41	Metazoa	Cragig	Schmed,Bugner,Adivag,Notgen,Pricau,Platyhelminthes,Eisand,Ephmul,Vertebrata,Brapli,Romcul,Procro,Metazoa,Spacep,D	PG00560	Actn	Actn2,Actn4,Actn1,Actn3	-	alpha-actinin-2,alpha-actinin-3,alpha-actinin-1,alpha-actinin-4,alpha-actinin cytoskeletal isoform	CH,EFhand_Ca_insen,EF-hand_6,Spectrin
OG_306	27	41	Metazoa	Nemvec,Dromel,Ramvar,Romcul,Brapli,Aphragmophora,Spacep,Lotgig,Schmed,E	Linana,Adivag	PG12626	Unchar_5955	Selenok		selenoprotein k	SelK_SelG
OG_307	39	41	Metazoa	Romcul,Spacep	Schmed,Adivag,Sackow,Notgen,Strpur,Linana,Procro,Saggaz	PG02825	Phyd1-1	Phyhd1	-	phytanoyl-coa dioxygenase domain-containing protein 1	PhyH
OG_308	39	41	Metazoa	Ephmul,Braflo	Protostomia,Adivag,Sackow,Osccar,Pecmax,Sagset,Ramvar	PG14702	Exoc5	Exoc5	-	exocyst complex component 5	Sec10
OG_309	37	41	Metazoa	Dromel,Strmar,Saggaz,Spacep	Schmed,Adivag,Strpur,Vertebrata,Linana,D,Musmus	PG20724	Tao1b	Taok3,Taok2,Taok1		serine/threonine-protein kinase tao1-like protein,serine/threonine-protein kinase tao3,protein kinase domain-containing protein	Pkinase
OG_310	38	41	Metazoa	Romcul,Sagset,Bugner	Schmed,Adivag,C,Eisand,Strpur,Phragmophora,Captel,Linana,Tricas	PG15654,PG01325	Enkur-2,Enkur-1	Enkur	-	uncharacterized	Enkurin
OG_311	35	41	Metazoa	Anthozoa,Rhoesc,Brapli,Spacep,Owefus	Protostomia,Bugner,Adivag,Vertebrata,Ampque,Musmus,Pargot,D,Octbim,Bilateria,Demospongia	PG13155,PG03251,PG04092	Unchar_6270,I2bpl,I2b2a	Irf2bpl,Irf2bp1,Irf2bp2	-	interferon regulatory factor 2-binding protein 1,e3 ubiquitin-protein ligase irf2bpl-related,interferon regulatory factor 2-binding protein 2	IRF-2BP1_2,zf-C3HC4
OG_312	40	41	Metazoa	Cragig	Protostomia,Schmed,Adivag,Notgen,Ephmul,Pecmax,Lotgig,Romcul,Sagset	PG19522	Syvnb	Syvn1	-	e3 ubiquitin-protein ligase synoviolin	zf-RING_2
OG_313	38	41	Metazoa	Nemvec,Sagset,Lotgig	Schmed,Bugner,Adivag,Notgen,Strpur,Octbim	PG23452	Ogg1	Ogg1	-	n-glycosylase/dna lyase	HhH-GPD,OGG_N
OG_314	37	41	Metazoa	Fungia,Romcul,Pargot,Eisand	Protostomia,Braflo,Adivag,Notgen,Linana,Octbim			Cdk10	-	protein kinase domain-containing protein
OG_315	38	41	Metazoa	Lepocu,Sagset,Schmed	Bugner,Protostomia,Linana,Lophotrochozoa	PG18028	Med31	Med31	-	mediator of rna polymerase ii transcription subunit 31	Med31
OG_316	36	41	Metazoa	Insecta,Ramvar,Owefus,Captel	Helrob,Protostomia,Braflo,Bugner,Adivag,Notgen,Saggaz,Osccar,Ephmul,Sanmal,Ampque,Linana,Romcul,Sagset,Procro,Spacep,Strmar	PG13941	Smbp2	Ighmbp2		dna-binding protein smubp-2	AAA_12,AAA_11,zf-AN1,R3H
OG_317	35	41	Metazoa	Dromel,Strmar,Romcul,Saggaz,Bugner,Captel	Osccar,Eisand,Adivag,Musmus	PG02352	Daaf4	Gm44503,Dnaaf4		dynein assembly factor 4, axonemal
OG_318	40	41	Metazoa	Tricas	Adivag,Prilei,Strpur,Vertebrata,Lepocu,Linana,D	PG10379	Orml2	Ormdl3,Ormdl2	-	orm1-like protein 3,orm1-like protein 1,ormdl proteins	ORMDL
OG_319	39	41	Metazoa	Lotgig,Eisand	Adivag,Captel,Pecmax,Musmus	PG20959	Prpk	Trp53rka,Trp53rkb	-	ekc/keops complex subunit tp53rk	Pkinase,Kdo
OG_320	31	41	Metazoa	Sanmal,Chordata,Dromel,Ramvar,Aphragmophora,Spacep,Eisand		PG14433,PG21554,PG21662	Pol2-13,Pol2-16,Pol3-101			cellular nucleic acid-binding protein,putative-related,integrase catalytic domain-containing protein,endonuclease,reverse transcriptase domain-containing protein	DDE_Tnp_4,rve,RVT_1
OG_321	41	41	Metazoa			PG07399,PG09046,PG00029,PG18923,PG07175,PG15699,PG16629,PG16228,PG01356,PG03789,PG19062,PG19037,PG00644,PG18778,PG07464,PG17216,PG18876,PG02886,PG03169,PG04289,PG14401,PG06482,PG04166,PG02263,PG15628,PG07081,PG20744,PG07885,PG10216,PG07375,PG16514,PG20346,PG10158,PG07109,PG14374,PG15666,PG18734,PG00606,PG20036,PG21180,PG16057,PG07830,PG01637,PG12005,PG19971,PG20614,PG01748,PG00841,PG00386,PG15582…	Unchar_3672,Unchar_4482,Unchar_22,Fat-6,Mrc2-1,Unchar_7577,Unchar_8009,Unchar_7827,Unchar_763,Unchar_1929,Plc-4,Plc-3,Cl17a,Epb4b,Unchar_3710,Unchar_8258,Mlrp2-5,Mrc1-2,Unchar_1640,Unchar_2160,Unchar_6939,Plc-1,Lech,Unchar_1173,Mrc2-2,Unchar_3508,Unchar_9883,Clc4m,Unchar_4931,Plc-2,Mrc2-3,Unchar_9733,Lec3,Unchar_3520,Unchar_6927,Unchar_7561,Unchar_9034,Lyam3-1,Unchar_9612,Unchar_10051,Unchar_7751…	Clec12a,Klra17,Klra10,Klra7,Prg3,Klrg2,Klra4,Clec2f,Klra8,Klra3,Klra9,Klra1,Prg2,Klra6,Klra5,Klrd1,Klrc3,Cd209g,Clec2d,Clec11a,Cd209f,Clec4e,Klre1,Clec10a,Klrb1,Clec2i,Cd209a,Clec2m,Clec2g,Mgl2,Klrg1,Cd209d,Clec2h,Klrb1f,Klri1,Clec1a,Reg3a,Klrc1,Clec2e,Cd209b,Colec11,Clec4b1,Clec4f,Reg3g,Clec5a,Asgr2,Clec4a2,Clec2l,Mbl2,Sftpa1,Mbl1,Klrc2,Reg3d,Klrb1b,Clec4a1,Clec4n,Clec4a3,Cd209c,Clec4d,Colec10,R…	-,-,-,-,-,-,-,-,-,-,-,-,-,-,-,-,-,-,-,-,-,-,-,-,-,-,-,-,-,-,-,-,-,-,-,-,-	c-type lectin domain family 20 member a-related,killer cell lectin-like receptor subfamily b member 1f,neurofilament triplet h protein,subfamily not named,inactive tyrosine-protein kinase 7,cytochrome c oxidase polypeptide vic-2,c-type lectin domain family 2 member a,bone marrow proteoglycan,collectin-11,lithostathine,c-type lectin domain family 4 member f,c-type lectin domain family 2 member e,p…	SEA,Methyltransf_FA,DUF3403,PAN_2,Lectin_N,EGF_2,Ricin_B_lectin,Ly49,Xlink,Trypsin,Pkinase_Tyr,Trefoil,Sushi,SRCR,AMOP,EphA2_TM,Ephrin_rec_like,TIL,DUF4347,Cadherin_2,LCCL,V-set,fn2,B_lectin,MAM,VWD,Autotransporter,ig,F5_F8_type_C,fn3,EGF_CA,Zona_pellucida,SAM_1,Surfac_D-trimer,Calx-beta,EGF_3,S_locus_glycop,Collagen,Kringle,Ig_3,Somatomedin_B,W_rich_C,Laminin_G_3,VCBS,Lectin_C,I-set,hEGF,Ephrin_…
OG_322	32	41	Metazoa	Demospongia,Strmar,Ramvar,Brapli,Sagset,Acagra,Schmed,Helrob	Protostomia,Adivag,Sackow,Notgen,Osccar	PG05179	Atrap	Agtrap	-	type-1 angiotensin ii receptor-associated protein	AGTRAP
OG_323	40	41	Metazoa	Saggaz	G,Adivag,Notgen,Captel,Romcul,Spacep,Octbim	PG16303	B9d2	B9d2	-	b9 domain-containing	B9-C2,DUF1619
OG_324	38	41	Metazoa	Ampque,Osccar,Spacep	Adivag,Notgen,Strpur,Ephmul,Linana,Sagset	PG19934	Nat9	Nat9	-	n-acetyltransferase 9	Acetyltransf_3
OG_325	40	41	Metazoa	Bugner	Protostomia,Adivag,Osccar,Linana,Saggaz,Chaetognatha	PG13865	Tim44	Timm44	-	mitochondrial import inner membrane translocase subunit tim44	Tim44
OG_326	38	38	Eumetazoa		Vertebrata,D,Eisand,Adivag	PG19761	E41l5	Epb41l5,Epb41l4b	-	moesin/ezrin/radixin homolog 1,band 4.1-like protein 5,band 4.1-like protein 4b	FERM_N,FERM_C,FERM_M,FA
OG_327	34	38	Eumetazoa	Ramvar,Romcul,Adivag,Spacep	Schmed,Eumetazoa,Notgen,Linana,Procro	PG05707	Fbxl7	Fbxl7	-	f-box/lrr-repeat protein 7	F-box-like,LRR_6,LRR_1
OG_328	40	41	Metazoa	Eisand	Bugner,Adivag,Pricau,Osccar,Linana,Phoaur	PG12619	Utp11	Utp11	-	u3 small nucleolar rna-associated protein 11	Utp11
OG_329	37	41	Metazoa	Sanmal,Bugner,Owefus,Helrob	Adivag,Astrub,Sackow,Strpur,Ampque,Linana	PG00640	Ppp6	Ppp6c	-	serine/threonine-protein phosphatase	Metallophos
OG_330	4	22	Lophotrochozoa	Rotifera,Phragmophora,Mollusca,Lophophorata,Schmed,Annelida	Aphragmophora,Sagset,Notgen,Procro
OG_331	40	41	Metazoa	Ephmul	Bugner,Adivag,Prilei,Fungia,Vertebrata,Ampque,Octbim	PG12532	Necp1	Necap1,Necap2	-	adaptin ear-binding coat-associated protein 1,adaptin ear-binding coat-associated protein 2	DUF1681
OG_332	17	22	Lophotrochozoa	Rotifera,Aphragmophora,Pargot	Schmed,Bugner,C,Notgen,Eisand,Lotgig,Procro,Spacep,D,Phoaur					myosin regulatory light chain 2
OG_333	39	41	Metazoa	Insecta	Protostomia,Adivag,Notgen,Ephmul,Vertebrata,Sagset,Spacep,Chaetognatha	PG13285,PG13728	Ripr2,Ripr1	Ripor3,Ripor2,Ripor1		rho family-interacting cell polarization regulator 2,rho family-interacting cell polarization regulator 1,protein kinase pkn/prk1, effector,ripor family member 3,pl48 domain-containing protein	PL48,HEAT_2
OG_334	40	41	Metazoa	Strmar	Dromel,Schmed,Adivag,Saggaz,Phoaur,Aphragmophora,Pricau,Eisand,Vertebrata,Ampque,Phragmophora,Pecmax,Linana,Bivalvia,Musmus,G,Prilei,Notgen,Gnathifera,Spacep,Bilateria,C,Romcul	PG12062,PG09861,PG10743	Alf,Aldoc,Alf1	Aldoart1,Aldoart2,Aldoa,Aldoc,Aldob	-,-	fructose-bisphosphate aldolase a,fructose-bisphosphate aldolase,fructose-bisphosphate aldolase b,fructose-bisphosphate aldolase c	Glycolytic
OG_335	36	41	Metazoa	Nemvec,Romcul,Acagra,Lotgig,Schmed	Ampque,C,Adivag	PG10428	Alr	Gfer	-	fad-linked sulfhydryl oxidase alr,alr/erv	Evr1_Alr
OG_336	40	41	Metazoa	Nemvec	Protostomia,Spiralia,Adivag,Prilei,Notgen,Ephmul,Linana,Romcul,Cragig	PG06506	Ddrgk	Ddrgk1	-	ddrgk domain-containing protein 1	DDRGK
OG_337	37	41	Metazoa	Dromel,Strmar,Romcul,Saggaz	Helrob,Protostomia,Bugner,Octbim,Adivag,Notgen,Ephmul,Ampque,Lepocu,Linana,Sagset,Chaetognatha,Cragig,Owefus	PG11344	Cfa99	Cfap99		cilia- and flagella-associated protein 99
OG_338	40	41	Metazoa	Spacep	G,Protostomia,Porifera,Braflo,Astrub,Octbim,Adivag,Notgen,Eisand,Ephmul,Ampque,Vertebrata,Lepocu,Linana,Saggaz,Chaetognatha	PG01934,PG01972	Po210-1,Po210-2	Nup210l,Nup210	-	nuclear pore membrane glycoprotein 210-like,nuclear pore membrane glycoprotein 210,nuclear pore membrane glycoprotein gp210-related
OG_339	36	41	Metazoa	Sanmal,Strmar,Saggaz,Acagra,Bugner	Notgen,Pricau,Linana,Adivag	PG10583	Ppil1	Ppil1	-	peptidyl-prolyl cis-trans isomerase-related	Pro_isomerase
OG_340	40	41	Metazoa	Strmar	Bugner,Adivag,Notgen,Osccar,Sagset	PG19678	Tm199	Tmem199	-	transmembrane protein 199	Vma12
OG_341	21	41	Metazoa	Medusozoa,Strpur,Lepocu,Arthropoda,Romcul,Pricau,Gnathifera,Octbim,Schmed,Owefus,Captel,Helrob	Osccar,Ampque,Eisand,Sackow			Ebpl		emopamil-binding protein-like
OG_342	31	34	Bilateria	Insecta,Schmed	Adivag,Eisand,Brapli,Vertebrata,Linana,D,Saggaz,Phoaur,Ramvar	PG01773	Wsb1	Wsb2,Wsb1		wd40 repeat protein
OG_343	31	41	Metazoa	Ampque,Insecta,Ramvar,Phragmophora,Cragig,Bugner,Phoaur,Schmed	Adivag,Notgen,Ephmul,Lotgig,Linana,Romcul,Saggaz			Scfd2		sec1 family domain-containing protein 2
OG_344	33	41	Metazoa	Ephmul,Braflo,Sagset,Spacep,Acagra,Bugner,Owefus,Eisand	Adivag,Prilei,Notgen,Pricau,Strpur,Osccar,Vertebrata,Musmus	PG17006	Ypel1	Ypel4,Ypel3,Ypel1,Ypel2	-	protein yippee-like 3,protein yippee-like 4	Yippee-Mis18
OG_345	6	28	Protostomia	Cryptovermes,Rotifera,Sagset,Pargot,Acagra,A,Lophophorata,Schmed,Annelida	Saggaz
OG_346	38	41	Metazoa	Ephmul,Octbim,Notgen	Dromel,Bugner,Adivag,Strpur,Pecmax,Saggaz,Chaetognatha	PG01530	Arc3b	Arpc3	-,-	actin-related protein 2/3 complex subunit 3
OG_347	41	41	Metazoa		Helrob,Bugner,Adivag,Notgen,Strpur,Saggaz,Strmar,Musmus	PG24104	Rbm8a	Rbm8a2,Rbm8a	-	rna-binding protein 8a	RRM_1
OG_348	40	41	Metazoa	Pricau	Aphragmophora,Adivag,Acagra,Notgen,Strpur,Ephmul,Osccar,Vertebrata,Pargot,Linana,Lophotrochozoa,Romcul,Metazoa,Saggaz,Chaetognatha,Procro	PG09199,PG23764,PG00048,PG20693	Md12l,Unchar_10588,Unchar_38,Unchar_9870	Med12,Med12l	-	mediator of rna polymerase ii transcription subunit 12,mediator of rna polymerase ii transcription subunit 12-like protein	Med12-LCEWAV,Med12-PQL,Med12
OG_349	2	41	Metazoa	Ephmul,Osccar,Cnidaria,,Ecdysozoa,Gnathifera,Mollusca,Lophophorata,Notgen,Schmed,Annelida
OG_350	37	41	Metazoa	Dromel,Strmar,Ramvar,Romcul	Protostomia,Schmed,Adivag,Notgen,Pricau,Ampque,Captel,Linana,Metazoa,Chaetognatha,Cragig	PG01661,PG14472	Mns1-1,Mns1-2	Mns1		meiosis-specific nuclear structural protein 1	TPH
OG_351	33	41	Metazoa	Osccar,Insecta,Romcul,Brapli,Bugner,C	Adivag,Notgen,Sanmal,Linana,Sagset,Procro,Spacep	PG11945	Rnls	-		renalase,uncharacterized	Amino_oxidase,NAD_binding_8
OG_352	2	8	F	Notgen,Schmed,Owefus,Captel,Prilei,Helrob
OG_353	39	41	Metazoa	Ephmul,Braflo	Insecta,Bugner,Adivag,Sackow,Octbim,Notgen,Pricau,C,Prilei,Vertebrata,Procro,D,Chaetognatha	PG17741,PG04379	Kc1g3-3,Kc1g3-2	Csnk1g1,Csnk1g3,Csnk1g2	-	non-specific serine/threonine protein kinase,casein kinase i isoform gamma-2,casein kinase i isoform gamma-1	CK1gamma_C,Pkinase
OG_354	40	41	Metazoa	Strmar	Aphragmophora,Adivag,Fungia,Saggaz,Osccar,Ampque,Ephmul,Vertebrata,Procro,Spacep,Octbim	PG17922	Tbc15	Tbc1d15,Tbc1d17	-	tbc1 domain family member 15,tbc1 domain family member 17	RabGAP-TBC,DUF3548
OG_355	39	41	Metazoa	Demospongia	Aphragmophora,Prilei,Pecmax,Adivag	PG24089	Tmx2	Tmx2	-	thioredoxin-1-related,thioredoxin-related transmembrane protein 2	Thioredoxin
OG_356	38	41	Metazoa	Musmus,Strmar,Spacep	Schmed,Adivag,Cryptovermes,Phoaur,Cragig,Eisand,Pecmax,Ampque,Linana,Bivalvia,Tricas,Astrub,Acagra,Notgen,Fungia,Sanmal,Protostomia,Spiralia,Sackow,Strpur,Romcul	PG01850	Unchar_988		-	oxidoreductase-related
OG_357	33	41	Metazoa	Sackow,Musmus,Dromel,Ramvar,Rotifera,Bugner,Owefus	Notgen,Fungia,Sanmal,Procro,Spacep,Strmar,Octbim	PG09413	Unchar_4642			si:ch211-250n8.1	RUN,PID
OG_358	39	41	Metazoa	Ephmul,Saggaz	Protostomia,Bugner,Adivag,Ampque,Linana,Musmus	PG17447	Jkamp	4931417E11Rik,Jkamp	-	riken cdna 4931417e11 gene,jnk1/mapk8-associated membrane protein	DUF766
OG_359	40	41	Metazoa	Bugner	Adivag,Eumetazoa,Notgen,Eisand,Phragmophora,Linana,Procro,Spacep	PG04548,PG06544	Sycc-1,Sycc-2	Cars	-	cysteine--trna ligase, cytoplasmic	tRNA-synt_1e
OG_360	41	41	Metazoa		Bugner,Adivag,Pricau,Fungia,Ecdysozoa,Ephmul,Linana,Ramvar	PG12479	Vath	Atp6v1h	-	v-type proton atpase subunit h	V-ATPase_H_C,V-ATPase_H_N
OG_361	41	41	Metazoa		Protostomia,Adivag,Notgen,Sanmal,Sagset,Saggaz,Phoaur	PG11631	Sam50	Samm50	-	sorting and assembly machinery component 50 homolog	Bac_surface_Ag
OG_362	27	41	Metazoa	Musmus,Ecdysozoa,Adivag,Chaetognatha,Octbim,Helrob	Schmed,Linana					subfamily not named
OG_363	41	41	Metazoa		Adivag,Sackow,Prilei,Notgen,Pricau,Eisand,Sanmal,Captel,Procro,D	PG11334	Epn4	Clint1	-	epsin/ent-related	ENTH,Telomere_reg-2
OG_364	37	41	Metazoa	Ramvar,Sagset,Notgen,Schmed	Adivag,Osccar,Captel,Linana,Lophotrochozoa	PG11434	Zc3h3	Zc3h3	-	zinc finger ccch domain-containing protein 3	zf-CCCH
OG_365	41	41	Metazoa		Protostomia,Schmed,Adivag,Notgen,Eisand,Saggaz,Strpur,Vertebrata,Captel,Ramvar,Linana,Sagset,Spacep,Tricas,Chaetognatha,Bilateria,Musmus	PG23932,PG24005	Eno-4,Eno-3	Eno3,Eno1b,Eno1,Eno2	-	beta-enolase,gamma-enolase,enolase,alpha-enolase	Enolase_N,Enolase_C
OG_366	24	41	Metazoa	Ampque,Osccar,Medusozoa,Panarthropoda,Gnathifera,Bugner,Schmed,Helrob	Braflo,Notgen,Pricau,Captel,Phoaur,Octbim			Lonp2		lon protease homolog 2, peroxisomal
OG_367	40	41	Metazoa	Octbim	Protostomia,Adivag,Notgen,Eisand,Strpur,Osccar,Ephmul,Ampque,Musmus,Brapli,Ramvar,Linana,Demospongia	PG17761	Scot1	Oxct1,Oxct2b,Oxct2a	-	succinyl-coa:3-ketoacid coenzyme a transferase 2, mitochondrial,succinyl-coa:3-ketoacid coenzyme a transferase 1, mitochondrial	CoA_trans
OG_368	39	41	Metazoa	Demospongia	Protostomia,Bugner,Sackow,Adivag,Notgen,Pricau,Eisand,Strpur,Vertebrata,Sanmal,Linana,Procro,Saggaz,D,Cnidaria,Octbim	PG17248	Serc1-1	Serinc3,Serinc2,Serinc1	-	serine incorporator 1,serine incorporator 3,serine incorporator,serine incorporator 2	Serinc
OG_369	39	41	Metazoa	Ephmul,Schmed	Eumetazoa,Pargot,Linana,Strpur	PG19992,PG20167,PG12716	Unchar_9596,Elp4,Unchar_5994	Elp4	-	pax6 neighbor protein paxneb,elongator complex protein 4	PAXNEB
OG_370	40	41	Metazoa	Captel	Spiralia,Bugner,Adivag,Notgen,Pricau,Eisand,Vertebrata,Ampque,Linana,Procro,D	PG03220	Kank1	Kank2,Kank1,Kank4,Kank3	-	ank_rep_region domain-containing protein,kn motif and ankyrin repeat domain-containing protein 2,kn motif and ankyrin repeat domain-containing protein 4,kn motif and ankyrin repeat domain-containing protein 1,kn motif and ankyrin repeat domain-containing,kn motif and ankyrin repeat domain-containing protein 3	Ank,Ank_3,KN_motif,Ank_2,Ank_4
OG_371	38	41	Metazoa	Romcul,Saggaz,Bugner	Schmed,Adivag,Notgen,Pricau,Ampque,Ramvar	PG02385	Djb13	Dnajb13	-	dnaj homolog subfamily b member 5,dnaj homolog subfamily b member 13
OG_372	32	41	Metazoa	Ephmul,Sanmal,Insecta,Ramvar,Romcul,Rotifera,Acagra	Ampque,Strmar,Saggaz	PG15559	Ch037	2610301B20Rik		protein c8orf37	RMP
OG_373	40	41	Metazoa	Romcul	Protostomia,Braflo,Adivag,Notgen,Eisand,Saggaz,Vertebrata,Ampque,Brapli,Spacep	PG00171	Sar1b	Sar1a,Sar1b	-	re74312p,gtp-binding protein sar1a,gtp-binding protein sar1b	Arf
OG_374	41	41	Metazoa		Protostomia,Lophophorata,Schmed,Adivag,Notgen,Pricau,Fungia,Strpur,Ephmul,Pargot,Linana,Procro,Spacep,Ramvar	PG20867,PG21206	Syq-1,Syq-2	Qars	-	glutamine--trna ligase	tRNA_synt_1c_R2,DENN,tRNA_synt_1c_R1,uDENN,tRNA-synt_1c,tRNA-synt_1c_C
OG_375	40	41	Metazoa	Acagra	Protostomia,Bugner,Adivag,Notgen,Pecmax,Captel,Linana,Procro,Saggaz	PG19293	Ergi3	Ergic3	-	endoplasmic reticulum-golgi intermediate compartment protein 3	COPIIcoated_ERV,ERGIC_N
OG_376	39	41	Metazoa	Acagra,Bugner	Adivag,Eumetazoa,Prilei,Eisand,Saggaz,Strpur,Lepocu,Linana,Spacep,Chaetognatha,Cragig	PG09904,PG23697	Rs30-1,Rs30-3	Fau	-	40s ribosomal protein s30	ubiquitin,Ribosomal_S30
OG_377	7	22	Lophotrochozoa	Brapli,Chaetognatha,Mollusca,Phoaur,Notgen,Owefus,C	Schmed,Bugner,Adivag,Linana,Procro
OG_378	40	41	Metazoa	Romcul	Helrob,Protostomia,Schmed,Bugner,Adivag,Notgen,Platyhelminthes,Eisand,D,Osccar,Ramvar,Linana,Sagset,Strmar,Cnidaria,Rhoesc,Musmus	PG18510	Rsh6a	Rsph6a,Rsph4a	-	radial spoke head protein 6 homolog a,radial spoke head protein 4 homolog a	Radial_spoke
OG_379	38	41	Metazoa	Demospongia,Schmed	Protostomia,Adivag,Prilei,Notgen,Eisand,Captel,Linana,Procro,Metazoa,Saggaz,D,Spacep,Chaetognatha,Musmus	PG06148,PG05819,PG05011	Iqip1-2,Iqip1-1,Rcbt1	Schip1,Iqschfp,Iqcj	-	calmodulin-binding transcription activator 4,schwannomin-interacting protein 1,iqcj-schip1 readthrough transcript protein,iq domain-containing protein j	SCHIP-1,AMMECR1,RCC1,IQCJ-SCHIP1,BTB
OG_380	41	41	Metazoa		Adivag,Notgen,Linana,Metazoa,Saggaz	PG20688	Alg5	Alg5	-	dolichyl-phosphate beta-glucosyltransferase	Glycos_transf_2
OG_381	41	41	Metazoa		Adivag,Strpur,Ephmul,Ampque,Pecmax,Linana,Metazoa,D	PG21191	Mp2k4	Map2k4	-	dual specificity mitogen-activated protein kinase kinase 4	Pkinase
OG_382	8	41	Metazoa	Ephmul,Fungia,Medusozoa,Astrub,Sackow,Chordata,Ecdysozoa,Brapli,Chaetognatha,Acagra,A,Lophophorata,Notgen,Annelida	Schmed,Platyhelminthes,Strpur,Ampque,Nemvec,Procro,Octbim					dde_3 domain-containing protein
OG_383	37	41	Metazoa	Ramvar,Romcul,Cragig,Notgen	Protostomia,Adivag,Pricau,Eisand,Sanmal,Linana	PG12625	Abhdd-1	Abhd13	-	protein abhd13	Abhydrolase_1,Hydrolase_4,FSH1
OG_384	40	41	Metazoa	Ampque	Schmed,Adivag,Saggaz,Phoaur,Cragig,Owefus,Helrob,Eisand,Vertebrata,Lotgig,Linana,Bugner,Prilei,Notgen,Fungia,Sanmal,Procro,Strmar,Bilateria,Anthozoa,Protostomia,Braflo,Spiralia,Strpur,Osccar	PG20938,PG19617	Co4a5,Mrp1-28	Col4a6,Col4a5,Col4a4,Col4a3,Col4a1,Col4a2	-,-	collagen alpha-2(iv) chain,collagen iv nc1 domain-containing protein,collagen alpha-3(iv) chain,collagen alpha-1(iv) chain	ABC_membrane,Collagen,ABC_tran,C4
OG_385	23	41	Metazoa	Demospongia,Nemvec,Medusozoa,Ecdysozoa,Brapli,Chaetognatha,Schmed,Helrob	Bugner,Adivag,Notgen,Strpur,Osccar			Thnsl1		threonine synthase-like 1
OG_386	34	41	Metazoa	Ephmul,Ramvar,Aphragmophora,Octbim,Schmed,Helrob	Ampque,Captel	PG09773	Mgmt	Mgmt	-	methylated-dna--protein-cysteine methyltransferase	Methyltransf_1N,DNA_binding_1
OG_387	40	41	Metazoa	Spacep	G,Adivag,Eumetazoa,Notgen,Platyhelminthes,Strpur,Ephmul,Romcul	PG15933	Tgs1	Tgs1	-	trimethylguanosine synthase,s-adenosylmethionine-dependent methyltransferase related	Methyltransf_15
OG_388	40	41	Metazoa	Pricau	Schmed,Bugner,Adivag,Notgen,Platyhelminthes,Eisand,Strpur,Ephmul,Vertebrata,Spacep,D,Chaetognatha	PG00527,PG05043	Dyrk2-1,Dyrk2-3	Dyrk2,Dyrk3	-	dual specificity tyrosine-phosphorylation-regulated kinase 2,dual specificity tyrosine-phosphorylation-regulated kinase 3 homolog-related,dual specificity tyrosine-phosphorylation-regulated kinase 3	Pkinase
OG_389	36	41	Metazoa	Strmar,Romcul,Saggaz,Spacep,Bugner	D,Platyhelminthes,Adivag	PG03378	Tfap4	Tfap4	-	transcription factor ap-4	HLH
OG_390	33	41	Metazoa	Ephmul,Nemvec,Braflo,Romcul,Adivag,Owefus,Prilei,Helrob	Bugner,Eisand,Vertebrata,Captel,Linana	PG15971	Unchar_7711	Cdc42se2,Cdc42se1	-	cdc42 small effector protein homolog,cdc42 small effector protein 2,cdc42 small effector protein 1	PBD
OG_391	38	41	Metazoa	Braflo,Romcul,Spacep	Schmed,Eumetazoa,Notgen,Strpur,Brapli,Vertebrata,Linana,Strmar,Octbim	PG13710,PG10833	Atx2-2,Atx2-1	Atxn2,Atxn2l	-	ataxin-2,ataxin-2-like protein,ataxin 2-related,ataxin-2 homolog	SM-ATX,LsmAD,PAM2
OG_392	32	41	Metazoa	Vertebrata,Strmar,Brapli,Saggaz,Phragmophora,Bugner,Prilei					-,-	hat family dimerisation domaincontaining protein-related,e3 ubiquitin-protein ligase znrf3,dimer_tnp_hat domain-containing protein,si:ch1073-178p5.3-related,duf4371 domain-containing protein
OG_393	41	41	Metazoa		Protostomia,Bugner,Adivag,Notgen,Pricau,Fungia,Saggaz,Strpur,Sanmal,Ampque,Linana,Spacep,Octbim,Cragig	PG23727	Wasc4	Washc4	-	wash complex subunit 4	WASH-7_N,WASH-7_C,WASH-7_mid
OG_394	11	41	Metazoa	Ampque,Anthozoa,Rhoesc,,Cryptovermes,Brapli,Pargot,Mollusca,Bugner,Phoaur,Notgen,Annelida	Aphragmophora,Schmed,Adivag,Ephmul,Osccar,Linana,Chaetognatha
OG_395	41	41	Metazoa		Adivag,Pricau,Ephmul,Ampque,Lotgig,Captel,Linana,Saggaz	PG17450	Wdr46	Wdr46	-	wd repeat-containing protein 46	BING4CT,WD40
OG_396	40	41	Metazoa	Bugner	Aphragmophora,Protostomia,Adivag,Notgen,Ampque,Linana,Saggaz,Phoaur,Octbim	PG09246	Mppa	Pmpca	-	mitochondrial-processing peptidase subunit alpha	Peptidase_M16_C,Peptidase_M16
OG_397	41	41	Metazoa		Bugner,Notgen,Osccar,Linana,Cragig	PG10982	Alkb7	Alkbh7	-	alpha-ketoglutarate-dependent dioxygenase alkb homolog 7, mitochondrial	2OG-FeII_Oxy_2
OG_398	33	41	Metazoa	Ecdysozoa,Adivag,Pargot	Notgen,Bugner			1110051M20Rik		upf0705 protein c11orf49
OG_400	40	41	Metazoa	Sagset	Dromel,Bugner,Adivag,Notgen,Vertebrata,Linana,Musmus	PG03462	Ktna1	Katnal1,Gm42791,Katna1	-,-	katanin p60 atpase-containing subunit a1,katanin p60 atpase-containing subunit a-like 1	AAA,Vps4_C
OG_401	33	41	Metazoa	Cryptovermes,Adivag,Schmed,Prilei	Osccar,Saggaz,Notgen,Linana	PG01902	Comd7	Commd7		comm domain-containing protein 4-8 family member
OG_402	39	41	Metazoa	Nemvec,Eisand	Osccar,Ampque,Lotgig,Linana,Spacep	PG11538	Cog8	Cog8	-	conserved oligomeric golgi complex subunit 8,conserved oligomeric golgi complex component 8	Dor1
OG_403	21	38	Eumetazoa	Medusozoa,Astrub,Dromel,Strmar,Ramvar,Romcul,Pricau,Rotifera,Saggaz,Spacep,Octbim,Cragig,Schmed,Prilei,Helrob		PG18786	Ttll2-2	Ttll2		tubulin polyglutamylase ttll2-related	TTL
OG_404	38	41	Metazoa	Ephmul,Romcul,Saggaz	Bugner,Adivag,Eisand,Vertebrata,Linana,Octbim	PG01232	Rn157	Mgrn1,Rnf157	-	e3 ubiquitin ligase rnf157,e3 ubiquitin-protein ligase mgrn1	zf-C3HC4_3
[truncated: 21,846 more rows]

## Sheet: Supp Table 4
Supplementary Table 4 -
[truncated: 8 more rows]

## Sheet: Supp Table 5
Supplementary Table 5 - enrichment of repeats in putative centromeric regions
[truncated: 8 more rows]

[truncated: 7 more sheets: Supp  Table 6, Supp Table 7, Supp Table 8, Supp Table 9, Supp Table 10, Supp Table 11, Supp Table 12]
